# Supplementary material for: Proteomic analysis of adipose tissue revealing differentially abundant proteins in highly efficient mid-lactating dairy cows
Source: Sci Rep. 2022 Jun 13;12:9721. doi: 10.1038/s41598-022-13964-x (PMC9192684; doi:10.1038/s41598-022-13964-x)
Supplement: Supplementary file 1 — Supplementary Information 1. [file 41598_2022_13964_MOESM1_ESM.xls]

## Sheet: Sheet0
	© 2000-2021 QIAGEN. All rights reserved.
	Ingenuity Canonical Pathways	-log(p-value)	Ratio	z-score	Downregulated	No change	Upregulated	No overlap with dataset	Molecules
1	Spliceosomal Cycle	2.68	0.0408	#NUM!	2/49 (4%)	0/49 (0%)	0/49 (0%)	47/49 (96%)	SF3A1,SF3B2
2	FAT10 Signaling Pathway	2.57	0.0357	#NUM!	2/56 (4%)	0/56 (0%)	1/56 (2%)	53/56 (95%)	MAP1LC3B,PSMD9
3	EIF2 Signaling	2.44	0.0134	#NUM!	4/224 (2%)	0/224 (0%)	2/224 (1%)	218/224 (97%)	EIF3F,EIF4A1,RPL27
4	CMP-N-acetylneuraminate Biosynthesis I	2.16	0.2	#NUM!	1/5 (20%)	0/5 (0%)	0/5 (0%)	4/5 (80%)	CMAS
5	Myo-inositol Biosynthesis	2.16	0.2	#NUM!	1/5 (20%)	0/5 (0%)	0/5 (0%)	4/5 (80%)	IMPA1
6	Galactose Degradation I (Leloir Pathway)	2.16	0.2	#NUM!	1/5 (20%)	0/5 (0%)	0/5 (0%)	4/5 (80%)	GALK1
7	Sirtuin Signaling Pathway	2.12	0.0103	#NUM!	1/292 (0%)	0/292 (0%)	3/292 (1%)	288/292 (99%)	MAP1LC3B,MT-ATP6,SF3A1
8	Assembly of RNA Polymerase III Complex	1.75	0.0769	#NUM!	1/13 (8%)	0/13 (0%)	0/13 (0%)	12/13 (92%)	SF3A1
9	Mevalonate Pathway I	1.72	0.0714	#NUM!	0/14 (0%)	0/14 (0%)	1/14 (7%)	13/14 (93%)	MVD
10	Colanic Acid Building Blocks Biosynthesis	1.72	0.0714	#NUM!	1/14 (7%)	0/14 (0%)	0/14 (0%)	13/14 (93%)	GALK1
	Extrinsic Prothrombin Activation Pathway	1.66	0.0625	#NUM!	1/16 (6%)	0/16 (0%)	0/16 (0%)	15/16 (94%)	F13A1
	D-myo-inositol (1,4,5)-trisphosphate Degradation	1.63	0.0625	#NUM!	1/16 (6%)	0/16 (0%)	0/16 (0%)	15/16 (94%)	HEXB
	Geranylgeranyldiphosphate Biosynthesis I	1.61	0.0588	#NUM!	1/17 (6%)	0/17 (0%)	0/17 (0%)	16/17 (94%)	HEXB
	Regulation of eIF4 and p70S6K Signaling	1.6	0.0588	#NUM!	1/17 (6%)	0/17 (0%)	0/17 (0%)	16/17 (94%)	IMPA1
	Acute Phase Response Signaling	1.57	0.0556	#NUM!	0/18 (0%)	0/18 (0%)	1/18 (6%)	17/18 (94%)	MVD
	D-myo-inositol (1,4,5)-trisphosphate Metabolism	1.5	0.0112	#NUM!	1/179 (1%)	0/179 (0%)	1/179 (1%)	177/179 (99%)	EIF3F,EIF4A1
	mTOR Signaling	1.46	0.0108	#NUM!	0/185 (0%)	0/185 (0%)	2/185 (1%)	183/185 (99%)	SAA2-SAA4,TF
	Superpathway of Cholesterol Biosynthesis	1.41	0.0345	#NUM!	0/29 (0%)	0/29 (0%)	1/29 (3%)	28/29 (97%)	MVD
	Role of p14/p19ARF in Tumor Suppression	1.41	0.0345	#NUM!	1/29 (3%)	0/29 (0%)	0/29 (0%)	28/29 (97%)	SF3A1
	Coagulation System	1.33	0.0286	#NUM!	1/35 (3%)	0/35 (0%)	0/35 (0%)	34/35 (97%)	F13A1
	Protein Ubiquitination Pathway	1.26	0.00727	#NUM!	3/275 (1%)	0/275 (0%)	0/275 (0%)	272/275 (99%)	DNAJB11,PSMD9
	Intrinsic Prothrombin Activation Pathway	1.25	0.0238	#NUM!	1/42 (2%)	0/42 (0%)	0/42 (0%)	41/42 (98%)	F13A1
	Polyamine Regulation in Colon Cancer	1.09	0.0161	#NUM!	2/62 (3%)	0/62 (0%)	0/62 (0%)	60/62 (97%)	PSMD9
	Dopamine Receptor Signaling	0.996	0.013	#NUM!	0/77 (0%)	0/77 (0%)	1/77 (1%)	76/77 (99%)	PPP1R14A
	BAG2 Signaling Pathway	0.959	0.0119	#NUM!	2/84 (2%)	0/84 (0%)	0/84 (0%)	82/84 (98%)	PSMD9
	HIPPO signaling	0.955	0.0118	#NUM!	1/85 (1%)	0/85 (0%)	1/85 (1%)	83/85 (98%)	PPP1R14A
	Unfolded protein response	0.932	0.0111	#NUM!	1/90 (1%)	0/90 (0%)	0/90 (0%)	89/90 (99%)	DNAJB11
	NER (Nucleotide Excision Repair, Enhanced Pathway)	0.876	0.00971	#NUM!	0/103 (0%)	0/103 (0%)	1/103 (1%)	102/103 (99%)	COPS7A
	Kinetochore Metaphase Signaling Pathway	0.87	0.00952	#NUM!	0/105 (0%)	0/105 (0%)	1/105 (1%)	104/105 (99%)	PPP1R14A
	Oxidative Phosphorylation	0.854	0.00917	#NUM!	0/109 (0%)	0/109 (0%)	2/109 (2%)	107/109 (98%)	MT-ATP6
	CDK5 Signaling	0.842	0.00893	#NUM!	0/112 (0%)	0/112 (0%)	1/112 (1%)	111/112 (99%)	PPP1R14A
	LXR/RXR Activation	0.804	0.00813	#NUM!	0/123 (0%)	0/123 (0%)	1/123 (1%)	122/123 (99%)	TF
	FXR/RXR Activation	0.796	0.00794	#NUM!	0/126 (0%)	0/126 (0%)	1/126 (1%)	125/126 (99%)	TF
	Ferroptosis Signaling Pathway	0.796	0.00794	#NUM!	1/126 (1%)	0/126 (0%)	1/126 (1%)	124/126 (98%)	TF
	Synaptic Long Term Potentiation	0.785	0.00775	#NUM!	0/129 (0%)	0/129 (0%)	1/129 (1%)	128/129 (99%)	PPP1R14A
	Iron homeostasis signaling pathway	0.757	0.00719	#NUM!	0/139 (0%)	0/139 (0%)	1/139 (1%)	138/139 (99%)	TF
	Insulin Receptor Signaling	0.754	0.00714	#NUM!	0/140 (0%)	0/140 (0%)	1/140 (1%)	139/140 (99%)	PPP1R14A
	Glucocorticoid Receptor Signaling	0.719	0.00344	#NUM!	1/581 (0%)	0/581 (0%)	2/581 (0%)	578/581 (99%)	KRT18,MT-ATP6
	Inhibition of ARE-Mediated mRNA Degradation Pathway	0.699	0.00621	#NUM!	3/161 (2%)	0/161 (0%)	0/161 (0%)	158/161 (98%)	PSMD9
	Aldosterone Signaling in Epithelial Cells	0.693	0.0061	#NUM!	1/164 (1%)	0/164 (0%)	0/164 (0%)	163/164 (99%)	DNAJB11
	Mitochondrial Dysfunction	0.678	0.00588	#NUM!	0/170 (0%)	0/170 (0%)	2/170 (1%)	168/170 (99%)	MT-ATP6
	Cardiac β-adrenergic Signaling	0.67	0.00575	#NUM!	0/174 (0%)	0/174 (0%)	2/174 (1%)	172/174 (99%)	PPP1R14A
	D-myo-inositol (1,4,5,6)-Tetrakisphosphate Biosynthesis	0.662	0.00565	#NUM!	0/177 (0%)	0/177 (0%)	1/177 (1%)	176/177 (99%)	PPP1R14A
	D-myo-inositol (3,4,5,6)-tetrakisphosphate Biosynthesis	0.662	0.00565	#NUM!	0/177 (0%)	0/177 (0%)	1/177 (1%)	176/177 (99%)	PPP1R14A
	Dopamine-DARPP32 Feedback in cAMP Signaling	0.654	0.00552	#NUM!	0/181 (0%)	0/181 (0%)	1/181 (1%)	180/181 (99%)	PPP1R14A
	3-phosphoinositide Degradation	0.636	0.00529	#NUM!	0/189 (0%)	0/189 (0%)	1/189 (1%)	188/189 (99%)	PPP1R14A
	Production of Nitric Oxide and Reactive Oxygen Species in Macrophages	0.633	0.00524	#NUM!	0/191 (0%)	0/191 (0%)	1/191 (1%)	190/191 (99%)	PPP1R14A
	Xenobiotic Metabolism PXR Signaling Pathway	0.631	0.00521	#NUM!	0/192 (0%)	0/192 (0%)	2/192 (1%)	190/192 (99%)	PPP1R14A
	Clathrin-mediated Endocytosis Signaling	0.629	0.00518	#NUM!	0/193 (0%)	0/193 (0%)	1/193 (1%)	192/193 (99%)	TF
	D-myo-inositol-5-phosphate Metabolism	0.629	0.00518	#NUM!	0/193 (0%)	0/193 (0%)	1/193 (1%)	192/193 (99%)	PPP1R14A
	ILK Signaling	0.62	0.00505	#NUM!	1/198 (1%)	0/198 (0%)	0/198 (0%)	197/198 (99%)	KRT18
	3-phosphoinositide Biosynthesis	0.609	0.00493	#NUM!	0/203 (0%)	0/203 (0%)	1/203 (0%)	202/203 (100%)	PPP1R14A
	HIF1α Signaling	0.6	0.00481	#NUM!	0/208 (0%)	0/208 (0%)	1/208 (0%)	207/208 (100%)	TF
	Autophagy	0.592	0.00469	#NUM!	0/213 (0%)	0/213 (0%)	1/213 (0%)	212/213 (100%)	MAP1LC3B
	ERK/MAPK Signaling	0.59	0.00467	#NUM!	1/214 (0%)	0/214 (0%)	1/214 (0%)	212/214 (99%)	PPP1R14A
	Superpathway of Inositol Phosphate Compounds	0.558	0.00429	#NUM!	0/233 (0%)	0/233 (0%)	1/233 (0%)	232/233 (100%)	PPP1R14A
	NRF2-mediated Oxidative Stress Response	0.551	0.00422	#NUM!	2/237 (1%)	0/237 (0%)	0/237 (0%)	235/237 (99%)	DNAJB11
	Insulin Secretion Signaling Pathway	0.507	0.00373	#NUM!	1/268 (0%)	0/268 (0%)	0/268 (0%)	267/268 (100%)	EIF4A1
	Huntington's Disease Signaling	0.491	0.00356	#NUM!	2/281 (1%)	0/281 (0%)	2/281 (1%)	277/281 (99%)	PSMD9
	Senescence Pathway	0.471	0.00337	#NUM!	0/297 (0%)	0/297 (0%)	1/297 (0%)	296/297 (100%)	SAA2-SAA4
	Protein Kinase A Signaling	0.368	0.00249	#NUM!	1/402 (0%)	0/402 (0%)	2/402 (0%)	399/402 (99%)	PPP1R14A
	Estrogen Receptor Signaling	0.366	0.00248	#NUM!	0/404 (0%)	0/404 (0%)	3/404 (1%)	401/404 (99%)	MT-ATP6
	Hepatic Fibrosis Signaling Pathway	0.354	0.00239	#NUM!	0/419 (0%)	0/419 (0%)	1/419 (0%)	418/419 (100%)	TF
	Breast Cancer Regulation by Stathmin1	0.249	0.00169	#NUM!	0/592 (0%)	0/592 (0%)	2/592 (0%)	590/592 (100%)	PPP1R14A
	Systemic Lupus Erythematosus Signaling	0.246	0.00167	#NUM!	1/599 (0%)	0/599 (0%)	0/599 (0%)	598/599 (100%)	LSM2
	Phospholipase C Signaling	0.223	0.00153	#NUM!	0/652 (0%)	0/652 (0%)	2/652 (0%)	650/652 (100%)	PPP1R14A
