# Supplementary material for: Proteomic analysis of adipose tissue revealing differentially abundant proteins in highly efficient mid-lactating dairy cows
Source: Sci Rep. 2022 Jun 13;12:9721. doi: 10.1038/s41598-022-13964-x (PMC9192684; doi:10.1038/s41598-022-13964-x)
Supplement: Supplementary file 2 — Supplementary Information 2. [file 41598_2022_13964_MOESM2_ESM.xlsx]

## Sheet: enrichment.Process (15)
Down regulation
#term ID	term description	observed gene count	background gene count	strength	p-value	matching proteins in your network (IDs)	matching proteins in your network (labels)
GO:0044237	cellular metabolic process	20	2565	0.5	0.00063	9913.ENSBTAP00000000144,9913.ENSBTAP00000000541,9913.ENSBTAP00000003519,9913.ENSBTAP00000004094,9913.ENSBTAP00000004398,9913.ENSBTAP00000005134,9913.ENSBTAP00000009559,9913.ENSBTAP00000011658,9913.ENSBTAP00000013373,9913.ENSBTAP00000014735,9913.ENSBTAP00000015548,9913.ENSBTAP00000015862,9913.ENSBTAP00000018888,9913.ENSBTAP00000019921,9913.ENSBTAP00000020065,9913.ENSBTAP00000020469,9913.ENSBTAP000…	EIF4A1,RBM4,GMPR2,DNAJB11,SF3A1,PSPC1,F13A1,HNRNPF,CMAS,CTSC,IMPA1,SULT1E1,RPL35A,GALK1,PTGDS,TPP1,HMOX1,SKP1,TATDN1,LGMN
GO:0071704	organic substance metabolic process	20	2656	0.49	0.00063	9913.ENSBTAP00000000144,9913.ENSBTAP00000000541,9913.ENSBTAP00000003519,9913.ENSBTAP00000004094,9913.ENSBTAP00000004398,9913.ENSBTAP00000005134,9913.ENSBTAP00000009559,9913.ENSBTAP00000011658,9913.ENSBTAP00000013373,9913.ENSBTAP00000014735,9913.ENSBTAP00000015548,9913.ENSBTAP00000015862,9913.ENSBTAP00000018888,9913.ENSBTAP00000019921,9913.ENSBTAP00000020065,9913.ENSBTAP00000020469,9913.ENSBTAP000…	EIF4A1,RBM4,GMPR2,DNAJB11,SF3A1,PSPC1,F13A1,HNRNPF,CMAS,CTSC,IMPA1,SULT1E1,RPL35A,GALK1,PTGDS,TPP1,HMOX1,SKP1,TATDN1,LGMN
GO:0009987	cellular process	25	4131	0.39	0.00063	9913.ENSBTAP00000000144,9913.ENSBTAP00000000541,9913.ENSBTAP00000003519,9913.ENSBTAP00000004094,9913.ENSBTAP00000004398,9913.ENSBTAP00000005134,9913.ENSBTAP00000007150,9913.ENSBTAP00000009559,9913.ENSBTAP00000011658,9913.ENSBTAP00000013373,9913.ENSBTAP00000013402,9913.ENSBTAP00000014735,9913.ENSBTAP00000015548,9913.ENSBTAP00000015862,9913.ENSBTAP00000017835,9913.ENSBTAP00000018888,9913.ENSBTAP000…	EIF4A1,RBM4,GMPR2,DNAJB11,SF3A1,PSPC1,CAPG,F13A1,HNRNPF,CMAS,TPT1,CTSC,IMPA1,SULT1E1,CSRP2,RPL35A,GALK1,PTGDS,TPP1,HMOX1,ITGAV,PSMD9,SKP1,TATDN1,LGMN
GO:0044238	primary metabolic process	18	2516	0.47	0.0019	9913.ENSBTAP00000000144,9913.ENSBTAP00000000541,9913.ENSBTAP00000003519,9913.ENSBTAP00000004094,9913.ENSBTAP00000004398,9913.ENSBTAP00000005134,9913.ENSBTAP00000009559,9913.ENSBTAP00000011658,9913.ENSBTAP00000014735,9913.ENSBTAP00000015548,9913.ENSBTAP00000015862,9913.ENSBTAP00000018888,9913.ENSBTAP00000019921,9913.ENSBTAP00000020065,9913.ENSBTAP00000020469,9913.ENSBTAP00000035184,9913.ENSBTAP000…	EIF4A1,RBM4,GMPR2,DNAJB11,SF3A1,PSPC1,F13A1,HNRNPF,CTSC,IMPA1,SULT1E1,RPL35A,GALK1,PTGDS,TPP1,SKP1,TATDN1,LGMN
GO:0042752	regulation of circadian rhythm	3	22	1.75	0.0032	9913.ENSBTAP00000000541,9913.ENSBTAP00000005134,9913.ENSBTAP00000020065	RBM4,PSPC1,PTGDS
GO:0016071	mRNA metabolic process	5	186	1.04	0.009	9913.ENSBTAP00000000541,9913.ENSBTAP00000004094,9913.ENSBTAP00000004398,9913.ENSBTAP00000005134,9913.ENSBTAP00000011658	RBM4,DNAJB11,SF3A1,PSPC1,HNRNPF
GO:0046685	response to arsenic-containing substance	2	6	2.13	0.0126	9913.ENSBTAP00000000541,9913.ENSBTAP00000020701	RBM4,HMOX1
GO:0043484	regulation of RNA splicing	3	41	1.47	0.0126	9913.ENSBTAP00000000541,9913.ENSBTAP00000004398,9913.ENSBTAP00000011658	RBM4,SF3A1,HNRNPF
GO:1901575	organic substance catabolic process	7	490	0.77	0.0126	9913.ENSBTAP00000014735,9913.ENSBTAP00000015548,9913.ENSBTAP00000020469,9913.ENSBTAP00000020701,9913.ENSBTAP00000035184,9913.ENSBTAP00000044772,9913.ENSBTAP00000053922	CTSC,IMPA1,TPP1,HMOX1,SKP1,TATDN1,LGMN
GO:0008380	RNA splicing	4	127	1.11	0.0166	9913.ENSBTAP00000000541,9913.ENSBTAP00000004398,9913.ENSBTAP00000005134,9913.ENSBTAP00000011658	RBM4,SF3A1,PSPC1,HNRNPF
GO:0006807	nitrogen compound metabolic process	15	2325	0.42	0.0166	9913.ENSBTAP00000000144,9913.ENSBTAP00000000541,9913.ENSBTAP00000003519,9913.ENSBTAP00000004094,9913.ENSBTAP00000004398,9913.ENSBTAP00000005134,9913.ENSBTAP00000009559,9913.ENSBTAP00000011658,9913.ENSBTAP00000014735,9913.ENSBTAP00000018888,9913.ENSBTAP00000020469,9913.ENSBTAP00000020701,9913.ENSBTAP00000035184,9913.ENSBTAP00000044772,9913.ENSBTAP00000053922	EIF4A1,RBM4,GMPR2,DNAJB11,SF3A1,PSPC1,F13A1,HNRNPF,CTSC,RPL35A,TPP1,HMOX1,SKP1,TATDN1,LGMN
GO:0006397	mRNA processing	4	146	1.05	0.0218	9913.ENSBTAP00000000541,9913.ENSBTAP00000004398,9913.ENSBTAP00000005134,9913.ENSBTAP00000011658	RBM4,SF3A1,PSPC1,HNRNPF
GO:0044403	symbiont process	3	64	1.28	0.0244	9913.ENSBTAP00000020065,9913.ENSBTAP00000020701,9913.ENSBTAP00000026553	PTGDS,HMOX1,ITGAV
GO:0006890	retrograde vesicle-mediated transport, Golgi to endoplasmic reticulum	2	17	1.68	0.0283	9913.ENSBTAP00000001071,9913.ENSBTAP00000019767	COPE,COPB2
GO:0006891	intra-Golgi vesicle-mediated transport	2	16	1.71	0.0283	9913.ENSBTAP00000001071,9913.ENSBTAP00000019767	COPE,COPB2
GO:1903901	negative regulation of viral life cycle	2	16	1.71	0.0283	9913.ENSBTAP00000020065,9913.ENSBTAP00000020701	PTGDS,HMOX1
GO:1901565	organonitrogen compound catabolic process	5	292	0.84	0.0283	9913.ENSBTAP00000014735,9913.ENSBTAP00000020469,9913.ENSBTAP00000020701,9913.ENSBTAP00000035184,9913.ENSBTAP00000053922	CTSC,TPP1,HMOX1,SKP1,LGMN
GO:0034641	cellular nitrogen compound metabolic process	11	1489	0.48	0.0283	9913.ENSBTAP00000000144,9913.ENSBTAP00000000541,9913.ENSBTAP00000003519,9913.ENSBTAP00000004094,9913.ENSBTAP00000004398,9913.ENSBTAP00000005134,9913.ENSBTAP00000011658,9913.ENSBTAP00000018888,9913.ENSBTAP00000020469,9913.ENSBTAP00000020701,9913.ENSBTAP00000044772	EIF4A1,RBM4,GMPR2,DNAJB11,SF3A1,PSPC1,HNRNPF,RPL35A,TPP1,HMOX1,TATDN1
GO:0043170	macromolecule metabolic process	13	2001	0.42	0.0283	9913.ENSBTAP00000000144,9913.ENSBTAP00000000541,9913.ENSBTAP00000004094,9913.ENSBTAP00000004398,9913.ENSBTAP00000005134,9913.ENSBTAP00000009559,9913.ENSBTAP00000011658,9913.ENSBTAP00000014735,9913.ENSBTAP00000018888,9913.ENSBTAP00000020469,9913.ENSBTAP00000035184,9913.ENSBTAP00000044772,9913.ENSBTAP00000053922	EIF4A1,RBM4,DNAJB11,SF3A1,PSPC1,F13A1,HNRNPF,CTSC,RPL35A,TPP1,SKP1,TATDN1,LGMN
GO:1901360	organic cyclic compound metabolic process	10	1331	0.49	0.035	9913.ENSBTAP00000000144,9913.ENSBTAP00000000541,9913.ENSBTAP00000003519,9913.ENSBTAP00000004094,9913.ENSBTAP00000004398,9913.ENSBTAP00000005134,9913.ENSBTAP00000011658,9913.ENSBTAP00000015862,9913.ENSBTAP00000020701,9913.ENSBTAP00000044772	EIF4A1,RBM4,GMPR2,DNAJB11,SF3A1,PSPC1,HNRNPF,SULT1E1,HMOX1,TATDN1
GO:0000381	regulation of alternative mRNA splicing, via spliceosome	2	21	1.59	0.0363	9913.ENSBTAP00000000541,9913.ENSBTAP00000004398	RBM4,SF3A1
GO:0051851	modification by host of symbiont morphology or physiology	2	22	1.57	0.0363	9913.ENSBTAP00000020065,9913.ENSBTAP00000020701	PTGDS,HMOX1
GO:0044248	cellular catabolic process	6	500	0.69	0.0363	9913.ENSBTAP00000014735,9913.ENSBTAP00000020469,9913.ENSBTAP00000020701,9913.ENSBTAP00000035184,9913.ENSBTAP00000044772,9913.ENSBTAP00000053922	CTSC,TPP1,HMOX1,SKP1,TATDN1,LGMN
Up regulation
GO:1901657	glycosyl compound metabolic process	3	51	1.57	0.0269	9913.ENSBTAP00000006038,9913.ENSBTAP00000019656,9913.ENSBTAP00000022832	ABHD10,GUK1,MACROD1
GO:0072521	purine-containing compound metabolic process	4	189	1.12	0.0339	9913.ENSBTAP00000015994,9913.ENSBTAP00000019656,9913.ENSBTAP00000022832,9913.ENSBTAP00000053155	MVD,GUK1,MACROD1,ATP6
GO:1901135	carbohydrate derivative metabolic process	5	346	0.96	0.0339	9913.ENSBTAP00000006038,9913.ENSBTAP00000015994,9913.ENSBTAP00000019656,9913.ENSBTAP00000022832,9913.ENSBTAP00000053155	ABHD10,MVD,GUK1,MACROD1,ATP6
function of down regulated proteins
GO:0005488	binding	23	3429	0.44	0.00022	9913.ENSBTAP00000000144,9913.ENSBTAP00000000541,9913.ENSBTAP00000003519,9913.ENSBTAP00000004094,9913.ENSBTAP00000004398,9913.ENSBTAP00000005134,9913.ENSBTAP00000007150,9913.ENSBTAP00000011658,9913.ENSBTAP00000013402,9913.ENSBTAP00000014049,9913.ENSBTAP00000015548,9913.ENSBTAP00000015862,9913.ENSBTAP00000017835,9913.ENSBTAP00000018888,9913.ENSBTAP00000019767,9913.ENSBTAP00000019848,9913.ENSBTAP000…	EIF4A1,RBM4,GMPR2,DNAJB11,SF3A1,PSPC1,CAPG,HNRNPF,TPT1,SH3GLB2,IMPA1,SULT1E1,CSRP2,RPL35A,COPB2,VCAN,GALK1,PTGDS,TPP1,HMOX1,ITGAV,FSTL1,TATDN1
GO:0046872	metal ion binding	11	1116	0.6	0.0052	9913.ENSBTAP00000000541,9913.ENSBTAP00000003519,9913.ENSBTAP00000013402,9913.ENSBTAP00000015548,9913.ENSBTAP00000017835,9913.ENSBTAP00000019848,9913.ENSBTAP00000020469,9913.ENSBTAP00000020701,9913.ENSBTAP00000026553,9913.ENSBTAP00000029886,9913.ENSBTAP00000044772	RBM4,GMPR2,TPT1,IMPA1,CSRP2,VCAN,TPP1,HMOX1,ITGAV,FSTL1,TATDN1
GO:0043167	ion binding	13	1741	0.48	0.0084	9913.ENSBTAP00000000144,9913.ENSBTAP00000000541,9913.ENSBTAP00000003519,9913.ENSBTAP00000013402,9913.ENSBTAP00000015548,9913.ENSBTAP00000017835,9913.ENSBTAP00000019848,9913.ENSBTAP00000019921,9913.ENSBTAP00000020469,9913.ENSBTAP00000020701,9913.ENSBTAP00000026553,9913.ENSBTAP00000029886,9913.ENSBTAP00000044772	EIF4A1,RBM4,GMPR2,TPT1,IMPA1,CSRP2,VCAN,GALK1,TPP1,HMOX1,ITGAV,FSTL1,TATDN1
GO:0003723	RNA binding	6	384	0.8	0.011	9913.ENSBTAP00000000144,9913.ENSBTAP00000000541,9913.ENSBTAP00000004398,9913.ENSBTAP00000005134,9913.ENSBTAP00000011658,9913.ENSBTAP00000018888	EIF4A1,RBM4,SF3A1,PSPC1,HNRNPF,RPL35A
GO:0003824	catalytic activity	13	1931	0.44	0.0152	9913.ENSBTAP00000000144,9913.ENSBTAP00000003519,9913.ENSBTAP00000009559,9913.ENSBTAP00000013373,9913.ENSBTAP00000014735,9913.ENSBTAP00000015548,9913.ENSBTAP00000015862,9913.ENSBTAP00000019921,9913.ENSBTAP00000020065,9913.ENSBTAP00000020469,9913.ENSBTAP00000020701,9913.ENSBTAP00000044772,9913.ENSBTAP00000053922	EIF4A1,GMPR2,F13A1,CMAS,CTSC,IMPA1,SULT1E1,GALK1,PTGDS,TPP1,HMOX1,TATDN1,LGMN
KEGG pathways of down regulated proteins
bta00520	Amino sugar and nucleotide sugar metabolism	3	47	1.42	0.0128	9913.ENSBTAP00000013373,9913.ENSBTAP00000019921,9913.ENSBTAP00000045456	CMAS,GALK1,HEXB
bta04142	Lysosome	4	116	1.15	0.0128	9913.ENSBTAP00000014735,9913.ENSBTAP00000020469,9913.ENSBTAP00000045456,9913.ENSBTAP00000053922	CTSC,TPP1,HEXB,LGMN
cell component of downregulated proteins
GO:0005623	cell	28	4818	0.37	0.0001	9913.ENSBTAP00000000144,9913.ENSBTAP00000000541,9913.ENSBTAP00000001071,9913.ENSBTAP00000004094,9913.ENSBTAP00000004398,9913.ENSBTAP00000005134,9913.ENSBTAP00000007150,9913.ENSBTAP00000009559,9913.ENSBTAP00000011658,9913.ENSBTAP00000013373,9913.ENSBTAP00000013402,9913.ENSBTAP00000014049,9913.ENSBTAP00000014735,9913.ENSBTAP00000015548,9913.ENSBTAP00000015862,9913.ENSBTAP00000017835,9913.ENSBTAP000…	EIF4A1,RBM4,COPE,DNAJB11,SF3A1,PSPC1,CAPG,F13A1,HNRNPF,CMAS,TPT1,SH3GLB2,CTSC,IMPA1,SULT1E1,CSRP2,RPL35A,COPB2,GALK1,PTGDS,TPP1,HMOX1,ITGAV,PSMD9,SKP1,AZGP1,TATDN1,LGMN
GO:0005622	intracellular	26	4404	0.38	0.00013	9913.ENSBTAP00000000144,9913.ENSBTAP00000000541,9913.ENSBTAP00000001071,9913.ENSBTAP00000004094,9913.ENSBTAP00000004398,9913.ENSBTAP00000005134,9913.ENSBTAP00000007150,9913.ENSBTAP00000009559,9913.ENSBTAP00000011658,9913.ENSBTAP00000013373,9913.ENSBTAP00000013402,9913.ENSBTAP00000014049,9913.ENSBTAP00000014735,9913.ENSBTAP00000015548,9913.ENSBTAP00000015862,9913.ENSBTAP00000017835,9913.ENSBTAP000…	EIF4A1,RBM4,COPE,DNAJB11,SF3A1,PSPC1,CAPG,F13A1,HNRNPF,CMAS,TPT1,SH3GLB2,CTSC,IMPA1,SULT1E1,CSRP2,RPL35A,COPB2,GALK1,PTGDS,TPP1,HMOX1,PSMD9,SKP1,TATDN1,LGMN
GO:0005737	cytoplasm	22	3615	0.39	0.0006	9913.ENSBTAP00000000144,9913.ENSBTAP00000000541,9913.ENSBTAP00000001071,9913.ENSBTAP00000004094,9913.ENSBTAP00000005134,9913.ENSBTAP00000007150,9913.ENSBTAP00000009559,9913.ENSBTAP00000011658,9913.ENSBTAP00000013402,9913.ENSBTAP00000014049,9913.ENSBTAP00000014735,9913.ENSBTAP00000015548,9913.ENSBTAP00000015862,9913.ENSBTAP00000018888,9913.ENSBTAP00000019767,9913.ENSBTAP00000019921,9913.ENSBTAP000…	EIF4A1,RBM4,COPE,DNAJB11,PSPC1,CAPG,F13A1,HNRNPF,TPT1,SH3GLB2,CTSC,IMPA1,SULT1E1,RPL35A,COPB2,GALK1,PTGDS,TPP1,HMOX1,PSMD9,SKP1,LGMN
GO:0005634	nucleus	15	1853	0.52	0.00077	9913.ENSBTAP00000000144,9913.ENSBTAP00000000541,9913.ENSBTAP00000001071,9913.ENSBTAP00000004094,9913.ENSBTAP00000004398,9913.ENSBTAP00000005134,9913.ENSBTAP00000007150,9913.ENSBTAP00000011658,9913.ENSBTAP00000013373,9913.ENSBTAP00000014049,9913.ENSBTAP00000017835,9913.ENSBTAP00000020065,9913.ENSBTAP00000020701,9913.ENSBTAP00000029636,9913.ENSBTAP00000044772	EIF4A1,RBM4,COPE,DNAJB11,SF3A1,PSPC1,CAPG,HNRNPF,CMAS,SH3GLB2,CSRP2,PTGDS,HMOX1,PSMD9,TATDN1
GO:0043227	membrane-bounded organelle	20	3372	0.38	0.0016	9913.ENSBTAP00000000144,9913.ENSBTAP00000000541,9913.ENSBTAP00000001071,9913.ENSBTAP00000004094,9913.ENSBTAP00000004398,9913.ENSBTAP00000005134,9913.ENSBTAP00000007150,9913.ENSBTAP00000011658,9913.ENSBTAP00000013373,9913.ENSBTAP00000013402,9913.ENSBTAP00000014049,9913.ENSBTAP00000014735,9913.ENSBTAP00000017835,9913.ENSBTAP00000019767,9913.ENSBTAP00000020065,9913.ENSBTAP00000020469,9913.ENSBTAP000…	EIF4A1,RBM4,COPE,DNAJB11,SF3A1,PSPC1,CAPG,HNRNPF,CMAS,TPT1,SH3GLB2,CTSC,CSRP2,COPB2,PTGDS,TPP1,HMOX1,PSMD9,TATDN1,LGMN
GO:0005576	extracellular region	9	753	0.69	0.0017	9913.ENSBTAP00000004094,9913.ENSBTAP00000007150,9913.ENSBTAP00000009559,9913.ENSBTAP00000013402,9913.ENSBTAP00000014735,9913.ENSBTAP00000019848,9913.ENSBTAP00000020065,9913.ENSBTAP00000029886,9913.ENSBTAP00000037042	DNAJB11,CAPG,F13A1,TPT1,CTSC,VCAN,PTGDS,FSTL1,AZGP1
GO:0005654	nucleoplasm	8	613	0.73	0.0017	9913.ENSBTAP00000000541,9913.ENSBTAP00000001071,9913.ENSBTAP00000004398,9913.ENSBTAP00000005134,9913.ENSBTAP00000007150,9913.ENSBTAP00000011658,9913.ENSBTAP00000014049,9913.ENSBTAP00000044772	RBM4,COPE,SF3A1,PSPC1,CAPG,HNRNPF,SH3GLB2,TATDN1
GO:0043229	intracellular organelle	21	3716	0.36	0.0017	9913.ENSBTAP00000000144,9913.ENSBTAP00000000541,9913.ENSBTAP00000001071,9913.ENSBTAP00000004094,9913.ENSBTAP00000004398,9913.ENSBTAP00000005134,9913.ENSBTAP00000007150,9913.ENSBTAP00000011658,9913.ENSBTAP00000013373,9913.ENSBTAP00000013402,9913.ENSBTAP00000014049,9913.ENSBTAP00000014735,9913.ENSBTAP00000017835,9913.ENSBTAP00000018888,9913.ENSBTAP00000019767,9913.ENSBTAP00000020065,9913.ENSBTAP000…	EIF4A1,RBM4,COPE,DNAJB11,SF3A1,PSPC1,CAPG,HNRNPF,CMAS,TPT1,SH3GLB2,CTSC,CSRP2,RPL35A,COPB2,PTGDS,TPP1,HMOX1,PSMD9,TATDN1,LGMN
GO:0043231	intracellular membrane-bounded organelle	19	3137	0.39	0.0017	9913.ENSBTAP00000000144,9913.ENSBTAP00000000541,9913.ENSBTAP00000001071,9913.ENSBTAP00000004094,9913.ENSBTAP00000004398,9913.ENSBTAP00000005134,9913.ENSBTAP00000007150,9913.ENSBTAP00000011658,9913.ENSBTAP00000013373,9913.ENSBTAP00000014049,9913.ENSBTAP00000014735,9913.ENSBTAP00000017835,9913.ENSBTAP00000019767,9913.ENSBTAP00000020065,9913.ENSBTAP00000020469,9913.ENSBTAP00000020701,9913.ENSBTAP000…	EIF4A1,RBM4,COPE,DNAJB11,SF3A1,PSPC1,CAPG,HNRNPF,CMAS,SH3GLB2,CTSC,CSRP2,COPB2,PTGDS,TPP1,HMOX1,PSMD9,TATDN1,LGMN
GO:0030126	COPI vesicle coat	2	8	2.01	0.0027	9913.ENSBTAP00000001071,9913.ENSBTAP00000019767	COPE,COPB2
GO:0031981	nuclear lumen	9	866	0.63	0.0027	9913.ENSBTAP00000000144,9913.ENSBTAP00000000541,9913.ENSBTAP00000001071,9913.ENSBTAP00000004398,9913.ENSBTAP00000005134,9913.ENSBTAP00000007150,9913.ENSBTAP00000011658,9913.ENSBTAP00000014049,9913.ENSBTAP00000044772	EIF4A1,RBM4,COPE,SF3A1,PSPC1,CAPG,HNRNPF,SH3GLB2,TATDN1
GO:0070013	intracellular organelle lumen	10	1121	0.56	0.0031	9913.ENSBTAP00000000144,9913.ENSBTAP00000000541,9913.ENSBTAP00000001071,9913.ENSBTAP00000004094,9913.ENSBTAP00000004398,9913.ENSBTAP00000005134,9913.ENSBTAP00000007150,9913.ENSBTAP00000011658,9913.ENSBTAP00000014049,9913.ENSBTAP00000044772	EIF4A1,RBM4,COPE,DNAJB11,SF3A1,PSPC1,CAPG,HNRNPF,SH3GLB2,TATDN1
GO:0016607	nuclear speck	3	106	1.06	0.0151	9913.ENSBTAP00000000541,9913.ENSBTAP00000004398,9913.ENSBTAP00000005134	RBM4,SF3A1,PSPC1
GO:0005615	extracellular space	5	411	0.7	0.0194	9913.ENSBTAP00000004094,9913.ENSBTAP00000013402,9913.ENSBTAP00000014735,9913.ENSBTAP00000020065,9913.ENSBTAP00000037042	DNAJB11,TPT1,CTSC,PTGDS,AZGP1
GO:0005730	nucleolus	4	264	0.79	0.0224	9913.ENSBTAP00000000144,9913.ENSBTAP00000000541,9913.ENSBTAP00000005134,9913.ENSBTAP00000007150	EIF4A1,RBM4,PSPC1,CAPG
GO:0071013	catalytic step 2 spliceosome	2	37	1.34	0.0224	9913.ENSBTAP00000004398,9913.ENSBTAP00000011658	SF3A1,HNRNPF
GO:0005764	lysosome	3	151	0.91	0.0285	9913.ENSBTAP00000014735,9913.ENSBTAP00000020469,9913.ENSBTAP00000053922	CTSC,TPP1,LGMN
GO:0032991	protein-containing complex	10	1711	0.38	0.033	9913.ENSBTAP00000000541,9913.ENSBTAP00000001071,9913.ENSBTAP00000003519,9913.ENSBTAP00000004398,9913.ENSBTAP00000011658,9913.ENSBTAP00000018888,9913.ENSBTAP00000019767,9913.ENSBTAP00000026553,9913.ENSBTAP00000029636,9913.ENSBTAP00000035184	RBM4,COPE,GMPR2,SF3A1,HNRNPF,RPL35A,COPB2,ITGAV,PSMD9,SKP1
GO:0042470	melanosome	2	55	1.17	0.0347	9913.ENSBTAP00000007150,9913.ENSBTAP00000020469	CAPG,TPP1
GO:1902494	catalytic complex	5	514	0.6	0.0347	9913.ENSBTAP00000003519,9913.ENSBTAP00000004398,9913.ENSBTAP00000011658,9913.ENSBTAP00000029636,9913.ENSBTAP00000035184	GMPR2,SF3A1,HNRNPF,PSMD9,SKP1
GO:0031410	cytoplasmic vesicle	5	536	0.58	0.0353	9913.ENSBTAP00000001071,9913.ENSBTAP00000007150,9913.ENSBTAP00000013402,9913.ENSBTAP00000019767,9913.ENSBTAP00000020469	COPE,CAPG,TPT1,COPB2,TPP1
GO:1990904	ribonucleoprotein complex	4	362	0.65	0.0393	9913.ENSBTAP00000000541,9913.ENSBTAP00000004398,9913.ENSBTAP00000011658,9913.ENSBTAP00000018888	RBM4,SF3A1,HNRNPF,RPL35A

## Sheet: Sheet1
Down regulation
#term ID	term description	observed gene count	background gene count	p-value	matching proteins in your network (labels)
GO:0044237	cellular metabolic process	20	2565	0.00063	EIF4A1,RBM4,GMPR2,DNAJB11,SF3A1,PSPC1,F13A1,HNRNPF,CMAS,CTSC,IMPA1,SULT1E1,RPL35A,GALK1,PTGDS,TPP1,HMOX1,SKP1,TATDN1,LGMN
GO:0071704	organic substance metabolic process	20	2656	0.00063	EIF4A1,RBM4,GMPR2,DNAJB11,SF3A1,PSPC1,F13A1,HNRNPF,CMAS,CTSC,IMPA1,SULT1E1,RPL35A,GALK1,PTGDS,TPP1,HMOX1,SKP1,TATDN1,LGMN
GO:0009987	cellular process	25	4131	0.00063	EIF4A1,RBM4,GMPR2,DNAJB11,SF3A1,PSPC1,CAPG,F13A1,HNRNPF,CMAS,TPT1,CTSC,IMPA1,SULT1E1,CSRP2,RPL35A,GALK1,PTGDS,TPP1,HMOX1,ITGAV,PSMD9,SKP1,TATDN1,LGMN
GO:0044238	primary metabolic process	18	2516	0.0019	EIF4A1,RBM4,GMPR2,DNAJB11,SF3A1,PSPC1,F13A1,HNRNPF,CTSC,IMPA1,SULT1E1,RPL35A,GALK1,PTGDS,TPP1,SKP1,TATDN1,LGMN
GO:0042752	regulation of circadian rhythm	3	22	0.0032	RBM4,PSPC1,PTGDS
GO:0016071	mRNA metabolic process	5	186	0.009	RBM4,DNAJB11,SF3A1,PSPC1,HNRNPF
GO:0046685	response to arsenic-containing substance	2	6	0.0126	RBM4,HMOX1
GO:0043484	regulation of RNA splicing	3	41	0.0126	RBM4,SF3A1,HNRNPF
GO:1901575	organic substance catabolic process	7	490	0.0126	CTSC,IMPA1,TPP1,HMOX1,SKP1,TATDN1,LGMN
GO:0008380	RNA splicing	4	127	0.0166	RBM4,SF3A1,PSPC1,HNRNPF
GO:0006807	nitrogen compound metabolic process	15	2325	0.0166	EIF4A1,RBM4,GMPR2,DNAJB11,SF3A1,PSPC1,F13A1,HNRNPF,CTSC,RPL35A,TPP1,HMOX1,SKP1,TATDN1,LGMN
GO:0006397	mRNA processing	4	146	0.0218	RBM4,SF3A1,PSPC1,HNRNPF
GO:0044403	symbiont process	3	64	0.0244	PTGDS,HMOX1,ITGAV
GO:0006890	retrograde vesicle-mediated transport, Golgi to endoplasmic reticulum	2	17	0.0283	COPE,COPB2
GO:0006891	intra-Golgi vesicle-mediated transport	2	16	0.0283	COPE,COPB2
GO:1903901	negative regulation of viral life cycle	2	16	0.0283	PTGDS,HMOX1
GO:1901565	organonitrogen compound catabolic process	5	292	0.0283	CTSC,TPP1,HMOX1,SKP1,LGMN
GO:0034641	cellular nitrogen compound metabolic process	11	1489	0.0283	EIF4A1,RBM4,GMPR2,DNAJB11,SF3A1,PSPC1,HNRNPF,RPL35A,TPP1,HMOX1,TATDN1
GO:0043170	macromolecule metabolic process	13	2001	0.0283	EIF4A1,RBM4,DNAJB11,SF3A1,PSPC1,F13A1,HNRNPF,CTSC,RPL35A,TPP1,SKP1,TATDN1,LGMN
GO:1901360	organic cyclic compound metabolic process	10	1331	0.035	EIF4A1,RBM4,GMPR2,DNAJB11,SF3A1,PSPC1,HNRNPF,SULT1E1,HMOX1,TATDN1
GO:0000381	regulation of alternative mRNA splicing, via spliceosome	2	21	0.0363	RBM4,SF3A1
GO:0051851	modification by host of symbiont morphology or physiology	2	22	0.0363	PTGDS,HMOX1
GO:0044248	cellular catabolic process	6	500	0.0363	CTSC,TPP1,HMOX1,SKP1,TATDN1,LGMN
Up regulation
GO:1901657	glycosyl compound metabolic process	3	51	0.0269	ABHD10,GUK1,MACROD1
GO:0072521	purine-containing compound metabolic process	4	189	0.0339	MVD,GUK1,MACROD1,ATP6
GO:1901135	carbohydrate derivative metabolic process	5	346	0.0339	ABHD10,MVD,GUK1,MACROD1,ATP6
function of down regulated proteins
GO:0005488	binding	23	3429	0.00022	EIF4A1,RBM4,GMPR2,DNAJB11,SF3A1,PSPC1,CAPG,HNRNPF,TPT1,SH3GLB2,IMPA1,SULT1E1,CSRP2,RPL35A,COPB2,VCAN,GALK1,PTGDS,TPP1,HMOX1,ITGAV,FSTL1,TATDN1
GO:0046872	metal ion binding	11	1116	0.0052	RBM4,GMPR2,TPT1,IMPA1,CSRP2,VCAN,TPP1,HMOX1,ITGAV,FSTL1,TATDN1
GO:0043167	ion binding	13	1741	0.0084	EIF4A1,RBM4,GMPR2,TPT1,IMPA1,CSRP2,VCAN,GALK1,TPP1,HMOX1,ITGAV,FSTL1,TATDN1
GO:0003723	RNA binding	6	384	0.011	EIF4A1,RBM4,SF3A1,PSPC1,HNRNPF,RPL35A
GO:0003824	catalytic activity	13	1931	0.0152	EIF4A1,GMPR2,F13A1,CMAS,CTSC,IMPA1,SULT1E1,GALK1,PTGDS,TPP1,HMOX1,TATDN1,LGMN
KEGG pathways of down regulated proteins
bta00520	Amino sugar and nucleotide sugar metabolism	3	47	0.0128	CMAS,GALK1,HEXB
bta04142	Lysosome	4	116	0.0128	CTSC,TPP1,HEXB,LGMN
cell component of downregulated proteins
GO:0005623	cell	28	4818	0.0001	EIF4A1,RBM4,COPE,DNAJB11,SF3A1,PSPC1,CAPG,F13A1,HNRNPF,CMAS,TPT1,SH3GLB2,CTSC,IMPA1,SULT1E1,CSRP2,RPL35A,COPB2,GALK1,PTGDS,TPP1,HMOX1,ITGAV,PSMD9,SKP1,AZGP1,TATDN1,LGMN
GO:0005622	intracellular	26	4404	0.00013	EIF4A1,RBM4,COPE,DNAJB11,SF3A1,PSPC1,CAPG,F13A1,HNRNPF,CMAS,TPT1,SH3GLB2,CTSC,IMPA1,SULT1E1,CSRP2,RPL35A,COPB2,GALK1,PTGDS,TPP1,HMOX1,PSMD9,SKP1,TATDN1,LGMN
GO:0005737	cytoplasm	22	3615	0.0006	EIF4A1,RBM4,COPE,DNAJB11,PSPC1,CAPG,F13A1,HNRNPF,TPT1,SH3GLB2,CTSC,IMPA1,SULT1E1,RPL35A,COPB2,GALK1,PTGDS,TPP1,HMOX1,PSMD9,SKP1,LGMN
GO:0005634	nucleus	15	1853	0.00077	EIF4A1,RBM4,COPE,DNAJB11,SF3A1,PSPC1,CAPG,HNRNPF,CMAS,SH3GLB2,CSRP2,PTGDS,HMOX1,PSMD9,TATDN1
GO:0043227	membrane-bounded organelle	20	3372	0.0016	EIF4A1,RBM4,COPE,DNAJB11,SF3A1,PSPC1,CAPG,HNRNPF,CMAS,TPT1,SH3GLB2,CTSC,CSRP2,COPB2,PTGDS,TPP1,HMOX1,PSMD9,TATDN1,LGMN
GO:0005576	extracellular region	9	753	0.0017	DNAJB11,CAPG,F13A1,TPT1,CTSC,VCAN,PTGDS,FSTL1,AZGP1
GO:0005654	nucleoplasm	8	613	0.0017	RBM4,COPE,SF3A1,PSPC1,CAPG,HNRNPF,SH3GLB2,TATDN1
GO:0043229	intracellular organelle	21	3716	0.0017	EIF4A1,RBM4,COPE,DNAJB11,SF3A1,PSPC1,CAPG,HNRNPF,CMAS,TPT1,SH3GLB2,CTSC,CSRP2,RPL35A,COPB2,PTGDS,TPP1,HMOX1,PSMD9,TATDN1,LGMN
GO:0043231	intracellular membrane-bounded organelle	19	3137	0.0017	EIF4A1,RBM4,COPE,DNAJB11,SF3A1,PSPC1,CAPG,HNRNPF,CMAS,SH3GLB2,CTSC,CSRP2,COPB2,PTGDS,TPP1,HMOX1,PSMD9,TATDN1,LGMN
GO:0030126	COPI vesicle coat	2	8	0.0027	COPE,COPB2
GO:0031981	nuclear lumen	9	866	0.0027	EIF4A1,RBM4,COPE,SF3A1,PSPC1,CAPG,HNRNPF,SH3GLB2,TATDN1
GO:0070013	intracellular organelle lumen	10	1121	0.0031	EIF4A1,RBM4,COPE,DNAJB11,SF3A1,PSPC1,CAPG,HNRNPF,SH3GLB2,TATDN1
GO:0016607	nuclear speck	3	106	0.0151	RBM4,SF3A1,PSPC1
GO:0005615	extracellular space	5	411	0.0194	DNAJB11,TPT1,CTSC,PTGDS,AZGP1
GO:0005730	nucleolus	4	264	0.0224	EIF4A1,RBM4,PSPC1,CAPG
GO:0071013	catalytic step 2 spliceosome	2	37	0.0224	SF3A1,HNRNPF
GO:0005764	lysosome	3	151	0.0285	CTSC,TPP1,LGMN
GO:0032991	protein-containing complex	10	1711	0.033	RBM4,COPE,GMPR2,SF3A1,HNRNPF,RPL35A,COPB2,ITGAV,PSMD9,SKP1
GO:0042470	melanosome	2	55	0.0347	CAPG,TPP1
GO:1902494	catalytic complex	5	514	0.0347	GMPR2,SF3A1,HNRNPF,PSMD9,SKP1
GO:0031410	cytoplasmic vesicle	5	536	0.0353	COPE,CAPG,TPT1,COPB2,TPP1
GO:1990904	ribonucleoprotein complex	4	362	0.0393	RBM4,SF3A1,HNRNPF,RPL35A
