# Supplementary material for: Proteomic analysis of adipose tissue revealing differentially abundant proteins in highly efficient mid-lactating dairy cows
Source: Sci Rep. 2022 Jun 13;12:9721. doi: 10.1038/s41598-022-13964-x (PMC9192684; doi:10.1038/s41598-022-13964-x)
Supplement: Supplementary file 3 — Supplementary Information 3. [file 41598_2022_13964_MOESM3_ESM.xlsx]

## Sheet: 161016_ProteinGroups
Protein IDs	Majority protein IDs	name	description	Peptides	Student's T-test p-value 2_1	Fold Change 2/1	LFQ intensity 3077	LFQ intensity 3107	LFQ intensity 3300	LFQ intensity 3437	LFQ intensity 3440	LFQ intensity 3449	LFQ intensity 3547	LFQ intensity 3552	LFQ intensity 3588	LFQ intensity 3592	Razor + unique peptides	Unique peptides	Sequence coverage [%]	Unique + razor sequence coverage [%]	Unique sequence coverage [%]	Mol. weight [kDa]	Q-value	Score	MS/MS count
F1MCZ0;Q32L93;F6R1R5	F1MCZ0;Q32L93	GMPR2	guanosine monophosphate reductase 2 [Source:NCBI gene (formerly Entrezgene);Acc:515837]	5	4.52994e-05	-3.55621	2.60034e+06	7.28156e+06	11282994	3.88168e+06	14933000	2.30952e+06	2.54273e+06	10830003	3.79316e+06	9624603	5	5	28.4	28.4	28.4	38.003	0	10.018	4
F6QE33	F6QE33	COPS7A	COP9 signalosome subunit 7A [Source:VGNC Symbol;Acc:VGNC:27604]	2	9.80119e-05	4.84047	41717016	7156641	4539468	24180006	5095722	35329020	18078992	10559198	32653998	4529211	2	2	13.8	13.8	13.8	30.299	0	11.895	3
Q2KJB1;F1MDV8;F1MCD0;A6QQL3	Q2KJB1;F1MDV8	SEPTIN10	septin 10 [Source:VGNC Symbol;Acc:VGNC:34450]	6	0.000308423	8.82042	41028984	2.48954e+06	3144394	71102968	16688992	66946964	44458980	7.26704e+06	44164016	7565638	5	5	18.5	14.3	14.3	52.809	0	10.324	7
F1N0W1;A0A3Q1LUD9	F1N0W1;A0A3Q1LUD9	ENSBTAG00000030499	diaphanous related formin 1 [Source:NCBI gene (formerly Entrezgene);Acc:786565]	5	0.000533488	-6.85988	1.985e+06	8739991	35340980	3.70783e+06	28833000	4.09858e+06	7.16519e+06	27134992	3.13636e+06	42612976	5	5	5.4	5.4	5.4	134.73	0	5.6824	7
A1L5B7;Q2KJD1	A1L5B7;Q2KJD1	SERBP1	SERPINE1 mRNA binding protein 1 [Source:VGNC Symbol;Acc:VGNC:34461]	10	0.000551345	-1.37172	151969936	234470080	194599984	172380016	198639920	138089920	169110080	234250096	149720032	209510112	10	10	39.1	39.1	39.1	42.329	0	99.332	45
Q08DY5	Q08DY5	NRBP1	nuclear receptor binding protein 1 [Source:VGNC Symbol;Acc:VGNC:32255]	3	0.000934655	7.6392	22559992	7109019	956347	20445990	1.56114e+06	26280016	11557118	4.18913e+06	31200984	3.77886e+06	3	3	7.9	7.9	7.9	59.884	0	5.1505	2
Q95M12;A0A140T8D4	Q95M12;A0A140T8D4	LGMN	legumain [Source:VGNC Symbol;Acc:VGNC:30860]	4	0.0016972	-9.55821	4402277	12727285	17617002	2.08846e+06	54126032	2.57188e+06	2.56461e+06	128040072	8700700	27089006	4	4	10.6	10.6	10.6	49.283	0	6.1626	7
Q3T119;A0A0B4J192	Q3T119;A0A0B4J192	FCGRT	Fc fragment of IgG receptor and transporter [Source:VGNC Symbol;Acc:VGNC:28934]	3	0.00173672	-1.84879	20181994	32282014	22876014	10649006	22837002	14230995	14970004	34438012	15001010	25542994	3	3	9	9	9	39.142	0	4.9205	10
G5E5T5;A0A3Q1LPI6	G5E5T5;A0A3Q1LPI6	ENSBTAG00000048049	nan	20	0.00216131	-2.12366	138429904	222000016	253090000	93642952	274620064	82463952	188270000	323410048	112819944	196539936	5	5	64	15.6	15.6	56.043	0	32.908	45
O41515	O41515	MAP1LC3B	microtubule associated protein 1 light chain 3 beta [Source:NCBI gene (formerly Entrezgene);Acc:408001]	1	0.0026577	3.74521	4.80342e+06	3.24128e+06	3.16325e+06	16218999	2.25388e+06	10725998	20348990	6046728	17836006	2945591	1	1	11.2	11.2	11.2	14.704	0.0049392	1.5064	2
A2VE99;A0A3Q1MUN6;A0A3Q1LZ10;A0A452DIM2;A0A3Q1LMZ8;Q3SZN0;A0A3Q1MG56;A0A3Q1MIY9;A0A3Q1MFV9;A0A3Q1MHE0	A2VE99;A0A3Q1MUN6;A0A3Q1LZ10;A0A452DIM2	SEPTIN11	septin 11 [Source:VGNC Symbol;Acc:VGNC:34451]	13	0.00312022	-1.68733	307929888	409749920	342079904	173330000	366140128	186400096	164809984	328210176	224389856	298750048	13	10	42.1	42.1	34.1	48.991	0	85.579	47
A0A3Q1M0G8;G3MZE2;A0A3Q1N0B9;E1B7J7;A0A3Q1LWQ5;A0A3Q1LNA9;A0A3Q1LSY0	A0A3Q1M0G8;G3MZE2	PAK2	p21 (RAC1) activated kinase 2 [Source:VGNC Symbol;Acc:VGNC:53593]	8	0.00391421	5.86868	23344998	14285000	1778270	42372980	1.61924e+06	23831000	27193998	5452580	16594123	6.81335e+06	8	8	25.4	25.4	25.4	58.046	0	31.176	9
Q3MHF5;P68265	Q3MHF5;P68265	GLTP	glycolipid transfer protein [Source:VGNC Symbol;Acc:VGNC:50097]	2	0.00454629	1.88832	25335014	10760996	18450998	36073996	26630010	38151992	31807990	17492002	37051000	18505990	2	2	8.9	8.9	8.9	19.232	0	4.5957	12
F1MD79;A0A3Q1MD15	F1MD79;A0A3Q1MD15	ANKFY1	ankyrin repeat and FYVE domain containing 1 [Source:VGNC Symbol;Acc:VGNC:25900]	6	0.00485892	-5.6211	2.55349e+06	8.00697e+06	29871016	13473011	28482994	5.33562e+06	3415345	26666016	1.52714e+06	29576018	6	6	8.4	8.4	8.4	128.84	0	11.683	8
F1MC31	F1MC31	SF3B2	splicing factor 3b subunit 2 [Source:VGNC Symbol;Acc:VGNC:34510]	1	0.00515893	-3.10008	3830169	10083102	13068993	4.68851e+06	11181999	2110299	2.97355e+06	6505198	7.18412e+06	24181990	1	1	1.6	1.6	1.6	100.31	0.009854	1.1749	4
Q32LQ1;F1N0Z6;A0A3Q1MKV8	Q32LQ1;F1N0Z6;A0A3Q1MKV8	PLEKHO2	pleckstrin homology domain containing O2 [Source:NCBI gene (formerly Entrezgene);Acc:613696]	1	0.00522517	-5.61276	2.33059e+06	30255272	18381996	9927494	23917990	17015988	1.98634e+06	23848998	3886971	53373016	1	1	4.6	4.6	4.6	54.118	0	10.684	1
Q0V8B6;A0A3Q1LHR9;F1MK08;A0A3Q1N178	Q0V8B6;A0A3Q1LHR9;F1MK08;A0A3Q1N178	TPP1	tripeptidyl peptidase 1 [Source:VGNC Symbol;Acc:VGNC:36256]	5	0.00581339	-1.9517	43966988	59351008	47308996	36622004	46572984	25355990	27892016	104090048	27186988	64408008	5	5	16.5	16.5	16.5	61.351	0	40.086	12
Q5E9F2;A0A3Q1NEG9;A0A3Q1LVL2	Q5E9F2;A0A3Q1NEG9;A0A3Q1LVL2	HMOX1	heme oxygenase 1 [Source:VGNC Symbol;Acc:VGNC:29885]	3	0.00669332	-6.9449	6.51828e+06	38449020	5076518	4.5122e+06	38359000	3.18731e+06	5014423	85941952	1.5845e+06	18701004	3	3	18.7	18.7	18.7	32.939	0.00082679	2.2606	1
Q17QH8;F1MK41	Q17QH8;F1MK41	SDR39U1	short chain dehydrogenase/reductase family 39U member 1 [Source:VGNC Symbol;Acc:VGNC:34396]	3	0.00751259	2.03328	16495997	19435008	14311995	41551996	10112004	28640986	41327976	14535001	28429986	16235003	3	3	15.6	15.6	15.6	31.334	0	15.401	9
Q5E9H9	Q5E9H9	ABHD10	abhydrolase domain containing 10, depalmitoylase [Source:VGNC Symbol;Acc:VGNC:25488]	2	0.00753476	1.99562	10150002	5786900	9878201	18207994	9016306	13516007	15478991	8182095	13595004	3938201	2	2	8.2	8.2	8.2	33.982	0.0019873	1.9005	5
P20456	P20456	IMPA1	inositol monophosphatase 1 [Source:VGNC Symbol;Acc:VGNC:30184]	5	0.00778738	-6.97711	1.25379e+06	5582734	33264020	10851845	36760008	2783422	3.87998e+06	36277020	6299764	61803024	5	5	18.4	18.4	18.4	30.055	0	5.5982	4
O02853;A0A3Q1MGM5	O02853;A0A3Q1MGM5	PTGDS	prostaglandin D2 synthase [Source:NCBI gene (formerly Entrezgene);Acc:286858]	1	0.0085086	-4.86248	4.5079e+06	24747012	12312003	6.99544e+06	42396012	1.64063e+06	2071303	26136984	12964997	11186006	1	1	7.3	7.3	7.3	21.229	0.00042123	2.4368	2
Q148G4	Q148G4	TATDN1	TatD DNase domain containing 1 [Source:VGNC Symbol;Acc:VGNC:35617]	3	0.00861607	-2.07544	3.16925e+06	15856002	9541794	4.69737e+06	6.5355e+06	3.21772e+06	6164268	7409887	6120975	9499477	3	3	17.5	17.5	17.5	33.886	0	12.187	4
E1BLZ8	E1BLZ8	EIF3F	eukaryotic translation initiation factor 3 subunit F [Source:VGNC Symbol;Acc:VGNC:28396]	4	0.00880461	2.06791	45534972	50596996	29922004	80079968	23197016	48883972	74688992	36128980	64577004	17918990	4	4	15.4	15.4	15.4	40.895	0	20.055	13
Q3SZM5	Q3SZM5	CMAS	cytidine monophosphate N-acetylneuraminic acid synthetase [Source:VGNC Symbol;Acc:VGNC:27476]	3	0.00900258	-2.3688	4.40832e+06	24277000	22357996	8667634	21395010	16578005	16051989	19991006	7540504	24632016	3	3	12.2	12.2	12.2	48.438	0	11.011	8
F1MF32	F1MF32	MRGPRF	MAS related GPR family member F [Source:VGNC Symbol;Acc:VGNC:31603]	3	0.00983359	1.68256	47177020	33197988	19080990	49043020	35240992	38512004	44713984	26844008	35524000	17515004	3	3	15.2	15.2	15.2	38.155	0	15.265	9
Q5E9J1	Q5E9J1	HNRNPF	heterogeneous nuclear ribonucleoprotein F [Source:NCBI gene (formerly Entrezgene);Acc:506917]	6	0.0102198	-2.24872	54550024	67833984	57622024	18690994	84850000	42044028	28864006	138150000	44580996	69227032	4	4	20.3	13.8	13.8	45.688	0	35.392	17
F1MIH2;F1MBT8;Q6Q137;A0A3Q1M3S4	F1MIH2;F1MBT8;Q6Q137;A0A3Q1M3S4	SEPTIN7	septin 7 [Source:VGNC Symbol;Acc:VGNC:53670]	15	0.0105019	-1.3214	564600320	675209984	718359936	522430112	748320064	471580000	418489856	521129792	475450016	589479616	15	15	48	48	48	48.668	0	176.98	88
Q8WN55;A0A3Q1M994;A8YXY5;F1MPG6;A0A3Q1LLD4;A0A3Q1M6R8	Q8WN55;A0A3Q1M994;A8YXY5	PTBP1	polypyrimidine tract binding protein 1 [Source:VGNC Symbol;Acc:VGNC:52809]	14	0.011279	-1.32906	450880224	460479776	441550240	355009920	496400224	337800096	381070240	660879616	405799904	519820320	14	14	40.7	40.7	40.7	57.105	0	122.74	93
P61602;Q4PL64	P61602;Q4PL64	NCALD	neurocalcin delta [Source:VGNC Symbol;Acc:VGNC:31897]	2	0.0114624	1.64952	28465000	13944994	22952994	22476010	18737012	29554012	29033016	10007006	24216990	18138990	2	2	10.4	10.4	10.4	22.245	0	4.5124	7
A6QQV3	A6QQV3	LSM2	LSM2 homolog, U6 small nuclear RNA and mRNA degradation associated [Source:VGNC Symbol;Acc:VGNC:31054]	1	0.0123784	-3.78432	3.12197e+06	16375357	18401012	2.05982e+06	17956008	2.03361e+06	10041251	21715000	5.36169e+06	4651072	1	1	20	20	20	10.834	0	4.7487	1
A0A3Q1M1Q3;Q1LZD9	A0A3Q1M1Q3;Q1LZD9	PSPC1	paraspeckle component 1 [Source:VGNC Symbol;Acc:VGNC:33482]	2	0.012445	-2.24367	22606988	29894008	38316020	18968008	42787020	21419008	7097449	44159988	27743986	47514028	2	2	7.7	7.7	7.7	56.302	0	10.244	9
Q3ZCC9	Q3ZCC9	SEC13	SEC13 homolog, nuclear pore and COPII coat complex component [Source:VGNC Symbol;Acc:VGNC:34403]	5	0.0132514	-1.27599	40524984	51439968	48058988	39248012	58859032	44434008	47623012	69614984	48994028	55063972	5	5	28	28	28	35.471	0	54.443	10
P12260	P12260	nan	nan	7	0.0138295	-5.67031	2.13991e+06	3.38003e+06	22283986	7385173	34982016	2.49082e+06	7.40945e+06	45762012	1891092	26814390	1	1	54.5	5.6	5.6	22.744	0	4.112	2
A0A3Q1MQT6;A0A3Q1MKD0;A0A3Q1MMV0;Q08DK5;A0A452DIH3;A0A3Q1MCB6;A0A3Q1LLL1;A0A3Q1LVS3	A0A3Q1MQT6;A0A3Q1MKD0;A0A3Q1MMV0;Q08DK5;A0A452DIH3;A0A3Q1MCB6;A0A3Q1LLL1;A0A3Q1LVS3	SH3GLB2	SH3 domain containing GRB2 like, endophilin B2 [Source:VGNC Symbol;Acc:VGNC:34576]	3	0.0154102	-4.41929	3.84262e+06	8785229	47768992	17249994	24415986	3.23844e+06	2204202	41945976	8244946	15300009	3	3	14.8	14.8	14.8	40.558	0	5.5296	4
Q32L76	Q32L76	SAA4	serum amyloid A4, constitutive [Source:NCBI gene (formerly Entrezgene);Acc:505308]	2	0.0154722	3.34291	202379952	51425008	31964980	44783024	43517016	118169952	173959936	10900620	79837048	45693996	2	2	20.2	20.2	20.2	14.687	0	8.529	11
Q28104;A0A3Q1LUR2;A0A3Q1LXX9	Q28104;A0A3Q1LUR2;A0A3Q1LXX9	COPE	COPI coat complex subunit epsilon [Source:VGNC Symbol;Acc:VGNC:27595]	5	0.0156223	-1.76901	58546036	66042024	67984992	46812996	84522960	50503032	59180980	176459984	45385020	96176952	5	5	32.8	32.8	32.8	34.481	0	26.335	14
P50448	P50448;CON__P50448	nan	nan	13	0.0161542	4.66842	3.87919e+06	1.82619e+06	7.43911e+06	22283014	5625313	44706004	12426260	3.1588e+06	39129004	3510210	1	1	32.9	5.1	5.1	51.723	0	20.084	3
F6S1Q0	F6S1Q0	KRT18	keratin 18 [Source:VGNC Symbol;Acc:VGNC:30719]	2	0.0161682	-8.14754	52851020	46670988	33883020	4735900	215250064	9546577	2.16719e+06	43303976	2.27243e+06	28662994	1	1	3.7	2.1	2.1	47.964	0.0027483	1.7869	2
Q56JY1;E1BHM9;A0A3Q1M0X1;A0A3Q1MLC3	Q56JY1;E1BHM9;A0A3Q1M0X1;A0A3Q1MLC3	RPL35A	ribosomal protein L35a [Source:VGNC Symbol;Acc:VGNC:53601]	3	0.0162118	-6.23968	36968996	36597996	38551024	4876449	68228016	30058000	3699315	97247008	2.20065e+06	44570976	3	3	20.9	20.9	20.9	12.552	0.0023772	1.8735	6
A3KMV5;A0A3Q1LKR8	A3KMV5;A0A3Q1LKR8	UBA1	ubiquitin like modifier activating enzyme 1 [Source:VGNC Symbol;Acc:VGNC:36561]	23	0.0164489	-1.29204	593139776	679450048	663359552	495080256	622209728	661469696	561359680	770669888	443849792	806269632	23	23	33.2	33.2	33.2	117.83	0	228.95	124
Q2HJ49	Q2HJ49	MSN	moesin [Source:VGNC Symbol;Acc:VGNC:31703]	33	0.0167089	-1.23609	2123399040	2519798784	2177798912	1886200192	2399000320	2089800576	2084701056	3198298368	1932899840	2311499776	33	24	61	61	47.7	67.974	0	253.64	232
A6H7G2;A0A452DIT4	A6H7G2;A0A452DIT4	DBNL	drebrin like [Source:VGNC Symbol;Acc:VGNC:27893]	12	0.0168779	-1.35522	99813064	178969936	120269992	127380072	167919936	106439944	124719976	186259920	111779928	128110008	12	12	38.5	38.5	38.5	47.722	0	106.11	36
Q3MHX3	Q3MHX3	RBM4	RNA binding motif protein 4 [Source:NCBI gene (formerly Entrezgene);Acc:767937]	1	0.016983	-3.21893	2.20305e+06	17995006	3571439	2601216	5.61498e+06	3.53203e+06	2839036	24389016	5324383	12014000	1	1	8.3	8.3	8.3	40.077	0	19.578	3
A0A3Q1NMN1;A1L573;A0A3Q1MQH1;A0A3Q1N6K2;A0A3Q1MMZ9;A0A3Q1LXK0	A0A3Q1NMN1;A1L573;A0A3Q1MQH1;A0A3Q1N6K2;A0A3Q1MMZ9;A0A3Q1LXK0	ENSBTAG00000026836	nan	10	0.0169854	-1.90428	295130144	605829824	477429760	275599904	1021599488	310470048	288649984	326350080	201080048	380610048	10	10	33.5	33.5	33.5	39.306	0	83.469	48
F1MZ85;P81282;A0A3Q1M9P9;F1N6I5;F1MZ83	F1MZ85;P81282;A0A3Q1M9P9;F1N6I5;F1MZ83	VCAN	versican [Source:VGNC Symbol;Acc:VGNC:36778]	18	0.0175422	-2.50983	398510272	894880448	396679968	225099984	718309632	322270016	143129968	1401900672	322599968	371889984	18	18	8.2	8.2	8.2	369.28	0	207.95	54
A0A3Q1M3I6;F1MG56;A0A3Q1MVS3;A0A3Q1M9B9;A0A3Q1MH72;Q5E9Q7;A0A3Q1M5E1;A0A3Q1N515;A0A3Q1MJU7	A0A3Q1M3I6;F1MG56;A0A3Q1MVS3	PPP2R2A	protein phosphatase 2 regulatory subunit Balpha [Source:VGNC Symbol;Acc:VGNC:33255]	3	0.0180932	1.32492	23147998	20111010	13537002	24870006	18893002	24560996	25137998	23325994	22583000	16387009	3	3	12.5	12.5	12.5	51.691	0	7.9507	5
A2VDN6	A2VDN6	SF3A1	splicing factor 3a subunit 1 [Source:VGNC Symbol;Acc:VGNC:34506]	2	0.0185554	-3.84569	3.86378e+06	24578992	2.30612e+06	2.6615e+06	19482988	2.401e+06	2.09115e+06	19056990	3.31609e+06	6843164	2	2	5.9	5.9	5.9	88.785	0.00043253	2.6699	1
O62768	O62768	TXNRD1	thioredoxin reductase 1 [Source:VGNC Symbol;Acc:VGNC:36545]	8	0.0186641	-1.38864	61321036	100789960	79383000	64635000	78137048	66775036	67202976	133280024	66709032	73527016	8	8	27.3	27.3	27.3	54.77	0	17.902	17
Q2KHU5;A0A3Q1M2P0	Q2KHU5;A0A3Q1M2P0	MACROD1	mono-ADP ribosylhydrolase 1 [Source:VGNC Symbol;Acc:VGNC:56272]	6	0.0189058	6.54009	63828024	38977980	2.1479e+06	246690048	50487008	138020016	135300048	10840001	68090960	36519984	6	6	28.6	28.6	28.6	35.569	0	40.87	16
F1MDS0;G3MYM8;A0A3Q1M1S2;A0A3Q1LZ67	F1MDS0;G3MYM8;A0A3Q1M1S2;A0A3Q1LZ67	PRG4	proteoglycan 4 [Source:VGNC Symbol;Acc:VGNC:33314]	4	0.0189528	-2.15761	32428006	80287960	118239960	36085016	39147992	24723008	23755004	54934032	19991006	31465980	4	4	4.5	4.5	4.5	129.21	0	16.574	23
Q3SZ19	Q3SZ19	PSMD9	proteasome 26S subunit, non-ATPase 9 [Source:VGNC Symbol;Acc:VGNC:53917]	6	0.0193168	-4.96724	28230988	78598000	38521984	18335008	40041996	26857000	2.36278e+06	46604028	3.38401e+06	59489032	6	6	36.7	36.7	36.7	24.266	0	71.977	10
G3N1L5;F1MD15	G3N1L5;F1MD15	SLC9A3R2	SLC9A3 regulator 2 [Source:VGNC Symbol;Acc:VGNC:34942]	5	0.0197625	5.56618	52724980	3.56176e+06	1.88718e+06	35763008	3934246	51171972	6345840	3.51356e+06	3.40349e+06	4197821	5	5	21.4	21.4	21.4	37.465	0	3.5477	5
P00847	P00847	ATP6	ATP synthase F0 subunit 6 [Source:NCBI gene (formerly Entrezgene);Acc:3283882]	1	0.0203583	3.72256	21401006	13372994	15396007	73486976	2.61609e+06	30211984	52822028	29023000	36645976	8230537	1	1	6.2	6.2	6.2	24.788	0	23.169	3
Q2NKY7	Q2NKY7	SEPTIN2	septin 2 [Source:VGNC Symbol;Acc:VGNC:34454]	14	0.0203938	-1.2343	838610112	1048000704	844829632	843349888	1216799872	744120320	794209984	849459648	788420480	1031599552	14	14	56.5	56.5	56.5	41.571	0	224.35	103
Q08DM3;A0A3Q1MWG7	Q08DM3;A0A3Q1MWG7	ME2	malic enzyme 2 [Source:VGNC Symbol;Acc:VGNC:31340]	6	0.0205198	-5.29867	4.5509e+06	3216822	28506012	1.92427e+06	22553998	2108230	5.89368e+06	74353032	2.8949e+06	8555606	6	6	15.2	15.2	15.2	65.412	0	5.908	4
G3X6N3	G3X6N3	TF	transferrin [Source:NCBI gene (formerly Entrezgene);Acc:280705]	56	0.0219685	78.3541	2794900736	10842882	948638	1981098752	1.81451e+06	4.33145e+06	1769501056	2.26628e+06	5888402	2.00044e+06	1	1	77.8	3	3	77.737	0	95.915	15
A6QLZ0	A6QLZ0	LGALS3	galectin 3 [Source:VGNC Symbol;Acc:VGNC:30852]	9	0.0221055	-1.96891	889230144	1409000576	830790528	580670272	1545400320	530529824	682839616	2841198336	989740352	1065800448	9	9	29.8	29.8	29.8	27.646	0	46.924	70
F1MVW5;A2VDL8	F1MVW5;A2VDL8	SEC23A	Sec23 homolog A, COPII coat complex component [Source:VGNC Symbol;Acc:VGNC:34410]	9	0.0224279	-1.35395	64287036	120029976	111359984	104910008	96588024	89479056	94797040	121560040	89135944	147840016	9	7	20.7	20.7	17.5	86.184	0	24.992	27
Q3ZCH5;A0A452DK44	Q3ZCH5;A0A452DK44	AZGP1	alpha-2-glycoprotein 1, zinc-binding [Source:VGNC Symbol;Acc:VGNC:26367]	12	0.0231971	-1.65517	255609984	530369952	251519920	172819952	232469952	133020024	194009920	292859840	178190112	277860160	12	12	50.2	50.2	50.2	33.851	0	54.528	50
Q3ZBA6	Q3ZBA6	DNAJB11	DnaJ heat shock protein family (Hsp40) member B11 [Source:NCBI gene (formerly Entrezgene);Acc:506316]	2	0.0236595	-3.92465	1.70616e+06	4.53966e+06	15275998	3.09699e+06	21001012	4147752	8.04832e+06	32233992	1.52047e+06	5319486	2	2	7	7	7	40.503	0	4.734	2
Q58DW5;A0A3Q1MMW5;G3N1F5;G3MYE2	Q58DW5;A0A3Q1MMW5;G3N1F5	RPL5	ribosomal protein L5 [Source:NCBI gene (formerly Entrezgene);Acc:515238]	8	0.0244594	-1.3391	141029952	207450096	162830016	164840064	176340112	161210016	153789984	286520064	132860080	193200064	8	8	29.3	29.3	29.3	34.344	0	23.296	31
Q2KIY3	Q2KIY3	WDFY1	WD repeat and FYVE domain containing 1 [Source:VGNC Symbol;Acc:VGNC:36876]	4	0.0248303	5.26053	34560976	4506091	2.36448e+06	19992010	1.51798e+06	28289010	24825002	6.5882e+06	40667000	45970000	4	4	15.1	15.1	15.1	46.28	0	3.5549	4
A0A3Q1MKT5;A0A3Q1M6S0;Q08DJ3;A0A3Q1LM31	A0A3Q1MKT5;A0A3Q1M6S0;Q08DJ3;A0A3Q1LM31	FUBP1	far upstream element binding protein 1 [Source:VGNC Symbol;Acc:VGNC:55193]	4	0.0257844	-4.44448	3666929	6196019	38859996	7458420	43594984	4.00663e+06	3.9741e+06	79309984	7.38228e+06	6697078	3	3	6.9	5.7	5.7	61.628	0	4.9698	5
P10895;A0A3Q1LGP3;A0A3Q1M3H6;A0A3Q1MWN6;F1MF11;G3N3D6	P10895;A0A3Q1LGP3	PLCD1	phospholipase C delta 1 [Source:VGNC Symbol;Acc:VGNC:32984]	12	0.0265387	-1.21564	121840000	126109928	135629936	90889040	108900032	113459992	109229944	138919968	105609984	148699968	12	12	23.5	23.5	23.5	86.072	0	38.735	29
F1N1A9;P80746;A0A3Q1MXS2	F1N1A9;P80746;A0A3Q1MXS2	ITGAV	integrin subunit alpha V [Source:VGNC Symbol;Acc:VGNC:30323]	1	0.0273737	-2.38361	15190004	13483007	21331996	5.56023e+06	15756990	15294003	5.2597e+06	21134986	3.23501e+06	17656010	1	1	1.3	1.3	1.3	116.42	0.0020024	1.9578	4
E1BP41;E1BP42	E1BP41;E1BP42	CSAD	cysteine sulfinic acid decarboxylase [Source:VGNC Symbol;Acc:VGNC:27749]	3	0.0276294	2.83293	11250998	2.21214e+06	14200004	24906002	15408998	21650988	24860998	6.74453e+06	19520012	4942674	3	3	7.5	7.5	7.5	55.165	0	3.7265	5
H7BWW2	H7BWW2	HEXB	hexosaminidase subunit beta [Source:NCBI gene (formerly Entrezgene);Acc:618571]	3	0.0279263	-5.41694	1.8573e+06	7506993	18817992	1.71731e+06	21559014	6.32431e+06	1.12013e+06	71717000	8.18177e+06	3.94767e+06	3	3	8.6	8.6	8.6	61.261	0	8.5794	3
Q0IIG2;A0A3Q1MN12	Q0IIG2;A0A3Q1MN12	EFEMP2	EGF containing fibulin extracellular matrix protein 2 [Source:VGNC Symbol;Acc:VGNC:28349]	3	0.0281661	-2.58755	4255741	3.33574e+06	11229005	1.86463e+06	15032000	3.10453e+06	2.70975e+06	14294995	6.47983e+06	6.23401e+06	3	3	10.8	10.8	10.8	49.514	0.0004344	2.7511	3
Q3ZCJ8;F1N455	Q3ZCJ8;F1N455	CTSC	cathepsin C [Source:VGNC Symbol;Acc:VGNC:27814]	6	0.0284849	-6.53642	2.14951e+06	51258032	16028005	22031006	31164994	12446006	8690503	212799968	1.47663e+06	16562999	6	6	21.2	21.2	21.2	51.948	0	18.679	14
A0A3Q1MM97;F1MX70	A0A3Q1MM97;F1MX70	ANO10	anoctamin 10 [Source:VGNC Symbol;Acc:VGNC:54405]	6	0.0285746	1.65606	105479936	162740064	98212040	271559872	106729944	210780048	226589920	115310040	169259936	94506976	6	6	15.6	15.6	15.6	71.764	0	52.081	17
F1N759;A0A3Q1N3Z8	F1N759;A0A3Q1N3Z8	PDGFRB	platelet derived growth factor receptor beta [Source:VGNC Symbol;Acc:VGNC:32693]	4	0.0286612	9.0762	153299952	89006992	3938201	122260016	76226952	50002028	157179984	8462897	153849984	1.6272e+06	4	4	5.8	5.8	5.8	123.55	0	9.008	9
A0A3Q1MCJ7;Q3T076;A0A3Q1MWP9;A0A3Q1LNR2;F1MR01	A0A3Q1MCJ7;Q3T076;A0A3Q1MWP9	RPS14	ribosomal protein S14 [Source:NCBI gene (formerly Entrezgene);Acc:282050]	3	0.0294981	4.514	48123012	2.94879e+06	7917296	62875988	39974980	35606988	44782016	44269004	76298032	4754130	3	3	22.5	22.5	22.5	16.273	0	16.022	6
Q9TU47;A0A452DIG6	Q9TU47;A0A452DIG6	EIF6	eukaryotic translation initiation factor 6 [Source:VGNC Symbol;Acc:VGNC:57006]	4	0.0297557	-1.47856	70373048	83809032	59258020	35149976	99184016	64141016	47100988	75335984	53749024	76485984	4	4	29.4	29.4	29.4	26.513	0	25.762	21
F1MXI4	F1MXI4	MATR3	matrin 3 [Source:NCBI gene (formerly Entrezgene);Acc:505129]	11	0.0299464	-1.39833	155180032	238570064	143459984	115200024	192200112	127130064	156560096	248929984	181530000	210880112	11	6	21.8	21.8	14.7	93.823	0	111.57	45
P02672;CON__P02672	P02672;CON__P02672	nan	nan	41	0.0305111	4.45418	43502004	3.10749e+06	18256010	10524856	4.23265e+06	5.51303e+06	32961998	2.98292e+06	65238012	4.32237e+06	1	1	72	2.3	2.3	67.011	0	3.5944	4
E1BGC0;Q28035;A0A140T854;E1BKD8;O18879;A0A3Q1MEC8	E1BGC0;Q28035;A0A140T854;E1BKD8;O18879;A0A3Q1MEC8	GSTA1	glutathione S-transferase alpha 1 [Source:NCBI gene (formerly Entrezgene);Acc:777644]	2	0.0307346	3.45791	3.38612e+06	7.131e+06	1.82809e+06	12912004	4.03083e+06	28824996	16318993	2.08008e+06	20285008	7.7205e+06	2	1	8.8	8.8	5.1	24.47	0	3.4565	6
E1BE60	E1BE60	PPP1R14A	protein phosphatase 1 regulatory inhibitor subunit 14A [Source:VGNC Symbol;Acc:VGNC:33226]	1	0.0311809	2.60113	8248980	4365220	2.9544e+06	14258999	5.68875e+06	6.75074e+06	16646991	12730062	29412986	3496112	1	1	10.9	10.9	10.9	16.629	0	6.6942	2
A0A3Q1MQ34;A0A3Q1M0Y7;E1BKX7;A0A3Q1MZI6	A0A3Q1MQ34;A0A3Q1M0Y7;E1BKX7;A0A3Q1MZI6	FLNB	filamin B [Source:VGNC Symbol;Acc:VGNC:29034]	79	0.0312559	-1.14046	1482500480	1664300672	1442700416	1306999424	1653499264	1520499072	1285900416	1438299264	1274400384	1631200256	72	69	44.9	42.4	40.7	278	0	323.31	288
A0A3Q1MTI5;F6QS88	A0A3Q1MTI5;F6QS88	EPHX2	epoxide hydrolase 2 [Source:VGNC Symbol;Acc:VGNC:28542]	7	0.0315912	-3.9138	37245980	46685984	35565024	5388300	34048000	35043996	6200829	30399012	3.98955e+06	92972008	7	7	22.5	22.5	22.5	62.04	0	23.503	11
O02751;F1MS40	O02751;F1MS40	CFDP2	craniofacial development protein 2 [Source:NCBI gene (formerly Entrezgene);Acc:286876]	11	0.0316857	-1.45928	69649968	105030048	93074944	71726960	74229960	40526004	75968992	119629952	65569008	76878016	11	6	23.1	23.1	13.2	66.324	0	44.594	25
Q2T9R6;A0A3Q1LJX0;F1MJ59;A0A3Q1N1V2	Q2T9R6;A0A3Q1LJX0;F1MJ59;A0A3Q1N1V2	NIT2	nitrilase family member 2 [Source:VGNC Symbol;Acc:VGNC:32090]	4	0.0316972	3.13953	15056007	4.24195e+06	7.8529e+06	32464984	9969675	13598995	27833004	8948994	7388161	1.50784e+06	4	4	22.8	22.8	22.8	30.517	0	15.642	3
A0A3Q1LWP9;E1BP36	A0A3Q1LWP9;E1BP36	MMS19	MMS19 homolog, cytosolic iron-sulfur assembly component [Source:VGNC Symbol;Acc:VGNC:31534]	2	0.033776	1.25657	8.16e+06	8449805	6346100	8796898	5984931	8289200	8255504	8052002	8814699	5.3485e+06	2	2	3.7	3.7	3.7	112.47	0	3.2914	1
Q3ZC30;P19217	Q3ZC30;P19217	SULT1E1	sulfotransferase family 1E member 1 [Source:VGNC Symbol;Acc:VGNC:35467]	1	0.0341177	-3.39661	78821000	36045012	81296048	14503003	63208960	34339988	15289009	108829936	5.70857e+06	76841032	1	1	2.4	2.4	2.4	34.66	0.0098325	1.162	11
A0A452DID1;Q5E984;F1MS78	A0A452DID1;Q5E984	TPT1	tumor protein, translationally-controlled 1 [Source:NCBI gene (formerly Entrezgene);Acc:326599]	7	0.0341548	-1.66717	87729024	149520048	212600032	233710000	237090048	117870064	140170064	303490144	109789952	209420112	7	7	36.1	36.1	36.1	24.644	0	42.242	35
P63009;Q08DS7;G3X7G4;A0A3Q1LJX4	P63009;Q08DS7;G3X7G4	AP2B1	adaptor related protein complex 2 subunit beta 1 [Source:VGNC Symbol;Acc:VGNC:55033]	26	0.0343568	-1.29157	279449792	448499744	331539936	371869824	403840000	319520064	315719872	454090240	391110016	540420160	26	16	35.9	35.9	24.1	104.57	0	99.156	97
A0A3Q1LSQ5;A0A3Q1LS08;A0A3Q1M3X1;A0A3Q1MBL7;A0A3Q1MLN0;A0A3Q1MY98;A0A3Q1M6R3;E1BBQ3	A0A3Q1LSQ5;A0A3Q1LS08;A0A3Q1M3X1;A0A3Q1MBL7;A0A3Q1MLN0;A0A3Q1MY98;A0A3Q1M6R3;E1BBQ3	ELP1	elongator acetyltransferase complex subunit 1 [Source:VGNC Symbol;Acc:VGNC:28454]	1	0.0354667	-12.4875	4.64616e+06	6325720	318820032	3406502	453350016	8455024	4963806	271089952	7364308	5.9929e+06	1	1	1.1	1.1	1.1	115.78	0.0031165	1.7309	1
Q3SZ54	Q3SZ54	EIF4A1	eukaryotic translation initiation factor 4A1 [Source:VGNC Symbol;Acc:VGNC:28404]	13	0.0357086	-4.84951	45739024	148800064	49020008	68883032	52670008	41346992	6.1101e+06	169630016	4575451	149889952	6	6	43.8	22.4	22.4	46.153	0	32.058	15
A5D7K0;A0A3Q1MQ83	A5D7K0;A0A3Q1MQ83	BLVRA	biliverdin reductase A [Source:VGNC Symbol;Acc:VGNC:26510]	7	0.0360558	2.32634	37786004	6.92768e+06	16150997	46637992	20115000	39144008	21481000	35674984	28336998	7675524	7	7	32.8	32.8	32.8	33.643	0	18.759	12
Q0P570	Q0P570	MVD	mevalonate diphosphate decarboxylase [Source:VGNC Symbol;Acc:VGNC:31767]	2	0.0362447	4.11791	15264995	3.20751e+06	2.58428e+06	37380012	3.18503e+06	16813010	18269990	2.3343e+06	17012998	40863984	2	2	11.5	11.5	11.5	43.731	0	16.082	3
A0A3Q1MF67;E1BB17;G3MYE8	A0A3Q1MF67;E1BB17;G3MYE8	HNRNPH3	heterogeneous nuclear ribonucleoprotein H3 [Source:VGNC Symbol;Acc:VGNC:29896]	3	0.0365952	-1.44351	33575024	75845960	34657020	43684008	41710012	34219980	31109996	51909992	33526008	57647016	3	3	11.7	11.7	11.7	38.14	0	62.092	14
G8JKX8;P35605	G8JKX8;P35605	COPB2	COPI coat complex subunit beta 2 [Source:VGNC Symbol;Acc:VGNC:27594]	7	0.0367591	-2.00397	20097004	67620968	37321000	39589984	28480998	16349009	30790996	82530048	37077020	80907048	7	7	12.5	12.5	12.5	101.38	0	40.487	11
Q32LE9;A0A452DIL5	Q32LE9;A0A452DIL5	CSRP2	cysteine and glycine rich protein 2 [Source:VGNC Symbol;Acc:VGNC:27774]	2	0.0368913	-4.17568	3.97701e+06	11241586	65992972	4307871	48668008	4.15526e+06	11131554	42116016	5.74125e+06	3.79841e+06	2	2	16.1	16.1	16.1	20.954	0.00042499	2.5063	2
Q3T0W9	Q3T0W9	RPL19	ribosomal protein L19 [Source:VGNC Symbol;Acc:VGNC:49956]	3	0.0378348	-1.42671	62338968	95233936	116209928	105570056	89249024	93022048	79016000	149550096	79731040	154339936	3	3	17.3	17.3	17.3	23.466	0	40.745	20
A0A3Q1M739;A0A3Q1LU97;A5D980	A0A3Q1M739;A0A3Q1LU97;A5D980	PTPN6	protein tyrosine phosphatase non-receptor type 6 [Source:VGNC Symbol;Acc:VGNC:33541]	3	0.0384499	-1.66787	13673993	25824998	19031988	16166998	15692004	8.3059e+06	16707006	39526024	13980991	18157992	3	3	8.5	8.5	8.5	67.821	0	7.8574	6
A0A3Q1MNW3;F1MQX0;A0A3Q1MS98;A0A3Q1MGC0	A0A3Q1MNW3;F1MQX0;A0A3Q1MS98;A0A3Q1MGC0	ACSS1	acyl-CoA synthetase short chain family member 1 [Source:VGNC Symbol;Acc:VGNC:25570]	5	0.0391198	1.75567	20014992	20655000	30914016	51824004	13506004	39467020	43741972	29542996	39297024	16558007	5	5	14.4	14.4	14.4	70.59	0	9.5346	12
P46195;G8JKX7;A0A3Q1MD01	P46195;G8JKX7;A0A3Q1MD01	GUK1	guanylate kinase 1 [Source:VGNC Symbol;Acc:VGNC:29725]	6	0.039366	1.63018	24854984	14410992	26343988	40849996	29362010	46554024	43499012	25028000	25032004	16024001	6	6	44.9	44.9	44.9	21.91	0	9.0018	10
Q3ZCF3;A0A3Q1MEL2;A0A3Q1MM66;A0A3Q1LFT2	Q3ZCF3;A0A3Q1MEL2;A0A3Q1MM66;A0A3Q1LFT2	SKP1	S-phase kinase associated protein 1 [Source:NCBI gene (formerly Entrezgene);Acc:615427]	6	0.0402098	-1.59798	69408032	139769984	80873040	37294020	80582952	76962016	52479976	106510048	53100984	59623988	6	6	52.1	52.1	52.1	18.658	0	22.839	21
P61356	P61356	RPL27	ribosomal protein L27 [Source:VGNC Symbol;Acc:VGNC:55868]	5	0.0404314	-1.54884	130790000	131339984	171569920	130219936	153000080	154850080	84247960	243680000	123659984	291500128	5	5	42.6	42.6	42.6	15.798	0	11.84	29
Q32L10	Q32L10	TMEM205	transmembrane protein 205 [Source:VGNC Symbol;Acc:VGNC:36027]	1	0.0407212	2.97453	2.49794e+06	3625909	2.42559e+06	25853010	6.70035e+06	9950963	20028994	3.3199e+06	16054006	4535773	1	1	10.6	10.6	10.6	20.97	0.00042105	2.4345	1
E1BF59;A0A3Q1LXK9;A0A3Q1M2E4;A0A3Q1LXH1;A0A3Q1MRS3;A0A3Q1MQG2;A0A3Q1M6Q7;A0A3Q1NIP5;A0A3Q1LJL6;A0A3Q1LVA4	E1BF59;A0A3Q1LXK9;A0A3Q1M2E4;A0A3Q1LXH1;A0A3Q1MRS3;A0A3Q1MQG2;A0A3Q1M6Q7;A0A3Q1NIP5;A0A3Q1LJL6;A0A3Q1LVA4	PLEC	plectin [Source:VGNC Symbol;Acc:VGNC:53873]	174	0.0410243	-1.22077	3126399232	3835702016	3373100544	3469699328	4035000320	3283499264	3410101760	5400794112	3665198080	4280902656	174	169	44.8	44.8	43.2	531.03	0	323.31	658
A0A3Q1N6D1;Q865V6;A0A3Q1MDS0	A0A3Q1N6D1;Q865V6;A0A3Q1MDS0	CAPG	capping actin protein, gelsolin like [Source:VGNC Symbol;Acc:VGNC:26739]	13	0.0413455	-2.41229	129939960	258049968	141809984	127380072	327320128	151400000	111619992	1122700032	109429984	185930000	13	13	51.8	51.8	51.8	40.647	0	83.682	37
A2VE46	A2VE46	CLIC2	chloride intracellular channel 2 [Source:VGNC Symbol;Acc:VGNC:27440]	8	0.042521	-1.35228	56199012	98966976	68451000	66102996	95933008	81261984	49876980	64014960	58305964	95423992	7	7	49	42.5	42.5	28.336	0	35.14	24
A7MAZ5	A7MAZ5	nan	nan	8	0.0429299	-5.59663	2.94272e+06	96523944	110569984	16405000	76928952	3.3947e+06	15439995	14564991	81967976	95231040	1	1	26.7	7.2	7.2	22.153	0	3.5271	5
E1BP50;A0A3Q1N4H7	E1BP50;A0A3Q1N4H7	TNKS1BP1	tankyrase 1 binding protein 1 [Source:VGNC Symbol;Acc:VGNC:36185]	3	0.0429464	-3.15897	3.65252e+06	7154853	13583003	7789096	24005996	3.22896e+06	1.75948e+06	20989992	2477736	2572665	3	3	3.5	3.5	3.5	170.96	0.0049675	1.5557	3
A0A3Q1MUD4;F1MT25;A0A3Q1M9B5	A0A3Q1MUD4;F1MT25;A0A3Q1M9B5	HDLBP	high density lipoprotein binding protein [Source:VGNC Symbol;Acc:VGNC:55051]	12	0.0435803	-1.96703	32811996	99646008	70568976	55514976	68769016	56441976	77087984	266300096	51309016	92991056	12	12	14.5	14.5	14.5	141.51	0	38.946	24
A6H768	A6H768	GALK1	galactokinase 1 [Source:VGNC Symbol;Acc:VGNC:29219]	6	0.0446739	-6.06751	38890988	114680024	49640024	3351236	73147040	66949972	32846980	83192048	1568964	106749984	6	6	23	23	23	42.226	0	21.142	10
A6H7H2;A0A3Q1M2G4;Q2HJJ0;F1MWR7;Q08DH4	A6H7H2;A0A3Q1M2G4	KLC1	kinesin light chain 1 [Source:NCBI gene (formerly Entrezgene);Acc:508999]	6	0.0456021	1.76358	15190004	19006994	18166998	33214010	15793008	44238992	41859000	24745998	25907994	10513995	6	6	12.7	12.7	12.7	70.35	0	18.641	14
F1MBF6;A0A3Q1MBS7;A6QR46;A0A452DHU1;G3X7D3;F1MX39	F1MBF6;A0A3Q1MBS7;A6QR46;A0A452DHU1	RAB6A	RAB6A, member RAS oncogene family [Source:NCBI gene (formerly Entrezgene);Acc:616537]	4	0.0456776	-1.50461	163380112	193059888	427849824	213590016	323540064	199289904	283600096	431989888	238150000	313730144	4	4	22.1	22.1	22.1	23.518	0	17.338	19
F1MUP9	F1MUP9	VAT1	vesicle amine transport 1 [Source:VGNC Symbol;Acc:VGNC:36770]	18	0.045838	-1.18056	2001901184	1989000704	1774500480	1797600640	2272499200	1862000896	1529899648	2300700928	1568999040	1998798976	18	18	61.4	61.4	61.4	42.83	0	287.94	169
Q3ZCI1	Q3ZCI1	TMEM14C	transmembrane protein 14C [Source:NCBI gene (formerly Entrezgene);Acc:613802]	2	0.0465442	1.45505	42752020	63066972	43872980	103600056	48464980	81340984	69938048	43835988	73680960	48422008	2	2	40.4	40.4	40.4	11.735	0	37.74	7
F1MH61	F1MH61	FAM98B	family with sequence similarity 98 member B [Source:VGNC Symbol;Acc:VGNC:28849]	2	0.0468016	-1.35282	11436994	18393010	17076002	18565000	16225004	12206992	12048995	13367991	10976006	22798992	2	2	7.3	7.3	7.3	45.056	0	5.8991	8
Q58D84;A0A3Q1MTZ0	Q58D84;A0A3Q1MTZ0	FSTL1	follistatin like 1 [Source:VGNC Symbol;Acc:VGNC:29135]	2	0.047008	-2.01434	4231303	8466903	9582501	1.86803e+06	11465001	5547514	10601231	12811001	5719964	7399520	2	2	6.5	6.5	6.5	34.856	0.00082102	2.2175	1
E1BHM5	E1BHM5	RBM25	RNA binding motif protein 25 [Source:VGNC Symbol;Acc:VGNC:33794]	2	0.047669	8.26265	126479936	9486450	1.95545e+06	155090000	122799944	86215992	78333048	101679992	155719936	2.3126e+06	2	2	2.7	2.7	2.7	100.15	0.0092217	1.2508	3
P11017;E1BB14;A0A3Q1NGS8	P11017	GNB2	G protein subunit beta 2 [Source:VGNC Symbol;Acc:VGNC:29459]	14	0.0482729	1.12245	453300288	402229760	404919936	435179904	403799968	443449792	478619776	341419808	383070016	400899872	8	4	50.6	29.4	21.5	37.331	0	218.69	74
P63103;E1BDS9	P63103	YWHAZ	tyrosine 3-monooxygenase/tryptophan 5-monooxygenase activation protein zeta [Source:VGNC Symbol;Acc:VGNC:53885]	14	0.04871	-1.17864	2085200000	2194800384	2066499584	2199898880	2625199104	2078899200	1942301056	2383698432	2043698816	3033798144	12	10	63.3	55.9	49.4	27.745	0	283.75	117
A0A3Q1MP66	A0A3Q1MP66	ENSBTAG00000051149	nan	5	0.0490911	2.72178	31038020	12782004	35200016	96777968	26213012	72636008	55474992	53772976	47434004	6.0607e+06	1	1	20.3	5.7	5.7	29.017	0	3.476	13
P48035;F1MHQ4;A0A3Q1NDL0;P02690;P10790	P48035;F1MHQ4	FABP3	fatty acid binding protein 3 [Source:VGNC Symbol;Acc:VGNC:28697]	10	0.0495854	-1.45694	18016022528	21346015232	16692983808	15973003264	28511021056	21343983616	15287996416	30513965056	10391994368	20663984128	10	10	79.5	79.5	79.5	14.678	0	323.31	913
A0A3Q1LL18;E1BIP4	A0A3Q1LL18;E1BIP4	EMILIN2	elastin microfibril interfacer 2 [Source:VGNC Symbol;Acc:VGNC:28474]	5	0.0499153	4.5235	26125998	3.5609e+06	701746	3581572	8604769	3.66556e+06	29885986	3.09558e+06	33070994	2.68911e+06	5	5	7.1	7.1	7.1	117.46	0	3.1338	5
Q27991;A0A452DIZ9;A0A3Q1LNB7	Q27991;A0A452DIZ9	MYH10	myosin heavy chain 10 [Source:VGNC Symbol;Acc:VGNC:31794]	45	0.0501408	-1.4966	113479944	330239808	208480032	171610064	131250064	155439984	107779952	187689936	123050056	177720048	24	24	29.3	18.2	18.2	229.1	0	128.48	46
P62866;A0A3Q1MG78;Q3SZG2	P62866;A0A3Q1MG78;Q3SZG2	nan	nan	1	0.0509101	-2.19452	26954002	32188000	30659018	15584990	38072984	16346999	5.00094e+06	27039984	31119992	53540016	1	1	16.9	16.9	16.9	6.6478	0.0012225	2.1458	7
Q0II26	Q0II26	AIMP2	aminoacyl tRNA synthetase complex interacting multifunctional protein 2 [Source:VGNC Symbol;Acc:VGNC:25766]	3	0.0511476	3.63204	12676001	7.63734e+06	16165993	34492004	4733803	29109000	25713014	24784010	32553994	1.16361e+06	3	3	20.6	20.6	20.6	35.178	0	10.22	7
Q3SZX2;F1MTZ0	Q3SZX2;F1MTZ0	nan	nan	1	0.051757	3.27665	28623006	4709134	4698997	5.17025e+06	20036012	29732014	30495014	1.82708e+06	19633996	8610368	1	1	5.3	5.3	5.3	22.982	0.0027451	1.7759	2
Q3T0U3;A0A3Q1MDT8	Q3T0U3;A0A3Q1MDT8	GATD3A	glutamine amidotransferase like class 1 domain containing 3A [Source:NCBI gene (formerly Entrezgene);Acc:514335]	8	0.0519733	2.71165	331090080	65462040	596109824	1257200512	197389872	513959840	748059904	184089920	499679936	384649856	8	8	47.1	47.1	47.1	28.699	0	154.44	63
A0A3Q1MRG1;E1BIN5	A0A3Q1MRG1;E1BIN5	CUL3	cullin 3 [Source:VGNC Symbol;Acc:VGNC:27831]	5	0.0524896	-1.61703	5.98711e+06	21029992	22940008	16786002	15797999	18031992	13158992	18232010	9794195	18582998	5	5	7.9	7.9	7.9	84.423	0	7.6629	7
A6H7C4	A6H7C4	CBX3	chromobox 3 [Source:NCBI gene (formerly Entrezgene);Acc:539788]	3	0.0527184	-1.25859	25263002	32544012	24084008	24077990	33909012	17325004	21758996	25673000	26872984	28521016	3	3	23.5	23.5	23.5	20.811	0	6.6128	3
Q3T0X6;A0A3Q1LQ87;E1BAT6	Q3T0X6;A0A3Q1LQ87;E1BAT6	RPS16	ribosomal protein S16 [Source:NCBI gene (formerly Entrezgene);Acc:506297]	8	0.0530987	-1.33225	140290016	265089984	174129984	181369984	169409936	156839984	154970096	287789952	203730000	234960064	8	8	43.8	43.8	43.8	16.445	0	10.695	23
A0A3Q1LS67;F6PRB5	A0A3Q1LS67;F6PRB5	ECH1	enoyl-CoA hydratase 1 [Source:VGNC Symbol;Acc:VGNC:28305]	12	0.0533327	2.2139	192439888	50472992	225550112	441720128	167620064	313420032	402460096	83461944	182610064	231160080	12	12	40.5	40.5	40.5	35.871	0	72.101	48
Q2TBX5;A0A3Q1LSB2	Q2TBX5;A0A3Q1LSB2	SSR4	signal sequence receptor subunit 4 [Source:VGNC Symbol;Acc:VGNC:35322]	5	0.0536745	-1.40531	32549002	83074992	80774944	62892036	57472980	45529976	62404032	80292952	63957012	65842992	5	5	36.6	36.6	36.6	18.814	0	9.9134	15
F1N338;A0A3Q1LS03	F1N338;A0A3Q1LS03	HADH	hydroxyacyl-CoA dehydrogenase [Source:VGNC Symbol;Acc:VGNC:29741]	14	0.054061	1.65654	803719616	1070999872	1115599488	2601999872	798000064	1958600576	2321100288	950980544	1320899840	1110299520	14	14	67.8	67.8	67.8	34.39	0	299.74	117
CON__P35527	CON__P35527	nan	nan	21	0.0543597	-2.5307	340340000	450279744	557630144	286839936	3738198272	256830128	272079872	793880320	497390240	472659808	20	20	49.4	48.3	48.3	62.129	0	323.31	86
Q9XSC6;A0A3Q1LX97	Q9XSC6;A0A3Q1LX97	CKM	creatine kinase, M-type [Source:VGNC Symbol;Acc:VGNC:27385]	3	0.0543636	5.6046	7159054	5.16857e+06	3104705	176550064	9379214	5010944	99796968	9600596	86380056	6.83276e+06	1	1	10.5	8.4	8.4	42.988	0	5.732	8
Q148K7;A0A3Q1MD85	Q148K7;A0A3Q1MD85	LRPAP1	LDL receptor related protein associated protein 1 [Source:VGNC Symbol;Acc:VGNC:30995]	5	0.055048	-1.23977	25992014	33993980	31112998	24013996	25571986	26483988	30472002	43897988	27803986	34550012	5	5	19.6	19.6	19.6	41.946	0	7.2464	9
Q2HJH0;A0A452DIH2	Q2HJH0;A0A452DIH2	LSM5	LSM5 homolog, U6 small nuclear RNA and mRNA degradation associated [Source:VGNC Symbol;Acc:VGNC:31057]	2	0.055125	-1.8355	22580014	34118024	20460998	12262992	27000012	18454000	17164002	20642006	5.34817e+06	25117998	2	2	46.2	46.2	46.2	9.9374	0	4.4964	4
Q3T134;G3MWQ7;A0A3Q1MNJ4;A0A3Q1MLX7	Q3T134;G3MWQ7;A0A3Q1MNJ4;A0A3Q1MLX7	nan	nan	2	0.0552182	-4.04897	27421010	38563004	45434008	2.12658e+06	30131008	20326000	3.76001e+06	62816000	4863797	7113240	2	2	26.5	26.5	26.5	11.805	0.0098576	1.1757	3
F1N269;Q28824	F1N269;Q28824	MYLK	myosin light chain kinase [Source:NCBI gene (formerly Entrezgene);Acc:338037]	6	0.0553293	-2.39793	4.66558e+06	42736988	36434000	9861695	35362012	26476006	31122996	29803010	29848002	54673992	6	6	5.8	5.8	5.8	127.98	0	9.7232	10
P02638	P02638	S100B	S100 calcium binding protein B [Source:VGNC Symbol;Acc:VGNC:34248]	3	0.0559509	1.40394	408459968	322359936	561120000	543369664	395000064	469370016	704000256	301050048	470110272	293870208	3	3	40.2	40.2	40.2	10.668	0	172.82	56
G3MY03	G3MY03	TSNAX	translin associated factor X [Source:NCBI gene (formerly Entrezgene);Acc:533927]	2	0.0562058	2.06111	6.9447e+06	8394699	5.5668e+06	29701998	3.0791e+06	6838904	7667400	4.1548e+06	9067697	4410398	2	2	13.4	13.4	13.4	33.049	0	6.8011	2
Q3T0U2;G8JKV5	Q3T0U2;G8JKV5	nan	nan	5	0.0567806	-1.72642	59085992	144510000	92993024	74144040	76419984	55577028	68567024	112270008	115200024	255819936	5	5	26.6	26.6	26.6	23.436	0	11.728	18
F1MC48;A0A3Q1MIB0;A6H7H0	F1MC48;A0A3Q1MIB0	IQGAP1	IQ motif containing GTPase activating protein 1 [Source:VGNC Symbol;Acc:VGNC:30258]	59	0.0572954	-1.24843	1658600576	2116599552	1860800000	1910100352	2081699072	1881199488	1595700480	3156501504	1762200832	1963799168	59	58	56.9	56.9	56.3	182.78	0	323.31	292
A0A452DJM0;E1B983;Q24JY1;E1BII3;A0A452DJ23;E1BED6	A0A452DJM0;E1B983;Q24JY1;E1BII3;A0A452DJ23;E1BED6	RPL23A	ribosomal protein L23a [Source:NCBI gene (formerly Entrezgene);Acc:507168]	3	0.058059	-3.66057	95485960	45242020	108580016	17382108	94213064	53591996	9759696	70266040	4119618	72282040	3	3	21.5	21.5	21.5	16.898	0	6.492	12
G3N337;A0A3Q1LZ31;F1MJP7	G3N337	UAP1L1	UDP-N-acetylglucosamine pyrophosphorylase 1 like 1 [Source:VGNC Symbol;Acc:VGNC:36560]	3	0.0580791	-1.7539	24835998	55500004	16087001	29394986	33433986	18749006	18609010	39814008	13472993	47923968	3	3	7.7	7.7	7.7	56.284	0	11.448	9
Q32PD5;A0A3Q1M6V0;E1BHA5;A0A3Q1MEE4	Q32PD5;A0A3Q1M6V0;E1BHA5	RPS19	ribosomal protein S19 [Source:NCBI gene (formerly Entrezgene);Acc:516063]	6	0.0586104	-1.28542	167030080	170639952	179770048	147830048	167730016	161569968	179039984	283009792	140259968	241440048	6	6	40.7	40.7	40.7	16.06	0	25.781	31
Q1RMH8	Q1RMH8	SNX3	sorting nexin 3 [Source:VGNC Symbol;Acc:VGNC:35107]	8	0.0589526	-1.6845	93536048	107990048	198779952	62738980	137249952	124139936	87203000	161829920	44427016	80286048	8	6	44.4	44.4	40.1	18.762	0	10.832	22
P62261;A0A3Q1M119;A0A3Q1MP67	P62261;A0A3Q1M119;A0A3Q1MP67	YWHAE	tyrosine 3-monooxygenase/tryptophan 5-monooxygenase activation protein epsilon [Source:VGNC Symbol;Acc:VGNC:37045]	17	0.0593111	-1.11983	4734396928	4551703040	5117203456	4716703744	5261794304	4946503680	4288102144	5043203584	3860498176	5209796096	17	15	71	71	63.9	29.174	0	255.38	184
F1N5U1;A0A3Q1MD32	F1N5U1;A0A3Q1MD32	G2E3	G2/M-phase specific E3 ubiquitin protein ligase [Source:VGNC Symbol;Acc:VGNC:29175]	1	0.0602416	2.37629	95544048	68862000	84781040	156470080	79003048	102139968	119339928	10667888	96686024	47258984	1	1	1.8	1.8	1.8	80.297	0.002744	1.7749	4
Q1LZF3	Q1LZF3	C7H19orf25	chromosome 7 C19orf25 homolog [Source:NCBI gene (formerly Entrezgene);Acc:508965]	1	0.0611778	-2.25373	6437013	8192638	8671004	6.28962e+06	8921399	9393708	3.06592e+06	9377899	1.22782e+06	14006003	1	1	16.9	16.9	16.9	12.819	0.0027527	1.7953	3
Q3T057	Q3T057	RPL23	ribosomal protein L23 [Source:VGNC Symbol;Acc:VGNC:55867]	2	0.0612244	-1.44585	86488040	100869944	107330048	99666032	75450008	79701952	74862984	156630064	72176040	183329952	2	2	25	25	25	14.865	0	20.704	21
P13184;A0A3Q1N6F2;A0A140T857	P13184;A0A3Q1N6F2;A0A140T857	nan	nan	1	0.0614303	6.66328	4.39694e+06	3.59983e+06	2912775	112890064	5.15994e+06	81953024	89362016	85290992	56143984	3.36705e+06	1	1	12	12	12	9.3048	0.0023791	1.8759	4
Q2TBW0;F1MH20	Q2TBW0;F1MH20	nan	nan	3	0.0616791	-1.3922	7971344	13226999	21175990	11515998	12141999	14738005	10630002	19380996	11102996	12670003	3	3	10.9	10.9	10.9	53.102	0	9.7309	8
Q17QC0;A0A3Q1NIK5;G5E5M5	Q17QC0;A0A3Q1NIK5;G5E5M5	nan	nan	5	0.0620199	-1.48907	122419976	115989976	150629936	79148992	162189984	130900016	52988988	126049928	116600056	160620080	4	4	36.1	31.4	31.4	21.622	0	32.892	22
E1BMG9	E1BMG9	ALDH1L1	aldehyde dehydrogenase 1 family member L1 [Source:VGNC Symbol;Acc:VGNC:25811]	4	0.0621193	3.37684	2.30621e+06	6.6622e+06	7.95705e+06	23790014	2.70817e+06	14478998	22535012	5.74103e+06	39220984	1940102	2	2	5.3	3.1	3.1	98.752	0.0004223	2.4447	2
F1N0F7	F1N0F7	EIF5	eukaryotic translation initiation factor 5 [Source:VGNC Symbol;Acc:VGNC:28418]	5	0.0625746	1.31076	47301992	39938004	45283008	53125000	33851988	44392024	55235024	40909012	38594016	24539996	5	5	15.2	15.2	15.2	48.971	0	7.3134	18
A0A3Q1MKT0;A0A3Q1N6S6;A0A3Q1MJ74;G3MY19;Q3ZBU0	A0A3Q1MKT0;A0A3Q1N6S6;A0A3Q1MJ74;G3MY19;Q3ZBU0	PDLIM5	PDZ and LIM domain 5 [Source:VGNC Symbol;Acc:VGNC:32711]	4	0.0639803	2.05518	18708992	14016080	18176992	22263990	16906000	30045008	31067990	18170000	25137998	3.40627e+06	4	4	10.8	10.8	10.8	53.446	0	9.5082	13
Q3SX04	Q3SX04	L3HYPDH	trans-L-3-hydroxyproline dehydratase [Source:VGNC Symbol;Acc:VGNC:30762]	1	0.0642038	-2.39961	6.9432e+06	6.25025e+06	11708635	3.84054e+06	8413098	7.9326e+06	4.48073e+06	6725604	2151781	39186000	1	1	4.8	4.8	4.8	37.957	0.00041494	2.2994	1
A0A3Q1N134;A2VDN7	A0A3Q1N134;A2VDN7	HNRNPU	heterogeneous nuclear ribonucleoprotein U [Source:VGNC Symbol;Acc:VGNC:50193]	14	0.0642167	-1.26615	645939904	558170048	526509984	441900032	642629824	476420288	352409888	700169600	484940128	571910144	14	14	22.1	22.1	22.1	88.199	0	84.095	72
A6QNQ7	A6QNQ7	ELOVL6	ELOVL fatty acid elongase 6 [Source:VGNC Symbol;Acc:VGNC:28452]	4	0.0648906	9.2922	34048000	1.27368e+06	161070048	504369696	2.55586e+06	212769872	157810064	73934960	150750080	32365986	4	4	21.2	21.2	21.2	31.281	0	61.489	13
A0A3Q1LNQ9;F6QGZ0;A0A3Q1LYV8;A0A3Q1LXS3	A0A3Q1LNQ9;F6QGZ0;A0A3Q1LYV8;A0A3Q1LXS3	LIMS1	LIM zinc finger domain containing 1 [Source:VGNC Symbol;Acc:VGNC:50211]	11	0.065034	1.23633	347149792	255839888	371240096	340950240	327049792	392740128	345670080	219339952	321120000	262190064	11	6	37.3	37.3	23.8	44.341	0	59.789	59
P05630	P05630	ATP5F1D	ATP synthase F1 subunit delta [Source:VGNC Symbol;Acc:VGNC:26302]	5	0.0654421	2.66649	170160112	51665976	183329952	603629632	187080016	186829872	385999840	205259952	208970128	31569986	5	5	37.5	37.5	37.5	17.612	0	56.02	28
A0A3Q1M5Q6;A0A3Q1MCW2;A0A3S5ZPB5	A0A3Q1M5Q6;A0A3Q1MCW2;A0A3S5ZPB5	ECM1	extracellular matrix protein 1 [Source:VGNC Symbol;Acc:VGNC:28311]	22	0.0655741	-1.4593	936809664	1009900352	673360192	447800032	1189599744	541580288	459430208	751230400	759950080	863830208	22	22	58.5	58.5	58.5	63.177	0	164.03	116
A0A3Q1M5R8;Q3ZBU5;A0A3Q1MRK2	A0A3Q1M5R8;Q3ZBU5;A0A3Q1MRK2	ENSBTAG00000054307	nan	2	0.0663722	-2.47362	15091001	5.88573e+06	13770999	3724933	13041998	5459880	5.2081e+06	20676012	1483534	10048010	2	2	13.2	13.2	13.2	24.353	0	5.1783	3
A0A3Q1M4I4;Q8SQ21;A0A3Q1MXK6	A0A3Q1M4I4;Q8SQ21;A0A3Q1MXK6	HINT2	histidine triad nucleotide binding protein 2 [Source:VGNC Symbol;Acc:VGNC:29855]	5	0.0666067	6.58046	68078984	3908790	2.76186e+06	99495016	1.99032e+06	93010976	4887654	6.30187e+06	50736996	93509960	5	5	51	51	51	16.433	0	23.91	12
Q3T133	Q3T133	TMED9	transmembrane emp24 protein transport domain containing 9 [Source:NCBI gene (formerly Entrezgene);Acc:618580]	2	0.0666088	-3.7706	4553973	43820984	32304982	52495032	42044028	3.41379e+06	44203972	34908004	3692113	48860000	2	2	8.9	8.9	8.9	27.298	0	12.799	7
A0A3Q1LM63;Q05B89;A0A3Q1LG04	A0A3Q1LM63;Q05B89;A0A3Q1LG04	NIF3L1	NGG1 interacting factor 3 like 1 [Source:VGNC Symbol;Acc:VGNC:32075]	3	0.0674875	3.42414	23831000	3.17109e+06	6303805	45961004	1.75748e+06	24609004	5.39652e+06	15380199	32791008	18752996	3	3	16.3	16.3	16.3	39.142	0	7.1332	2
A0A3Q1MCE8;Q3T0C7;F1N1C2;A0A3Q1MR92;A0A3Q1LQB9	A0A3Q1MCE8;Q3T0C7;F1N1C2;A0A3Q1MR92;A0A3Q1LQB9	STMN1	stathmin 1 [Source:NCBI gene (formerly Entrezgene);Acc:616317]	2	0.0677189	-1.804	34072000	48655012	26153990	23170992	76276048	44981984	26708992	88134048	17167996	36369992	2	2	16.9	16.9	16.9	17.224	0	12.856	14
Q2T9M8;A0A3Q1MED5;A0A3Q1N6W8	Q2T9M8	SNAP23	synaptosome associated protein 23 [Source:VGNC Symbol;Acc:VGNC:35050]	3	0.0681922	-4.16333	1.32514e+06	5687313	35943984	9282487	35668004	2.27861e+06	4918672	47598024	5277575	2.62228e+06	3	3	20.9	20.9	20.9	23.227	0	6.7661	2
CON__Q6T181;A5PKC2	CON__Q6T181;A5PKC2	nan	nan	8	0.0684391	-5.13087	82584952	145330016	73399008	3.08899e+06	151160000	78638952	63493976	99852000	3.51377e+06	98849944	8	8	31.2	31.2	31.2	43.315	0	21.584	12
F1MHB8;A0A3Q1M3Z8	F1MHB8;A0A3Q1M3Z8	QPRT	quinolinate phosphoribosyltransferase [Source:NCBI gene (formerly Entrezgene);Acc:614254]	9	0.0685636	2.3256	5.0451e+06	7417895	14099995	48034976	7619703	15527999	23058992	6.7472e+06	26056008	6.18101e+06	1	1	51.5	4	4	31.157	0	5.1439	6
Q17QP9	Q17QP9	PSMD14	proteasome 26S subunit, non-ATPase 14 [Source:VGNC Symbol;Acc:VGNC:33465]	6	0.0690162	-1.69793	38826976	135579920	46550024	55530024	44022012	43128972	54327992	93477944	46930984	128829984	6	6	33.9	33.9	33.9	34.577	0	16.843	9
A7Z054	A7Z054	TXNIP	thioredoxin interacting protein [Source:VGNC Symbol;Acc:VGNC:36541]	2	0.0696542	-1.71594	4676438	4.88533e+06	5.5047e+06	3.86995e+06	11448007	7.00353e+06	4527894	10729005	2.23195e+06	5769071	2	2	6.9	6.9	6.9	43.642	0.00042481	2.5024	3
Q0VCY1;A0A3Q1LUP8;A0A3Q1LZJ2;A0A3Q1M6X6	Q0VCY1;A0A3Q1LUP8	VAPA	VAMP associated protein A [Source:VGNC Symbol;Acc:VGNC:36763]	6	0.0701146	1.47392	78873016	88312968	57853008	141690048	56283032	62624040	113500048	49221976	105829984	85378992	5	5	28.9	28.9	28.9	27.856	0	15.018	20
F1N3Q4	F1N3Q4	PALM	paralemmin [Source:VGNC Symbol;Acc:VGNC:32558]	7	0.0701253	-2.88459	54702988	57058020	55894028	4362641	103999952	34292988	10001914	36893024	40237020	53756980	7	7	28.4	28.4	28.4	42.377	0	17.828	16
A0A3Q1MKQ7;P26452;A0A3Q1MFG3	A0A3Q1MKQ7;P26452;A0A3Q1MFG3	RPSA	ribosomal protein SA [Source:VGNC Symbol;Acc:VGNC:50207]	12	0.0702494	-1.32888	504769952	551939968	525209920	466799968	604810304	401199968	608740224	879259520	573990208	887940224	12	12	55.8	55.8	55.8	32.479	0	106.7	84
P48616;A6QQJ3;A0A3Q1MVU3;CON__Q9DCV7;CON__P08729;CON__Q3KNV1;A0A3Q1MHT3;Q28115;A6QP32;F1N362;CON__P07744;A6QNX5;A0A3Q1LGW7;E1BIL2;CON__Q7RTT2;O77788;F1MDZ2;CON__Q8N1N4-2;Q08DH7;A0A452DI61;Q0VD04;Q148H4;A0A3Q1ML39;A4FUZ0;E1B898;A0A3Q1MSS8;A0A3Q1MKM0;F1N566;F1MSQ6	P48616	VIM	vimentin [Source:VGNC Symbol;Acc:VGNC:36796]	49	0.0706762	-1.20729	59166965760	83655041024	78082097152	83079921664	97467097088	79274958848	65227046912	72716034048	57000935424	80269910016	49	42	86.1	86.1	77.9	53.727	0	323.31	1826
E1BQ37;A0A3Q1LXA1	E1BQ37;A0A3Q1LXA1	SFPQ	splicing factor proline and glutamine rich [Source:VGNC Symbol;Acc:VGNC:34518]	8	0.0708595	-1.24384	183179984	169989888	159680000	118229960	169530032	137720000	122249992	206390048	176499888	201750032	8	8	17.4	17.4	17.4	76.248	0	34.574	26
A0A452DHX8	A0A452DHX8	ENSBTAG00000001041	primary amine oxidase, liver isozyme [Source:NCBI gene (formerly Entrezgene);Acc:100138645]	10	0.0708819	3.88173	23808988	52550028	2.00143e+06	25101998	16062009	16517995	27175992	3.10009e+06	43754004	2.54328e+06	2	2	16.9	5.6	5.6	87.144	0	5.2851	4
A7E3T7;A0A3Q1MZ37;A0A3Q1NCY0;Q2KJC6;G5E5U7	A7E3T7;A0A3Q1MZ37	MAT2A	methionine adenosyltransferase 2A [Source:VGNC Symbol;Acc:VGNC:50214]	5	0.0726238	-2.40315	37566984	63809968	38695020	49186004	51795032	44099020	5613575	77466000	23610006	87371944	5	5	21.5	21.5	21.5	43.69	0	29.59	12
P23935	P23935	NDUFA5	NADH:ubiquinone oxidoreductase subunit A5 [Source:VGNC Symbol;Acc:VGNC:31949]	3	0.0730565	1.53111	36801000	32115016	45387000	119479960	38501008	54149008	71968040	48649996	61130008	45594008	3	3	40.5	40.5	40.5	13.315	0	20.551	5
E1BA05;A0A3Q1LRN3;A0A3Q1MI45	E1BA05;A0A3Q1LRN3;A0A3Q1MI45	OSBPL8	oxysterol binding protein like 8 [Source:VGNC Symbol;Acc:VGNC:32466]	2	0.0731437	-2.10692	10730792	6.04125e+06	11855992	2.94068e+06	10617993	4.61004e+06	3.31255e+06	20864990	3.41512e+06	4305958	2	2	3.5	3.5	3.5	96.954	0.0019889	1.9073	3
Q3T169	Q3T169	RPS3	ribosomal protein S3 [Source:VGNC Symbol;Acc:VGNC:34138]	13	0.0747859	-1.31277	330169952	387140032	354389984	403239808	365469824	330520224	295169920	686460224	322169920	474010240	13	13	63.8	63.8	63.8	26.688	0	33.851	64
F1N2D3	F1N2D3	TJP1	tight junction protein 1 [Source:VGNC Symbol;Acc:VGNC:35881]	9	0.0750338	1.87352	132089984	44565024	131390000	93543968	81757040	141869984	76331024	46643972	95666016	24835014	9	9	9.9	9.9	9.9	158.79	0	34.82	24
Q3ZBT5;A0A3Q1NGJ6	Q3ZBT5;A0A3Q1NGJ6	STX7	syntaxin 7 [Source:VGNC Symbol;Acc:VGNC:35443]	4	0.0757802	2.40326	58858020	4.70112e+06	43273016	61631024	37688016	60839996	44390028	16564006	40869980	39327012	4	4	24.1	24.1	24.1	29.656	0	27.898	12
A5D977	A5D977	RALB	RAS like proto-oncogene B [Source:VGNC Symbol;Acc:VGNC:33699]	4	0.0769234	-4.86282	57757024	38589984	48249020	5607789	60284968	59768972	2.24123e+06	46289996	1.6795e+06	38134996	3	3	21.4	18	18	23.438	0	7.8126	6
A0A140T832;A5PK63	A0A140T832;A5PK63	RPS17	ribosomal protein S17 [Source:VGNC Symbol;Acc:VGNC:49958]	5	0.0769565	-1.35593	149869936	282920032	152220080	156820080	142270064	112390000	174530080	236519952	132810032	193649872	5	5	36.1	36.1	36.1	23.153	0	179.2	46
A4IFE3;G3N132	A4IFE3;G3N132	ACTR1B	actin related protein 1B [Source:VGNC Symbol;Acc:VGNC:54395]	8	0.0771257	-2.3606	14492001	29854986	26113014	23265014	46486988	2.66701e+06	23142000	26255012	19771008	31693980	1	1	23.4	6.1	6.1	42.294	0	12.837	6
F1N2K1	F1N2K1	PCYOX1	prenylcysteine oxidase 1 [Source:VGNC Symbol;Acc:VGNC:32650]	12	0.0774699	1.38284	222259920	260969984	330400064	449939968	265439984	402719840	447279936	189680080	358160000	293900096	12	12	43.1	43.1	43.1	56.775	0	105.08	67
A0A3Q1MFI2;A6H7H1;F1MUK8	A0A3Q1MFI2;A6H7H1;F1MUK8	FAM120A	family with sequence similarity 120A [Source:VGNC Symbol;Acc:VGNC:99674]	4	0.0779129	-2.71524	2.07177e+06	5.23475e+06	18302990	4.67311e+06	2.85086e+06	7058755	3.81517e+06	23604014	4.68357e+06	27953000	4	4	6.5	6.5	6.5	121.52	0	7.8624	4
F1MLD7	F1MLD7	EFR3A	EFR3 homolog A [Source:VGNC Symbol;Acc:VGNC:97264]	4	0.0780335	2.01377	2.53358e+06	3319483	2.4773e+06	13939998	2.3406e+06	9241002	5685103	2.4886e+06	2.5735e+06	3.0102e+06	4	4	7.2	7.2	7.2	92.838	0	5.1826	7
P19035	P19035	APOC3	apolipoprotein C3 [Source:VGNC Symbol;Acc:VGNC:56243]	4	0.0783584	-1.50137	5245402624	5564304384	4233400576	2149699328	4402695680	2321999360	3339100160	3679700736	1936398848	3384102144	4	4	52.1	52.1	52.1	10.692	0	91.552	72
A7YWC6;A0A3Q1LGJ2;A0A3Q1LUN2;A0A3Q1MMQ9	A7YWC6;A0A3Q1LGJ2;A0A3Q1LUN2;A0A3Q1MMQ9	SUB1	SUB1 regulator of transcription [Source:VGNC Symbol;Acc:VGNC:35454]	1	0.0791117	-1.59982	65934020	81445048	43948972	37990976	64525028	23811002	24631006	72714024	51312000	47040004	1	1	10.2	10.2	10.2	14.369	0	10.387	9
P05689;A0A3Q1M2V6	P05689;A0A3Q1M2V6	CTSZ	cathepsin Z [Source:VGNC Symbol;Acc:VGNC:27820]	4	0.0791802	-4.90637	21611008	5.48149e+06	30394992	2.5166e+06	40957988	4.18003e+06	987135	128179976	9547145	6.96403e+06	4	4	23.4	23.4	23.4	33.886	0	26.064	9
Q1KZG4	Q1KZG4	FHIT	fragile histidine triad diadenosine triphosphatase [Source:VGNC Symbol;Acc:VGNC:28998]	2	0.0795392	-2.5691	11766875	13015747	16367003	3226674	46314972	8374336	7479245	6932797	2.02556e+06	7.88144e+06	2	2	18.1	18.1	18.1	16.951	0.0031153	1.7305	2
A0A3Q1LN69;Q2TA04	A0A3Q1LN69;Q2TA04	GPNMB	glycoprotein nmb [Source:VGNC Symbol;Acc:VGNC:29541]	1	0.0795538	-3.58639	3386524	40590992	6783596	2.48374e+06	58976964	2.62374e+06	4723338	2.72858e+06	2.74259e+06	3.828e+06	1	1	3.3	3.3	3.3	60.642	0	7.6549	3
Q2KIS1;A0A3Q1MDG4	Q2KIS1;A0A3Q1MDG4	RENBP	renin binding protein [Source:VGNC Symbol;Acc:VGNC:33866]	3	0.0805179	-3.25736	3.32715e+06	4.03025e+06	25624984	4.73611e+06	39712024	5.12719e+06	2.84874e+06	42301000	6249386	3.04036e+06	3	3	10.9	10.9	10.9	49.38	0	4.3403	1
A0A3Q1MHR7	A0A3Q1MHR7	ENSBTAG00000053777	CD5 antigen-like [Source:NCBI gene (formerly Entrezgene);Acc:787904]	4	0.0809451	-2.06875	17912002	17605616	6498201	6510713	28253988	12351082	5273502	16894002	5548365	29243002	1	1	22	5.3	5.3	58.903	0	5.3494	3
Q3T063	Q3T063	nan	nan	10	0.0811386	2.11859	119779984	89955048	310509888	822879552	141960048	269040160	444609760	170849888	310310016	126529944	10	2	63.9	63.9	16.4	31.151	0	104.57	31
A0A3Q1M0F5;E1BMU2	A0A3Q1M0F5;E1BMU2	CYGB	cytoglobin [Source:VGNC Symbol;Acc:VGNC:50268]	2	0.0817675	-2.89759	68689968	61738020	38019012	6.98297e+06	73052040	40988972	9981491	28231996	5.29971e+06	43884004	2	2	7.1	7.1	7.1	41.312	0	7.6005	7
A4IFN5	A4IFN5	FITM2	fat storage inducing transmembrane protein 2 [Source:VGNC Symbol;Acc:VGNC:29016]	3	0.082009	2.89051	20754996	8573745	39569004	85888000	29154986	34976004	39865996	21990006	49765992	2.81856e+06	3	3	17.6	17.6	17.6	29.715	0	8.1815	10
Q58DA0;A0A452DI44	Q58DA0;A0A452DI44	nan	nan	5	0.0825363	-3.0554	3511129	28254998	42596980	60891012	42335016	6163135	24553010	41459972	25763000	105060048	5	5	26.4	26.4	26.4	41.384	0	15.249	7
F6RKK0;F6RWZ0	F6RKK0;F6RWZ0	CPXM1	carboxypeptidase X, M14 family member 1 [Source:VGNC Symbol;Acc:VGNC:27681]	5	0.0828367	-2.72856	10554076	76176984	14742994	12647995	22778988	5881384	5399567	6.14654e+06	14950997	60959960	5	5	14.9	14.9	14.9	74.145	0	7.9483	8
E1BHY6;A0A3Q1N2T2	E1BHY6;A0A3Q1N2T2	GRN	granulin precursor [Source:VGNC Symbol;Acc:VGNC:29663]	2	0.0830803	-2.81652	3.9501e+06	14762049	3.0516e+06	1.5659e+06	12483992	2.068e+06	9037608	30004994	3.2467e+06	3.94239e+06	2	2	5.6	5.6	5.6	63.086	0.0092251	1.2522	3
Q5E959	Q5E959	STRAP	serine/threonine kinase receptor associated protein [Source:VGNC Symbol;Acc:VGNC:35420]	4	0.0833826	-3.04142	3.3064e+06	22124000	36751020	35898012	23406004	3.08711e+06	21781994	29272012	20556004	76645008	4	4	19.7	19.7	19.7	38.485	0	11.133	3
E1BF20;A0A3Q1LU71;A0A3Q1MIG4;A0A3Q1N348;A0A3Q1MIM4;G3N1Y9;E1BMP6	E1BF20;A0A3Q1LU71;A0A3Q1MIG4;A0A3Q1N348;A0A3Q1MIM4	HNRNPH1	heterogeneous nuclear ribonucleoprotein H1 [Source:VGNC Symbol;Acc:VGNC:52245]	7	0.0838972	-1.23954	357760096	384159936	303590080	329339872	353590176	275359872	291399936	506670112	249140048	329870208	7	3	20.7	20.7	7.3	49.229	0	96.302	56
CON__P04264;CON__Q6IFZ6	CON__P04264	nan	nan	27	0.0844818	-2.1108	1561299456	1232900736	1750500224	644580096	6123394048	765019584	647240128	2148000512	1114299392	819629888	27	16	45.8	45.8	33.2	66.017	0	271.69	147
A0A3Q1MFG5;F1MW91;A6H7I5;A0A3Q1MSP7;A0A3Q1MYB4;A0A3Q1NM72	A0A3Q1MFG5;F1MW91;A6H7I5;A0A3Q1MSP7;A0A3Q1MYB4	DNM2	dynamin 2 [Source:VGNC Symbol;Acc:VGNC:28143]	9	0.0847687	2.87641	36683980	1.80226e+06	20912988	60872016	30277000	23437000	25668996	22628996	44158996	11667007	9	7	15.2	15.2	12.8	97.27	0	16.141	14
Q08E38;A0A3Q1MKU5	Q08E38;A0A3Q1MKU5	PRPF19	pre-mRNA processing factor 19 [Source:VGNC Symbol;Acc:VGNC:33372]	5	0.0848826	-1.38093	43275020	39017988	33162982	29433018	54360032	32150998	30435002	73033984	44208004	53860988	5	5	20.6	20.6	20.6	55.194	0	25.986	14
E1BJV0	E1BJV0	EHD4	EH domain containing 4 [Source:VGNC Symbol;Acc:VGNC:28374]	9	0.0862601	1.28095	59536004	57098996	40532004	67486016	30107992	57530984	54090980	50644980	54205020	55686984	7	7	23.1	19.4	19.4	61.024	0	19.815	26
F1N786;A0A3Q1N997	F1N786;A0A3Q1N997	CDKN1C	cyclin dependent kinase inhibitor 1C [Source:VGNC Symbol;Acc:VGNC:27144]	3	0.0863955	3.87138	4134530	5.57361e+06	3632031	83242984	2.64509e+06	56788976	24624006	6226723	22479012	37313008	3	3	22	22	22	26.052	0	12.117	9
Q148J6;A0A452DIB6	Q148J6;A0A452DIB6	ARPC4	actin related protein 2/3 complex subunit 4 [Source:NCBI gene (formerly Entrezgene);Acc:539459]	7	0.0870001	-1.39567	150869904	211640096	170650112	176639952	229140000	133069976	247110144	381219904	186239984	273949920	7	7	56.5	56.5	56.5	19.667	0	20.363	23
Q58DL9	Q58DL9	PLTP	phospholipid transfer protein [Source:VGNC Symbol;Acc:VGNC:33055]	5	0.0872175	-1.93022	58430976	56293004	31943984	37200016	116349976	40314016	13992992	104229960	46056016	69386008	5	5	14.1	14.1	14.1	56.428	0	18.398	21
Q32L78	Q32L78	TRAPPC6B	trafficking protein particle complex 6B [Source:VGNC Symbol;Acc:VGNC:36293]	1	0.0875609	1.78477	7014603	7213102	9008096	21664988	6.929e+06	15093994	11618997	9092702	7923097	2.8484e+06	1	1	12	12	12	17.983	0	10.67	5
A6QLJ8	A6QLJ8	PTER	phosphotriesterase related [Source:VGNC Symbol;Acc:VGNC:33497]	3	0.0880116	-1.48117	37958996	49991984	78085000	28059006	57368976	40586004	53918984	41510980	56103024	100279968	3	3	16.6	16.6	16.6	39.097	0	26.108	7
A0A3Q1NEQ0;E1BI82;A0A3Q1MUV9	A0A3Q1NEQ0;E1BI82;A0A3Q1MUV9	ENSBTAG00000023411	serotransferrin-like [Source:NCBI gene (formerly Entrezgene);Acc:525947]	16	0.0884535	3.20542	88044024	5182668	48034976	61580036	76181008	116699992	368649856	68898976	150230000	79248040	14	2	27.7	25.6	5.1	77.749	0	67.803	19
Q24K16;F1N5J9	Q24K16;F1N5J9	nan	nan	3	0.0885853	-2.64979	23290002	27101006	25101998	26117986	30169992	27806008	6.06255e+06	36727996	2349017	41743004	3	3	13.8	13.8	13.8	40.119	0	5.5372	7
F1N2H6;A0A3Q1ND16	F1N2H6;A0A3Q1ND16	CD276	CD276 molecule [Source:VGNC Symbol;Acc:VGNC:27020]	2	0.0894767	-2.10764	4363714	7118800	9371702	4177138	20334010	6.08661e+06	2818497	18065994	5091877	2.70197e+06	2	2	10.6	10.6	10.6	58.556	0	6.58	3
P21856	P21856	GDI1	GDP dissociation inhibitor 1 [Source:VGNC Symbol;Acc:VGNC:29307]	18	0.0895936	-1.20052	254029984	421319968	273249984	225809984	295009984	281109856	276780032	261290016	267839904	335910048	12	12	58.2	39.4	39.4	50.565	0	216.75	65
Q3ZC84;A0A3Q1LW01	Q3ZC84;A0A3Q1LW01	CNDP2	carnosine dipeptidase 2 [Source:VGNC Symbol;Acc:VGNC:27494]	20	0.0900226	-1.6541	293590208	407350112	333149824	333520000	331230176	264110128	330919840	1322100096	281939872	502730016	20	20	63.2	63.2	63.2	52.655	0	142.54	94
P12624	P12624	MARCKS	myristoylated alanine rich protein kinase C substrate [Source:VGNC Symbol;Acc:VGNC:31244]	8	0.0901072	-1.34833	297210080	330559968	398040064	321269888	395889888	417310272	287899936	700969792	257319888	360280000	8	8	45	45	45	31.664	0	234.32	57
E1BB32	E1BB32	GP1BA	glycoprotein Ib platelet subunit alpha [Source:VGNC Symbol;Acc:VGNC:29504]	2	0.0906215	2.15105	7.3588e+06	7809502	2671662	7.28202e+06	2.1453e+06	4471700	20501994	4.19163e+06	15872991	9025226	2	2	5.7	5.7	5.7	67.902	0	2.9275	2
Q58DR5;E1BHS9	Q58DR5;E1BHS9	nan	nan	2	0.0911137	3.77901	25542994	2.77619e+06	1.40585e+06	33616016	2.84571e+06	4.10916e+06	20757988	4884728	24021998	42078004	2	2	11.8	11.8	11.8	38.277	0	3.9254	2
Q17QE2;A0A3Q1NGA7	Q17QE2;A0A3Q1NGA7	LMCD1	LIM and cysteine rich domains 1 [Source:VGNC Symbol;Acc:VGNC:30926]	2	0.0916239	-2.54099	13248998	28321006	12738008	2.03144e+06	12319998	13676000	4.08576e+06	5.7499e+06	2.24243e+06	13978995	2	2	6.9	6.9	6.9	40.722	0	3.0244	3
Q0P5E0;F6R233;A0A3Q1LZR8;A0A3Q1M894;A0A3Q1LSD8	Q0P5E0;F6R233;A0A3Q1LZR8;A0A3Q1M894;A0A3Q1LSD8	LSP1	lymphocyte specific protein 1 [Source:VGNC Symbol;Acc:VGNC:31063]	5	0.0919196	-4.41704	3.37767e+06	10275814	25055016	5.60834e+06	44870024	22409014	3.08393e+06	208970128	3954202	3.60531e+06	5	5	25.1	25.1	25.1	39.325	0	19.264	11
P03929	P03929	ATP8	ATP synthase F0 subunit 8 [Source:NCBI gene (formerly Entrezgene);Acc:3283881]	2	0.0921424	1.68865	82050056	133670008	129390024	312869824	80489040	160840016	193130096	58248024	185979904	133200048	2	2	33.3	33.3	33.3	7.9365	0	6.8153	12
A6H732	A6H732	TMX4	thioredoxin related transmembrane protein 4 [Source:VGNC Symbol;Acc:VGNC:57032]	3	0.0925839	1.61245	30642000	15935882	38411016	72218040	40315988	46278004	48438976	45326972	49165004	20003008	3	3	10.3	10.3	10.3	38.883	0	7.3477	13
F1MFC6	F1MFC6	FARP1	FERM, ARH/RhoGEF and pleckstrin domain protein 1 [Source:VGNC Symbol;Acc:VGNC:28865]	2	0.0928316	-1.52325	7.2966e+06	6873003	5383600	5279501	6.7785e+06	6084603	2.72873e+06	7920500	2.60839e+06	6886956	2	2	3	3	3	118.25	0.0031177	1.7333	3
P68509	P68509	YWHAH	tyrosine 3-monooxygenase/tryptophan 5-monooxygenase activation protein eta [Source:VGNC Symbol;Acc:VGNC:97330]	13	0.093295	-1.21858	357879776	346620128	520349760	386400128	430789920	391410048	407690080	416010240	267780064	491210144	9	9	53.7	39.4	39.4	28.211	0	135.85	56
P35604	P35604	COPZ1	COPI coat complex subunit zeta 1 [Source:VGNC Symbol;Acc:VGNC:27607]	2	0.0936829	-3.14417	2.46286e+06	2839539	6.66051e+06	2337913	34012996	9190634	3.91188e+06	56250972	4.87114e+06	8562995	2	2	18.6	18.6	18.6	20.228	0	13.148	4
A0A3Q1MI26;Q3SZP5	A0A3Q1MI26;Q3SZP5	ACOX1	acyl-CoA oxidase 1 [Source:VGNC Symbol;Acc:VGNC:25552]	7	0.0938578	-3.70023	29708988	10105362	59297988	2.06443e+06	30116990	45933000	4.66806e+06	89569952	6.58742e+06	37174008	7	7	23	23	23	74.575	0	46.39	16
A0A3Q1LRY6;E1B8K6;G3MYJ0;G3X7M4;A0A3Q1NB16	A0A3Q1LRY6;E1B8K6	NCL	nucleolin [Source:NCBI gene (formerly Entrezgene);Acc:497013]	15	0.094104	-1.70794	435350240	391419872	493440096	219310080	485550240	402539904	107810024	546770240	228440080	268280064	15	15	24.6	24.6	24.6	75.433	0	119.75	62
Q3ZBH3;A7E3T1;A0A452DIW7	Q3ZBH3;A7E3T1;A0A452DIW7	nan	nan	6	0.0941594	1.29032	231949904	218710144	221440144	383919776	213100080	402960032	317500096	238269984	241129984	312340000	6	6	22.9	22.9	22.9	27.986	0	83.171	35
E1BD64	E1BD64	MPC2	mitochondrial pyruvate carrier 2 [Source:VGNC Symbol;Acc:VGNC:31570]	7	0.0943778	3.08418	42323992	5.22404e+06	75680984	263960032	30186990	97998032	134909952	73479984	46475988	28049992	7	7	57.5	57.5	57.5	14.282	0	17.953	21
Q2KHU0	Q2KHU0	PSPH	phosphoserine phosphatase [Source:VGNC Symbol;Acc:VGNC:33483]	7	0.094477	-1.54301	75608984	116209928	101589968	30226006	52309016	71990016	41389980	69547008	65377972	90666056	7	7	40.9	40.9	40.9	24.85	0	24.827	17
Q3T156	Q3T156	PLGRKT	plasminogen receptor with a C-terminal lysine [Source:VGNC Symbol;Acc:VGNC:33028]	2	0.0951283	-3.33252	1.9539e+06	6292015	24471990	27815016	26129002	4.33887e+06	1.21534e+06	28281008	8971787	9288048	2	2	14.3	14.3	14.3	17.108	0.0067365	1.3539	3
F1MZ00;A0A3Q1M6V4;A0A3Q1MM18	F1MZ00;A0A3Q1M6V4;A0A3Q1MM18	SNRPD3	small nuclear ribonucleoprotein D3 polypeptide [Source:VGNC Symbol;Acc:VGNC:35080]	2	0.0953194	-3.02675	3939706	46246016	38547000	47324008	56022976	4.19396e+06	27026010	45367020	54374984	64425980	2	2	15.1	15.1	15.1	13.916	0	3.2423	4
Q2NKU4	Q2NKU4	CARHSP1	calcium regulated heat stable protein 1 [Source:NCBI gene (formerly Entrezgene);Acc:506760]	4	0.0953565	1.88984	114859984	62138032	112789968	268239984	57175972	137740016	181099952	111960072	54360968	38630004	4	4	60.5	60.5	60.5	15.891	0	72.295	21
Q32LE5	Q32LE5	ASRGL1	asparaginase and isoaspartyl peptidase 1 [Source:VGNC Symbol;Acc:VGNC:26223]	6	0.0957742	-1.52085	97143056	70829008	54375992	46760976	139290000	56346988	56581988	138390016	62976988	99957000	6	6	26.9	26.9	26.9	32.05	0	22.044	19
Q5E9X4	Q5E9X4	LRRC59	leucine rich repeat containing 59 [Source:VGNC Symbol;Acc:VGNC:55843]	4	0.0957967	-1.37239	43139008	71489992	63323968	58462036	51995024	45345016	55490980	122930056	69980032	74717040	4	4	19.9	19.9	19.9	34.879	0	10.24	15
Q3SZ65;A0A3Q1M0L3;A0A3Q1M8I1	Q3SZ65;A0A3Q1M0L3	EIF4A2	eukaryotic translation initiation factor 4A2 [Source:VGNC Symbol;Acc:VGNC:28405]	14	0.0960549	-1.2289	437659776	507449760	473809760	551349952	454260160	422919968	443599904	715290368	347860064	564969920	14	7	48.4	48.4	27	46.402	0	95.113	78
Q3T0R1;A0A3Q1MQW8;A0A3Q1LZK3	Q3T0R1;A0A3Q1MQW8;A0A3Q1LZK3	RPS18	ribosomal protein S18 [Source:VGNC Symbol;Acc:VGNC:54234]	6	0.0978633	1.24955	159639904	150469920	138439984	207169984	151319952	124649920	231379920	158439936	192420048	120639928	6	6	34.9	34.9	34.9	17.718	0	16.028	24
P23805	P23805	CGN1	conglutinin [Source:NCBI gene (formerly Entrezgene);Acc:281068]	3	0.0980494	2.93491	30853994	11285113	2.3736e+06	24215998	5304268	12729001	14633007	10074414	3045823	1.35993e+06	3	2	10.2	10.2	7.5	37.994	0	11.264	3
A0A3Q1LII6;Q9BGI0;F1MFB7	A0A3Q1LII6;Q9BGI0;F1MFB7	ABAT	4-aminobutyrate aminotransferase [Source:VGNC Symbol;Acc:VGNC:25454]	1	0.0987062	2.16866	6.96048e+06	3.71465e+06	6.883e+06	15952999	942422	7.4146e+06	8.3418e+06	6639203	8.01512e+06	7173303	1	1	3.1	3.1	3.1	55.332	0.00042589	2.5346	1
Q2TBQ5	Q2TBQ5	RPL7A	ribosomal protein L7a [Source:VGNC Symbol;Acc:VGNC:49957]	8	0.098995	-1.24309	147199920	150149968	224149984	192090128	207969936	171810064	110920064	194259904	170000000	199980096	8	8	33.5	33.5	33.5	30.025	0	27.862	19
A7Z066;A0A3Q1LFC5	A7Z066;A0A3Q1LFC5	CANX	calnexin [Source:VGNC Symbol;Acc:VGNC:26736]	26	0.0993513	-1.23462	475609728	654469760	750629760	709259904	572320064	511520160	627690112	938830656	529950112	623779648	26	26	48.9	48.9	48.9	67.775	0	184.75	115
Q56JZ9;A0A3Q1MK80	Q56JZ9;A0A3Q1MK80	GMFG	glia maturation factor gamma [Source:VGNC Symbol;Acc:VGNC:29435]	3	0.0994892	-2.51759	13699000	9618408	11860994	14846994	26154992	15038997	5.68709e+06	89071976	3.372e+06	22321994	2	2	36.6	17.6	17.6	16.77	0	7.0492	5
A0A3Q1ML66;Q28851;A0A3Q1N4G2	A0A3Q1ML66;Q28851;A0A3Q1N4G2	ATP5MF	ATP synthase membrane subunit f [Source:VGNC Symbol;Acc:VGNC:26305]	2	0.0999555	1.39972	102360048	87627016	139060000	214470032	98965016	156600048	181790096	171600080	159929936	89895960	2	2	17.9	17.9	17.9	15.321	0	17.919	21
Q3ZC83;A0A3Q1MJQ0;F6PZI3	Q3ZC83;A0A3Q1MJQ0;F6PZI3	SLC29A1	solute carrier family 29 member 1 [Source:VGNC Symbol;Acc:VGNC:54237]	5	0.100002	1.45093	415460064	361230080	261749856	305549824	296569888	378229856	283529984	181369984	304880000	126910080	5	5	14.3	14.3	14.3	49.881	0	75.951	42
A7YY77	A7YY77	ENDOD1	endonuclease domain containing 1 [Source:VGNC Symbol;Acc:VGNC:28490]	2	0.100819	-2.82979	2.38724e+06	30121012	2.77363e+06	1.48567e+06	11827999	1.7037e+06	6176643	12473004	4.04856e+06	2224519	2	2	9.8	9.8	9.8	54.868	0	4.8845	2
A0A3Q1MG97;A0A3Q1LSE7;F1N1Q8;A0A3Q1MAQ4	A0A3Q1MG97;A0A3Q1LSE7;F1N1Q8;A0A3Q1MAQ4	LNPEP	leucyl and cystinyl aminopeptidase [Source:VGNC Symbol;Acc:VGNC:30944]	2	0.101638	1.55546	9510900	15094772	14402002	16681999	6.0994e+06	18815006	14322992	11591992	21342010	6.5201e+06	2	2	1.8	1.8	1.8	112.56	0	3.3548	8
A0A3Q1MA79	A0A3Q1MA79	LAMA5	laminin subunit alpha 5 [Source:VGNC Symbol;Acc:VGNC:30771]	10	0.101889	1.56362	61859020	78623976	50812984	57043012	31018986	110720072	52779028	30196010	49619028	29253984	10	2	10.5	10.5	2.6	178.9	0	24.335	21
A0A140T8B1;Q17QK8;A0A3Q1N453	A0A140T8B1;Q17QK8;A0A3Q1N453	SPR	sepiapterin reductase [Source:VGNC Symbol;Acc:VGNC:58612]	6	0.102157	-3.9351	2.14157e+06	27004010	30306996	47041992	51712992	3.96965e+06	42517984	45231016	26220012	219759952	6	6	31.8	31.8	31.8	28.938	0	29.593	10
E1BFB0;A0A3Q1M8L3;A0A3Q1LWG5;A0A3Q1N827	E1BFB0;A0A3Q1M8L3;A0A3Q1LWG5;A0A3Q1N827	SPTAN1	spectrin alpha, non-erythrocytic 1 [Source:VGNC Symbol;Acc:VGNC:35251]	134	0.102251	2.57684	11062000	4.02157e+06	8822603	27424998	7.51407e+06	2.41761e+06	32495988	5061961	28567998	4440729	1	1	63.4	0.7	0.7	284.57	0.0031104	1.7285	1
E1BEQ3;Q3T199;E1B8G4	E1BEQ3;Q3T199;E1B8G4	ENSBTAG00000047029	nan	3	0.102533	-3.44727	3.02778e+06	6257414	39162020	36984004	43086000	6249890	11436268	94362024	3137285	12269560	3	3	34.3	34.3	34.3	15.837	0	8.6775	4
P62992;A0A3Q1M4K3;P63048;P0CG53;P0CH28;A0A3Q1MYD8;A0A3Q1LU30	P62992;A0A3Q1M4K3;P63048;P0CG53;P0CH28;A0A3Q1MYD8	RPS27A	ribosomal protein S27a [Source:VGNC Symbol;Acc:VGNC:34135]	5	0.102895	-1.2298	2065101184	1695199360	2106399232	1165399424	2177200128	1580100608	1455900160	1938499200	1955500928	2020901120	5	5	39.7	39.7	39.7	17.965	0	59.543	91
Q2KJG2	Q2KJG2	UFM1	ubiquitin fold modifier 1 [Source:NCBI gene (formerly Entrezgene);Acc:530547]	2	0.103622	3.87621	18699002	21708138	1.07707e+06	28357012	2.44e+06	22742006	25354984	2477926	20658988	51062020	2	2	50.6	50.6	50.6	9.1675	0	6.7108	4
P07688	P07688	CTSB	cathepsin B [Source:VGNC Symbol;Acc:VGNC:27813]	11	0.103646	-2.15311	107929960	225030064	93984032	97543936	204710080	82972032	99994936	934950016	98863016	98718040	11	11	44.8	44.8	44.8	36.661	0	76.792	36
A4FV54;A0A3Q1N471	A4FV54;A0A3Q1N471	RAB8A	RAB8A, member RAS oncogene family [Source:VGNC Symbol;Acc:VGNC:33662]	4	0.10444	-2.82381	8809118	19440996	15792006	11773006	12539007	1.33401e+06	22595006	12753005	1649711	18860010	3	3	24.6	19.3	19.3	23.684	0	5.6757	4
Q5E951	Q5E951	TBCB	tubulin folding cofactor B [Source:VGNC Symbol;Acc:VGNC:35649]	3	0.104574	-3.58915	1.643e+06	6.17117e+06	23260000	3.30941e+06	36575020	37078980	3.4505e+06	37328008	2.42745e+06	5132259	3	3	18.4	18.4	18.4	27.517	0	10.439	6
Q3T0S6;E1BHY4	Q3T0S6	RPL8	ribosomal protein L8 [Source:NCBI gene (formerly Entrezgene);Acc:535056]	6	0.104912	-1.74257	91508048	94843048	120929920	166039968	119729952	58722004	82644040	192420048	87849968	393900256	6	6	35.8	35.8	35.8	28.024	0	46.774	15
P07507	P07507	nan	nan	1	0.105197	-2.91306	2954667	5667797	28966994	5.78002e+06	86288056	4566658	7412856	22084986	13655927	5.29324e+06	1	1	10.7	10.7	10.7	12.217	0	3.7457	1
A6QLL2;A0A3Q1LIG1	A6QLL2;A0A3Q1LIG1	MTX2	metaxin 2 [Source:VGNC Symbol;Acc:VGNC:56129]	3	0.105434	2.0678	16745992	23488988	29760014	84824992	7.1466e+06	44597972	68554968	24102992	36667008	34982988	3	3	26.1	26.1	26.1	29.679	0	27.554	13
Q3MHF7;A0A3Q1LUB3	Q3MHF7;A0A3Q1LUB3	ENSBTAG00000025929	methylthioadenosine phosphorylase [Source:NCBI gene (formerly Entrezgene);Acc:782907]	15	0.105605	-1.21163	344910016	395879936	251969904	320970176	430290176	288559936	299909920	422709792	285780096	394060160	15	15	62.5	62.5	62.5	31.256	0	77.914	66
E1BJW3	E1BJW3	MMRN2	multimerin 2 [Source:VGNC Symbol;Acc:VGNC:31533]	4	0.105824	-2.10823	2.64766e+06	37884996	28833990	14576992	18181006	13697008	23514000	14301006	13216004	24089006	4	4	5.5	5.5	5.5	103.61	0	9.1816	9
A0A3S5ZP98;E1BFG0	A0A3S5ZP98;E1BFG0	ALDH7A1	aldehyde dehydrogenase 7 family member A1 [Source:VGNC Symbol;Acc:VGNC:25818]	15	0.106057	1.26296	544710336	404380160	647110080	853300096	450079776	602690240	628600256	424100256	577959744	634110080	15	1	39.7	39.7	2.4	58.595	0	233.2	84
P20072;A0A3Q1NIT1;A0A3Q1LUS2;A0A3Q1M4F5	P20072;A0A3Q1NIT1;A0A3Q1LUS2;A0A3Q1M4F5	ANXA7	annexin A7 [Source:VGNC Symbol;Acc:VGNC:25969]	13	0.106741	-1.31931	111490064	100970016	195240112	110099992	161359920	134740080	127630064	201050016	160569984	211839968	13	13	30	30	30	49.94	0	91.13	32
Q0VCU1	Q0VCU1	nan	nan	32	0.106836	-1.18653	1281399808	1497400064	1418300416	1688899840	1567400576	1396999552	1410599680	1713500288	1002099904	1762100608	32	1	50.7	50.7	1.1	98.203	0	323.31	203
A0A3Q1LHT7;F1MDC1	A0A3Q1LHT7;F1MDC1	RRBP1	ribosome binding protein 1 [Source:VGNC Symbol;Acc:VGNC:57021]	9	0.107527	-1.48971	37343012	36651984	57649992	27080984	45310016	22887994	32082000	44819984	63276016	80339992	9	9	7.3	7.3	7.3	166.77	0	17.08	20
F1MD34	F1MD34	NIBAN2	niban apoptosis regulator 2 [Source:VGNC Symbol;Acc:VGNC:54427]	9	0.107658	-2.50572	78297952	106370024	96255056	112939928	129760048	77490992	45474028	161740096	6.914e+06	99038048	9	9	13	13	13	110.12	0	27.012	20
A0A3Q1MIG5;A0A3Q1MA21;F1MJZ1;A2VE70	A0A3Q1MIG5;A0A3Q1MA21;F1MJZ1;A2VE70	VAC14	VAC14 component of PIKFYVE complex [Source:VGNC Symbol;Acc:VGNC:36755]	3	0.108388	-3.18885	10043216	131649952	21513998	30189982	29272012	3.39458e+06	3.67358e+06	20721000	7.71205e+06	5.59689e+06	3	3	6.4	6.4	6.4	85.594	0	5.2551	2
A0A3S5ZPE0	A0A3S5ZPE0	KPNA4	karyopherin subunit alpha 4 [Source:VGNC Symbol;Acc:VGNC:30703]	8	0.108729	1.9955	39363008	56980980	35715000	128239976	12162998	64021984	82812032	43071992	104499984	82904048	8	7	29.9	29.9	24.5	56.977	0	51.042	20
Q1LZF8	Q1LZF8	CLCC1	chloride channel CLIC like 1 [Source:VGNC Symbol;Acc:VGNC:27394]	2	0.108922	1.45997	13710994	5583155	13721004	21732002	15181009	15398001	18845004	15407002	19165990	13943003	2	2	5.7	5.7	5.7	61.811	0	3.9326	2
A5D7L6	A5D7L6	MRAS	muscle RAS oncogene homolog [Source:VGNC Symbol;Acc:VGNC:31597]	3	0.108939	2.56754	32913010	11831237	34960008	24642992	29294002	41906012	29528002	5.25944e+06	17677990	2.49515e+06	3	3	18.3	18.3	18.3	23.83	0	5.3468	5
A4IFG0;A0A3Q1MJD4	A4IFG0;A0A3Q1MJD4	GSTM1	glutathione S-transferase mu 1-like [Source:NCBI gene (formerly Entrezgene);Acc:615514]	10	0.110656	3.4711	2.6432e+06	17036044	1449616	30292014	5.40536e+06	36806984	18401012	2.18641e+06	4.72787e+06	1.74333e+06	1	1	47.7	8.7	8.7	25.78	0.0019865	1.8953	2
E1BJG5	E1BJG5	TRIM28	tripartite motif containing 28 [Source:VGNC Symbol;Acc:VGNC:36324]	4	0.11081	-2.45203	28405002	4655452	19924988	7690374	22532986	3.45901e+06	5.10859e+06	28403012	4088690	23565008	4	4	6.4	6.4	6.4	86.605	0	3.0336	3
Q2KI72;A0A3Q1LXD7;A0A3Q1LVH0;A0A3Q1LJU7;A4FV00;A0A3Q1LRM6;F1MM73;A0A3Q1NK45;A0A3Q1MG18;A0A3Q1LWJ8	Q2KI72;A0A3Q1LXD7;A0A3Q1LVH0;A0A3Q1LJU7;A4FV00;A0A3Q1LRM6;F1MM73;A0A3Q1NK45;A0A3Q1MG18;A0A3Q1LWJ8	MAPK9	mitogen-activated protein kinase 9 [Source:VGNC Symbol;Acc:VGNC:31227]	2	0.111761	-1.79042	13504004	7.38593e+06	13316995	6367943	14748004	14752001	3.67208e+06	14035996	4.04386e+06	17021996	2	2	6.8	6.8	6.8	38.225	0	3.9366	1
A7YY47;E1B8N6;A0A3Q1LNG7	A7YY47;E1B8N6;A0A3Q1LNG7	LMNB1	lamin B1 [Source:VGNC Symbol;Acc:VGNC:30930]	21	0.111975	-1.50919	268259840	334969856	347970016	164250080	439370016	210289888	250570016	431220160	171270080	140969936	19	19	40.6	39.1	39.1	66.42	0	104.99	58
Q2KIV9	Q2KIV9	C1QB	complement C1q B chain [Source:VGNC Symbol;Acc:VGNC:26617]	4	0.112096	-1.29616	72923992	116529936	84846968	65107044	107180024	57211964	57425968	80983032	88183000	58640000	4	4	22.3	22.3	22.3	26.399	0	14.313	13
G5E535;Q8MJJ7	G5E535;Q8MJJ7	DCPS	decapping enzyme, scavenger [Source:VGNC Symbol;Acc:VGNC:27922]	5	0.112129	-1.42838	40258996	54903976	35234004	15273009	48181008	34841980	28372986	43971988	36815016	32466014	5	5	21.1	21.1	21.1	38.43	0	11.348	20
Q2KHZ8;F1N1D5	Q2KHZ8;F1N1D5	nan	nan	4	0.113072	-1.54224	14104991	28521996	26448996	23700012	21089992	13624008	34819000	56636020	23279012	35744004	4	4	15.5	15.5	15.5	59.854	0	18.669	8
P21282	P21282	ATP6V1C1	ATPase H+ transporting V1 subunit C1 [Source:VGNC Symbol;Acc:VGNC:26319]	1	0.113496	-1.69775	5440267	10349999	6947597	10187996	7205201	4940211	10348001	21533006	6.0705e+06	21745998	1	1	4.2	4.2	4.2	43.985	0	6.4034	10
A4FUZ1;A0A3Q1LS06	A4FUZ1;A0A3Q1LS06	GLO1	glyoxalase I [Source:VGNC Symbol;Acc:VGNC:50185]	9	0.113733	1.54422	448770208	400329984	275009888	377450080	279490080	485020288	397669760	109160072	365720192	405110016	9	9	50	50	50	20.765	0	12.313	38
Q0VCX4;A0A3Q1NES2;A0A3Q1LJ64	Q0VCX4;A0A3Q1NES2;A0A3Q1LJ64	CTNNB1	catenin beta 1 [Source:VGNC Symbol;Acc:VGNC:27802]	11	0.11399	1.42169	41272988	36563996	51883028	109119952	32064996	57897004	58781036	36936996	47551984	55851036	11	9	17.9	17.9	15.6	85.51	0	24.319	19
A0A3Q1NE82;F1MCK2;A0A3Q1MHT0;A0A3Q1MLL4;A0A3Q1M769	A0A3Q1NE82;F1MCK2;A0A3Q1MHT0	AHNAK	AHNAK nucleoprotein [Source:VGNC Symbol;Acc:VGNC:25754]	196	0.115056	-1.17622	19226998784	19887982592	22172985344	21228994560	22857025536	25148000256	18165985280	28352020480	19615002624	28815007744	196	196	69.2	69.2	69.2	614.64	0	323.31	1472
F6RM11;A0A3Q1MKX4;A0A3Q1LXC3;A0A3Q1M359;A0A3Q1LL79	F6RM11;A0A3Q1MKX4;A0A3Q1LXC3;A0A3Q1M359;A0A3Q1LL79	NPTN	neuroplastin [Source:VGNC Symbol;Acc:VGNC:32217]	1	0.115139	2.12175	26488994	10040972	25476992	29325002	29648014	39833016	26630010	22274000	27464984	3.11536e+06	1	1	7	7	7	29.474	0	4.9939	1
Q0VC36;A0A3Q1LR49	Q0VC36	SFN	stratifin [Source:VGNC Symbol;Acc:VGNC:34517]	4	0.115164	-1.42219	209679968	423580256	184400000	233700112	224510032	230330000	265450160	342530208	163999904	475929888	1	1	13.3	3.2	3.2	27.849	0.0098793	1.1937	10
A0A452DIU3;Q3ZBF7	A0A452DIU3;Q3ZBF7	PTGES3	prostaglandin E synthase 3 [Source:VGNC Symbol;Acc:VGNC:33507]	5	0.115165	-1.37105	175699936	155540096	140530032	115000072	244540080	192649904	137540032	326280192	150719984	224160064	5	5	35.8	35.8	35.8	18.566	0	56.284	31
G5E536;Q0V7M0;A0A3Q1MR96;A0A3Q1LS53;A0A3Q1M354;A0A3Q1LXF0;A2VE08;F1N1K5	G5E536;Q0V7M0;A0A3Q1MR96	KPNA6	karyopherin subunit alpha 6 [Source:VGNC Symbol;Acc:VGNC:30705]	3	0.115941	1.35463	19622008	16704245	20639006	31625002	14497003	31767982	30336018	22999012	29689002	33862016	3	3	8.1	8.1	8.1	59.519	0	7.9002	5
Q2HJ89	Q2HJ89	FKBP10	FKBP prolyl isomerase 10 [Source:VGNC Symbol;Acc:VGNC:29017]	3	0.116021	-1.99568	12355001	34271004	8925894	3501038	18600992	11671003	10506005	39594016	17259004	12861998	3	3	7	7	7	64.484	0	4.5808	7
P00171;A0A452DIG0	P00171;A0A452DIG0	CYB5A	cytochrome b5 type A [Source:VGNC Symbol;Acc:VGNC:50260]	5	0.116927	1.50604	1620500096	1614200832	2522098432	3502500352	1564899328	2487000320	4794500608	1663400960	3735401984	3078899712	5	5	47.8	47.8	47.8	15.329	0	214.27	75
A0A3Q1LL62	A0A3Q1LL62	TMOD3	tropomodulin 3 [Source:NCBI gene (formerly Entrezgene);Acc:533257]	11	0.117529	-1.43299	117859928	84618000	114070032	82147960	110700016	125849936	74496000	157699936	51859028	168800032	11	11	41.2	41.2	41.2	38.235	0	65.299	35
A0A452DIW4;Q3T145	A0A452DIW4;Q3T145	MDH1	malate dehydrogenase 1 [Source:VGNC Symbol;Acc:VGNC:31333]	13	0.117563	1.18632	1437400064	1111199616	1447099776	1912200064	1270099456	1649599488	1565499392	1236900608	1520800640	1818600448	13	13	43.5	43.5	43.5	35.855	0	210.36	127
A5D7A0	A5D7A0	EFHD2	EF-hand domain family member D2 [Source:VGNC Symbol;Acc:VGNC:28353]	7	0.117949	-1.56204	94649016	173799936	61414988	124280008	160890000	70137960	94900992	243689984	109210016	190009872	7	5	32.2	32.2	23.6	26.918	0	15.264	22
F1MMR5;A0A3Q1M6S8;A8E4R1;A0A3Q1MH81	F1MMR5;A0A3Q1M6S8;A8E4R1;A0A3Q1MH81	TTC38	tetratricopeptide repeat domain 38 [Source:VGNC Symbol;Acc:VGNC:36474]	2	0.118011	-2.42797	3.30752e+06	8322582	18168992	1.85931e+06	18738004	5424051	5.06847e+06	10539003	3.03308e+06	1448909	2	2	4.3	4.3	4.3	51.772	0.00043403	2.7372	4
Q3ZC60;A0A3Q1MNF5	Q3ZC60;A0A3Q1MNF5	CD200	CD200 molecule [Source:VGNC Symbol;Acc:VGNC:27010]	4	0.118566	-3.75287	3499608	34190992	47499016	5734009	67826000	117690056	57385968	53567984	3482540	59544032	4	4	22.8	22.8	22.8	30.093	0	21.004	7
A0A3S5ZPP1	A0A3S5ZPP1	SHPK	sedoheptulokinase [Source:NCBI gene (formerly Entrezgene);Acc:511999]	3	0.118604	2.2048	18884012	40999000	13358998	23057010	2.68788e+06	17415002	23277998	7.6227e+06	31760002	9588204	3	3	12.6	12.6	12.6	50.969	0	15.07	11
F1MZ96;A0A3Q1LZJ8;A0A3Q1MGW0	F1MZ96	ENSBTAG00000003408	nan	14	0.118638	-1.54456	10145010688	8854092800	8335993344	2678398976	10360990720	5670007296	4022797312	5939998208	7300994048	8756910080	14	2	46.7	46.7	6.7	26.664	0	323.31	220
A2VDK6;A0A3Q1N9V7	A2VDK6;A0A3Q1N9V7	WASF2	WASP family member 2 [Source:VGNC Symbol;Acc:VGNC:36866]	2	0.120735	-2.01051	7.29157e+06	3791030	12726006	10481213	18268010	3.86691e+06	2.54397e+06	13546007	2809869	5812633	2	2	7.1	7.1	7.1	54.03	0	3.2729	3
A7MB16	A7MB16	EIF3B	eukaryotic translation initiation factor 3 subunit B [Source:VGNC Symbol;Acc:VGNC:28393]	5	0.121656	2.3821	9700150	10486855	3.30357e+06	16912998	1.81748e+06	9482111	18243994	3.67518e+06	16959998	27118998	5	5	6.9	6.9	6.9	88.918	0	4.8763	6
P61157;F1N049;A0A3Q1MXB7;A0A3Q1M6N4;A0A3Q1N7M0;A0A3Q1LPZ0;F1N6J8;A0A3Q1LNX1	P61157;F1N049;A0A3Q1MXB7	ACTR3	actin related protein 3 [Source:VGNC Symbol;Acc:VGNC:50033]	15	0.121846	-1.29174	411190176	594039936	454409728	556470208	489009664	438899776	457679968	973140096	536819808	690810240	15	15	51.9	51.9	51.9	47.371	0	136.09	86
A0A140T899;P30535;A0A3Q1M028	A0A140T899;P30535;A0A3Q1M028	TSPO	translocator protein [Source:VGNC Symbol;Acc:VGNC:49066]	2	0.12192	2.95794	104580008	107939952	72609984	145340016	72934984	94279976	138550016	41928012	94573968	3.45989e+06	2	2	23.7	23.7	23.7	18.911	0	17.273	19
A0A3Q1LY20;Q1RMR9	A0A3Q1LY20;Q1RMR9	PACSIN2	protein kinase C and casein kinase substrate in neurons 2 [Source:VGNC Symbol;Acc:VGNC:32543]	8	0.122044	-1.75317	48003996	59586008	38245976	36736980	47942032	39885976	28318010	53618004	8200733	46183024	8	8	21.8	21.8	21.8	51.451	0	9.0568	10
P00586;A0A452DJ91	P00586;A0A452DJ91	nan	nan	4	0.122351	4.15609	36505020	5137486	88685032	123179944	38124008	116240048	55440968	52114016	52447028	1.354e+06	4	4	23.2	23.2	23.2	33.295	0	14.444	5
A6QPC5	A6QPC5	CTNNA2	catenin alpha 2 [Source:NCBI gene (formerly Entrezgene);Acc:527492]	1	0.122475	2.50606	34271004	4.67961e+06	41124020	48967024	4791200	54152016	27221984	35533016	13511005	10320717	1	1	4	4	4	49.41	0	8.3234	6
A0A140T846;P23196	A0A140T846;P23196	APEX1	apurinic/apyrimidinic endodeoxyribonuclease 1 [Source:VGNC Symbol;Acc:VGNC:26011]	9	0.123	-1.46669	237399952	338399968	210950112	202799920	282380032	162929936	98071000	161460000	227879920	365580000	9	9	44.3	44.3	44.3	35.583	0	103.43	48
A0A3Q1MB35;Q32LM2	A0A3Q1MB35;Q32LM2	SGTA	small glutamine rich tetratricopeptide repeat containing alpha [Source:VGNC Symbol;Acc:VGNC:34553]	5	0.123738	-2.06355	12951000	28531990	28160014	12668998	30331006	2.79256e+06	21327006	26086996	15617992	8982623	5	5	19.2	19.2	19.2	34.007	0	12.975	7
Q29RQ2	Q29RQ2	KHDRBS1	KH RNA binding domain containing, signal transduction associated 1 [Source:VGNC Symbol;Acc:VGNC:30540]	2	0.124415	-1.30013	53870032	117349952	52675024	50485008	68009984	48158016	64477020	64753028	70400960	81128984	2	2	7.7	7.7	7.7	48.207	0	18.775	12
F1MKA0	F1MKA0	B3GLCT	beta 3-glucosyltransferase [Source:HGNC Symbol;Acc:HGNC:20207]	1	0.126568	1.75902	6602675	12486996	9243898	19045000	4.30893e+06	5.79416e+06	17600008	4819668	14400003	4.57413e+06	1	1	2.2	2.2	2.2	56.513	0	3.4556	3
Q9GMB8	Q9GMB8	SARS1	seryl-tRNA synthetase 1 [Source:VGNC Symbol;Acc:VGNC:34291]	12	0.126668	-1.26522	239649936	325339872	308850112	377599840	305869920	282259872	323040000	507119776	288190112	494639936	12	12	35.8	35.8	35.8	58.604	0	112.41	77
E1BEI2	E1BEI2	SPCS2	signal peptidase complex subunit 2 [Source:VGNC Symbol;Acc:VGNC:35197]	4	0.127123	-1.91213	51682988	41933004	15650009	6.6869e+06	28417998	17687996	13028004	33616016	13114999	42587012	4	4	16.4	16.4	16.4	24.887	0	3.6481	9
O97764	O97764	CRYZ	crystallin zeta [Source:VGNC Symbol;Acc:VGNC:27746]	13	0.127729	1.46936	434279872	445749824	438399872	1357600000	477619808	836699776	686010240	378680160	462449760	646479872	13	13	58.8	58.8	58.8	35.382	0	244.7	77
O02741	O02741	ISG15	ISG15 ubiquitin like modifier [Source:VGNC Symbol;Acc:VGNC:30293]	3	0.128474	-2.63279	6389819	43699028	40396980	48249980	98739056	5.3202e+06	55268988	64578964	59963992	61088968	3	3	26	26	26	17.31	0	19.04	13
P50397;A0A452DI24;A0A3Q1MPF1;A0A3Q1MNB1	P50397;A0A452DI24;A0A3Q1MPF1	nan	nan	29	0.128493	-1.20045	1299399552	1479999744	1417899136	1328999552	1405200000	1763799808	1333399424	1857899264	1058799360	1956799104	29	23	82.9	82.9	64	50.488	0	323.31	174
A0A3Q1M0C7;F1MD40	A0A3Q1M0C7;F1MD40	COL6A6	collagen type VI alpha 6 chain [Source:VGNC Symbol;Acc:VGNC:56214]	29	0.128649	2.85178	89379976	28754998	95800936	355569824	322370176	74078000	258570080	20722998	505360224	88627016	22	22	18.6	15.9	15.9	222.4	0	91.054	51
F6QQ60;A0A3Q1MLV0	F6QQ60;A0A3Q1MLV0	TPM4	tropomyosin 4 [Source:VGNC Symbol;Acc:VGNC:36254]	16	0.129171	-1.27068	2079800960	3504302080	2409999360	1667699200	2724700672	1673999232	2433799168	2876598528	3055998976	2161200640	16	9	54.8	54.8	34.3	28.521	0	180.58	111
A4IFA4	A4IFA4	ACOX3	acyl-CoA oxidase 3, pristanoyl [Source:VGNC Symbol;Acc:VGNC:25554]	2	0.129298	1.52691	9488896	8661563	16626008	14635000	11137000	17437004	13664252	4859253	22848992	11688003	2	2	4.9	4.9	4.9	78.104	0.00122	2.1232	4
A5PJ65;A0A140T876	A5PJ65;A0A140T876	nan	nan	2	0.129528	-1.48478	9274955	13414145	9978998	5.32466e+06	12893001	11504007	4926260	14896009	7.37522e+06	5794104	2	2	9.7	9.7	9.7	22.863	0	8.9806	6
P00829;A0A452DII8	P00829;A0A452DII8	nan	nan	24	0.129872	1.26089	5069997568	4113902592	6005300224	9758404608	4804500480	6789004800	7289497088	6164397568	5831605760	6123005440	24	24	70.6	70.6	70.6	56.283	0	323.31	365
Q08DM1;G3MX50;A0A452DJI5;A0A3Q1LXZ7;A0A3Q1N8E6	Q08DM1;G3MX50;A0A452DJI5;A0A3Q1LXZ7;A0A3Q1N8E6	DMTN	dematin actin binding protein [Source:VGNC Symbol;Acc:VGNC:56943]	7	0.130242	3.53164	63055968	88226960	7.54955e+06	20054988	2.0375e+06	19538988	81247056	4.01703e+06	47655008	31941998	7	7	23.6	23.6	23.6	45.548	0	16.309	13
E1BD36	E1BD36	IL6ST	interleukin 6 signal transducer [Source:VGNC Symbol;Acc:VGNC:30168]	2	0.130269	3.0963	102179944	7729761	114130072	111439960	96515016	85659048	99027968	78177968	102080032	5204950	2	2	3.3	3.3	3.3	104.01	0.0049694	1.5566	10
A7MBG8	A7MBG8	RUVBL1	RuvB like AAA ATPase 1 [Source:VGNC Symbol;Acc:VGNC:34223]	7	0.130474	-2.65215	31084998	30098004	24324998	26234992	46438028	21344014	1677083	49391004	27084994	61783008	7	7	22.8	22.8	22.8	50.153	0	17.053	11
F1MC86;A0A3Q1LR60;A0A3Q1LUN6	F1MC86;A0A3Q1LR60;A0A3Q1LUN6	GMPS	guanine monophosphate synthase [Source:VGNC Symbol;Acc:VGNC:29443]	3	0.131018	-1.79048	17644996	17739002	13477001	3.91588e+06	13670992	4163663	9210802	22234986	16802010	11274003	3	3	10.5	10.5	10.5	76.581	0	15.641	6
Q02367	Q02367	NDUFB6	NADH:ubiquinone oxidoreductase subunit B6 [Source:VGNC Symbol;Acc:VGNC:31965]	1	0.131024	2.21941	5826066	6192579	3.43726e+06	31524982	5.23143e+06	9938196	17932996	2.73486e+06	12085992	24124000	1	1	14.1	14.1	14.1	15.524	0	4.1235	4
P50227	P50227	SULT1A1	sulfotransferase family, cytosolic, 1A, phenol-preferring, member 1 [Source:NCBI gene (formerly Entrezgene);Acc:282485]	10	0.131036	-1.57092	1510099840	972239936	1281799680	1163299840	1127300352	1160499456	586420160	2543199744	850179776	2721600768	10	10	55.6	55.6	55.6	34.183	0	196.37	119
Q3T0S7	Q3T0S7	RTRAF	RNA transcription, translation and transport factor [Source:VGNC Symbol;Acc:VGNC:49536]	8	0.132241	1.15108	131429960	128770048	117969992	166229968	136370000	138310096	120839944	125079952	134060072	93484992	8	8	44.1	44.1	44.1	28.209	0	47.496	37
P01044;CON__P01044-1	P01044;CON__P01044-1	nan	nan	27	0.132734	5.02764	231589856	13206258	14259282	371430080	631230208	124010016	234739936	338570016	308799872	5981150	1	0	49.6	2.7	0	68.889	0	22.892	25
F2Z4H3	F2Z4H3	POLR2H	RNA polymerase II, I and III subunit H [Source:VGNC Symbol;Acc:VGNC:33142]	1	0.133304	1.60265	16173005	26888016	12090995	23166000	5064438	17787990	16230990	11469004	25453998	13791004	1	1	8	8	8	17.143	0.00042699	2.5566	6
Q3T126	Q3T126	CNIH4	cornichon family AMPA receptor auxiliary protein 4 [Source:VGNC Symbol;Acc:VGNC:27504]	1	0.134066	2.93339	15017718	23868996	2627637	31936002	6.29318e+06	5430078	21891004	1.0038e+06	21410996	14184993	1	1	14.4	14.4	14.4	16.049	0	5.3134	1
CON__P02768-1	CON__P02768-1	nan	nan	8	0.134199	-2.97606	5570665	31622994	37821988	18307008	56804972	104910008	5283202	40432992	3.39946e+06	16330000	2	2	7.9	2.6	2.6	69.366	0.0060355	1.4449	5
Q3T160;F1MTV9;E1BCL3;A0A3Q1LXL7;A0A3Q1LR94	Q3T160;F1MTV9;E1BCL3;A0A3Q1LXL7	nan	nan	8	0.134532	-1.26741	435809792	742360448	369840000	359019968	437079808	367869888	382960160	648830272	474870208	439650112	8	8	38.8	38.8	38.8	32.703	0	207.07	68
P08760	P08760	AK3	adenylate kinase 3 [Source:VGNC Symbol;Acc:VGNC:25772]	10	0.135345	1.2383	228640096	166790000	256519968	350579904	192939968	289740032	308579904	263530096	259760048	293909824	10	10	52.4	52.4	52.4	25.671	0	108.84	61
F1MWU9	F1MWU9	HSPA6	heat shock protein family A (Hsp70) member 6 [Source:VGNC Symbol;Acc:VGNC:55236]	10	0.135587	1.3421	728410240	444960224	840740416	737280192	811750080	956320000	935329536	792269824	839000448	384709856	2	2	17.2	3.1	3.1	70.57	0	10.081	14
P60984;A0A3Q1MRQ7	P60984;A0A3Q1MRQ7	GMFB	glia maturation factor beta [Source:NCBI gene (formerly Entrezgene);Acc:615255]	6	0.136641	-1.28217	54126032	65127016	80871968	56199012	55530024	69580024	78161016	81061976	40173024	97134064	6	5	59.2	59.2	40.1	16.713	0	38.623	20
Q29RJ1	Q29RJ1	NUDT2	nudix hydrolase 2 [Source:VGNC Symbol;Acc:VGNC:32335]	1	0.136967	1.59223	19075012	12839996	14620998	31526982	16812010	19734006	13580004	16733997	15542993	4.63452e+06	1	1	16.3	16.3	16.3	16.775	0	7.0555	1
Q5E9B7;G3N3V2;A0A3Q1LJG3;A0A3Q1M459;E1BAI4	Q5E9B7	CLIC1	chloride intracellular channel 1 [Source:VGNC Symbol;Acc:VGNC:27439]	12	0.137553	-1.32798	269910176	296359808	188090128	198020064	357370112	209980128	252329920	507589984	258810160	299360096	12	12	66.8	66.8	66.8	26.992	0	94.502	49
F2Z4F0;A0A3Q1MF86	F2Z4F0;A0A3Q1MF86	ACTR1A	actin related protein 1A [Source:VGNC Symbol;Acc:VGNC:25585]	14	0.13786	1.21422	253770160	342660192	184729904	368179840	268509984	292110048	334579936	254940064	299840160	239409888	14	7	43.9	43.9	29.3	42.613	0	123.62	45
F1N5J8;A0A3Q1LNW7	F1N5J8;A0A3Q1LNW7	DECR1	2,4-dienoyl-CoA reductase 1 [Source:VGNC Symbol;Acc:VGNC:27982]	11	0.138985	1.97748	148810096	116539952	351160224	993270464	145910080	546859904	488290016	291810144	644120064	482499776	11	11	39.8	39.8	39.8	35.352	0	111.48	44
Q3ZCK2	Q3ZCK2	RALA	RAS like proto-oncogene A [Source:VGNC Symbol;Acc:VGNC:33698]	5	0.139536	2.37968	94818976	5.35212e+06	73294960	112009960	64958988	85633000	75002960	46664016	31654994	23795992	5	4	21.4	21.4	18	23.54	0	25.442	19
Q8HXK9;F1MQF6	Q8HXK9;F1MQF6	nan	nan	5	0.139681	-3.82623	5.88878e+06	1.99404e+06	13237005	2.55654e+06	15108009	2.01075e+06	1.83161e+06	172390032	4445228	2.9402e+06	5	5	32.8	32.8	32.8	21.917	0	9.7949	5
A0A3Q1M6S3;A0A3Q1LI46;F1N161;A0A3Q1MZC5;A0A3Q1LLB2;G3N2N7;A0A3Q1LT32;F1MD74;F1MR96	A0A3Q1M6S3;A0A3Q1LI46;F1N161;A0A3Q1MZC5;A0A3Q1LLB2;G3N2N7;A0A3Q1LT32;F1MD74;F1MR96	CAST	calpastatin [Source:VGNC Symbol;Acc:VGNC:26790]	17	0.139745	-1.43889	356760192	785640192	406920064	324190016	489720064	245190128	287310176	259779968	495429888	612150016	17	9	36.4	36.4	23.2	79.861	0	176.4	88
P16386	P16386	nan	nan	28	0.139793	2.79961	9028150	3514129	4.93652e+06	63514968	3.07881e+06	23798006	1.59667e+06	7.20606e+06	10616000	3.49451e+06	1	1	51.7	2.6	2.6	82.64	0	54.905	3
A0A3Q1MDD4;A0A3Q1LMC1;A3KMY8;A0A3Q1NB19;A0A3Q1NKM6	A0A3Q1MDD4;A0A3Q1LMC1;A3KMY8;A0A3Q1NB19;A0A3Q1NKM6	GUSB	glucuronidase beta [Source:NCBI gene (formerly Entrezgene);Acc:515687]	3	0.141251	-2.18101	2.61448e+06	5938170	9296095	6808691	15134998	11785994	5.5506e+06	52064020	4.30623e+06	5.68941e+06	3	3	4.3	4.3	4.3	71.236	0	4.5487	6
A0A3Q1MNA8;A0A3Q1N9V4;Q3ZBL0;G5E6E7;A0A3Q1M4V2	A0A3Q1MNA8;A0A3Q1N9V4;Q3ZBL0;G5E6E7;A0A3Q1M4V2	ENSBTAG00000050695	nan	1	0.141295	2.73772	28512984	16073289	1.77682e+06	5.73584e+06	30086982	23858994	25198990	3201277	40432992	9397534	1	1	18.8	18.8	18.8	7.1093	0.0031336	1.7698	1
Q17QC5;A0A3Q1NN45	Q17QC5;A0A3Q1NN45	AP2S1	adaptor related protein complex 2 subunit sigma 1 [Source:VGNC Symbol;Acc:VGNC:25986]	3	0.14145	2.11669	6.83298e+06	3.45812e+06	3761390	15822999	2344726	3.6871e+06	13650999	4259946	18141004	17882994	3	3	16.9	16.9	16.9	17.018	0.0031201	1.7411	4
P00130	P00130	UQCR10	ubiquinol-cytochrome c reductase, complex III subunit X [Source:VGNC Symbol;Acc:VGNC:36693]	1	0.142169	2.18858	10158997	5.97181e+06	2.76545e+06	15094991	10775004	19863994	16632010	21494012	7.06966e+06	1.86497e+06	1	1	10.9	10.9	10.9	7.4575	0.0031274	1.7578	6
Q8MKF1;A0A3Q1LK65	Q8MKF1;A0A3Q1LK65	THTPA	thiamine triphosphatase [Source:VGNC Symbol;Acc:VGNC:35852]	1	0.142459	-1.36243	19263004	16803010	22022008	7801896	23727006	20668988	12234993	16959012	15934007	19091992	1	1	9.6	9.6	9.6	23.983	0.00041459	2.2883	2
Q3SYT9;A0A3Q1M0T4;A0A3Q1MDS1;A0A3Q1LPY4;A0A3Q1LX34;A0A3Q1MU31;A0A3Q1MTU9;A0A3Q1N8C6;Q17QV0	Q3SYT9;A0A3Q1M0T4;A0A3Q1MDS1;A0A3Q1LPY4;A0A3Q1LX34;A0A3Q1MU31;A0A3Q1MTU9;A0A3Q1N8C6;Q17QV0	PCBP2	poly(rC) binding protein 2 [Source:VGNC Symbol;Acc:VGNC:49069]	8	0.143224	-1.65128	151440032	89057024	163580032	153239968	268140000	193360032	68077992	359790208	87851008	234440016	6	6	35.2	26.4	26.4	36.801	0	25.091	28
F1MCT8;A0A3Q1M326	F1MCT8;A0A3Q1M326	SYNCRIP	synaptotagmin binding cytoplasmic RNA interacting protein [Source:VGNC Symbol;Acc:VGNC:35518]	12	0.143524	-1.21542	190729936	230169888	232449984	254709968	207700096	211449920	193509888	319259968	241189920	358430016	12	10	26.6	26.6	23	71.174	0	107.68	33
A0A452DJ87;Q3MI05	A0A452DJ87;Q3MI05	CTSA	cathepsin A [Source:VGNC Symbol;Acc:VGNC:27812]	4	0.144495	-1.87657	7548304	11766999	12773000	12685003	13302003	8.0749e+06	10447996	67004960	5.86057e+06	8224196	4	4	9.2	9.2	9.2	53.867	0	5.6742	6
Q0VCM5;CON__Q0VCM5;A0A3Q1LVM5;A0A3Q1LW96	Q0VCM5;CON__Q0VCM5;A0A3Q1LVM5;A0A3Q1LW96	ITIH1	inter-alpha-trypsin inhibitor heavy chain 1 [Source:VGNC Symbol;Acc:VGNC:30334]	25	0.144581	-1.35836	2608399360	4987704320	1952401024	1714499584	2413701376	1510399360	2491798784	2719899392	2068399232	2518400000	25	25	40.6	40.6	40.6	101.24	0	323.31	203
F1N206	F1N206	DLD	dihydrolipoamide dehydrogenase [Source:VGNC Symbol;Acc:VGNC:28085]	11	0.144804	2.10463	108030032	24384984	150820048	380339936	94285952	260160096	313070112	139629984	153239968	256499968	11	11	33	33	33	54.187	0	99.682	48
A0A3Q1MCV5;A0A140T856;Q27954	A0A3Q1MCV5;A0A140T856;Q27954	COPA	COPI coat complex subunit alpha [Source:VGNC Symbol;Acc:VGNC:27592]	19	0.144884	-1.73789	64518972	115580040	180030016	178600032	193440048	199739904	146360048	418609920	53994028	171129984	19	19	19.5	19.5	19.5	138.28	0	45.024	47
G3MYE4;A2VDU0	G3MYE4;A2VDU0	TRIP10	thyroid hormone receptor interactor 10 [Source:NCBI gene (formerly Entrezgene);Acc:533171]	2	0.145111	1.16091	21606008	20879008	18496012	19321004	19608004	17712988	19986988	14130992	21114990	13830991	2	2	8.2	8.2	8.2	62.901	0	13.454	8
Q0Z7W6;A0A3Q1M2J9	Q0Z7W6;A0A3Q1M2J9	TMX1	thioredoxin related transmembrane protein 1 [Source:VGNC Symbol;Acc:VGNC:50016]	4	0.14554	-3.9198	2423307	47703988	56139012	47925996	72934016	68111032	5376182	88961000	2.95028e+06	6681990	4	4	15.1	15.1	15.1	31.581	0	6.2938	9
Q3SZC4	Q3SZC4	NSFL1C	NSFL1 cofactor [Source:VGNC Symbol;Acc:VGNC:32275]	6	0.145641	2.53484	50500028	43220988	7761670	45317028	33890992	44155024	51769016	3.46649e+06	59513968	75482040	6	6	22.2	22.2	22.2	40.653	0	45.879	10
F1MZU2;A0A3Q1MR04;A0A3Q1LSE5	F1MZU2;A0A3Q1MR04;A0A3Q1LSE5	NSF	N-ethylmaleimide sensitive factor, vesicle fusing ATPase [Source:VGNC Symbol;Acc:VGNC:32274]	3	0.14612	1.99597	17897988	5514965	30013008	14995002	4716904	27924004	30382016	30227006	27022010	8.2298e+06	3	3	5.3	5.3	5.3	80.148	0	4.9564	7
Q5EAD2;A0A140T866	Q5EAD2;A0A140T866	nan	nan	7	0.146391	-1.26813	65439972	69561992	63600004	40055024	50486008	42988024	70435968	90676000	57542016	73951968	7	7	17.8	17.8	17.8	56.451	0	17.325	21
F1N120	F1N120	LXN	latexin [Source:VGNC Symbol;Acc:VGNC:31087]	3	0.146569	-4.3027	57445024	93567960	55797972	4.15852e+06	70015016	43504016	1.73503e+06	120839944	7072870	4257767	3	3	20.3	20.3	20.3	25.567	0	27.596	3
A0A3Q1LKS3;A0A3Q1NDM7;P51122	A0A3Q1LKS3;A0A3Q1NDM7;P51122	ANP32A	acidic nuclear phosphoprotein 32 family member A [Source:NCBI gene (formerly Entrezgene);Acc:538427]	6	0.146757	-1.92817	168150096	66592012	150440080	83399960	215060048	146700032	32066990	331319968	53651972	132150072	6	4	36.3	36.3	24.1	27.137	0	57.152	21
Q9XSI3;A0A452DIW1;Q2TBW8;A0A3Q1MLQ2	Q9XSI3;A0A452DIW1;Q2TBW8;A0A3Q1MLQ2	ENSBTAG00000022275	nan	7	0.146765	-3.29975	2.81346e+06	154739984	145379984	112779976	169530032	72590024	81477032	229200000	175820064	147670064	7	7	32.7	32.7	32.7	24.603	0	8.9711	25
Q5E971	Q5E971	TMED10	transmembrane p24 trafficking protein 10 [Source:VGNC Symbol;Acc:VGNC:35935]	3	0.147797	-4.02633	38621016	55998984	67195960	5.06757e+06	126159960	33394006	1.98399e+06	75932040	8.04985e+06	3.06405e+06	3	3	16.4	16.4	16.4	24.827	0	9.9052	7
Q03247;CON__Q03247;A0A3Q1LPF0;A0A140T881;A0A3Q1MGI2	Q03247;CON__Q03247;A0A3Q1LPF0;A0A140T881;A0A3Q1MGI2	nan	nan	12	0.148179	-1.30951	340299968	254239968	239309888	208710032	446879776	203269936	226050144	282090112	157370032	257850112	12	12	47.5	47.5	47.5	35.979	0	73.439	44
O18738;A0A3Q1LQU4;F1N7D7;A0A3Q1MDA4	O18738;A0A3Q1LQU4;F1N7D7;A0A3Q1MDA4	nan	nan	6	0.148185	-2.34804	5436320	26182012	18922998	34684016	51600988	14372007	25776016	21777012	2.31812e+06	20757988	6	6	11.6	11.6	11.6	97.32	0	17.993	9
Q3T114;A0A3Q1MM98	Q3T114;A0A3Q1MM98	RIDA	reactive intermediate imine deaminase A homolog [Source:VGNC Symbol;Acc:VGNC:33964]	6	0.149281	-1.32177	80518952	93695960	126640064	110670024	120909936	134149960	114800016	220990048	78693968	137420080	6	6	56.9	56.9	56.9	14.272	0	65.222	22
Q3SZT2	Q3SZT2	NQO2	N-ribosyldihydronicotinamide:quinone reductase 2 [Source:VGNC Symbol;Acc:VGNC:32225]	1	0.149353	-2.85454	60758008	57878024	36722996	30917980	55676976	36884000	2286906	26798018	4557599	43160972	1	1	8.7	8.7	8.7	25.916	0	5.3336	6
Q3MHW9	Q3MHW9	CYB5R1	cytochrome b5 reductase 1 [Source:VGNC Symbol;Acc:VGNC:97257]	3	0.149467	1.21359	13357992	17646000	11369995	22263990	12688995	19622994	14058003	14223998	16630998	14312998	3	3	14.1	14.1	14.1	33.86	0.00043066	2.6315	3
F1MTT7	F1MTT7	ECI1	enoyl-CoA delta isomerase 1 [Source:VGNC Symbol;Acc:VGNC:28309]	7	0.14947	-2.53399	2.03734e+06	36943000	40921020	58135008	40637976	18820008	20009012	33362984	31729994	72139032	7	7	37	37	37	33.216	0	17.332	10
F1MTN1	F1MTN1	ITGB3	integrin subunit beta 3 [Source:NCBI gene (formerly Entrezgene);Acc:282642]	4	0.150159	2.70509	7.76512e+06	37604004	2.41494e+06	8512101	2.96367e+06	7795813	19108002	3.97878e+06	51042984	3.2402e+06	4	4	5.9	5.9	5.9	86.536	0	14.568	4
G5E6P3	G5E6P3	GNA13	G protein subunit alpha 13 [Source:VGNC Symbol;Acc:VGNC:29446]	8	0.150355	-1.26885	61339036	76064976	69703032	67595040	52337032	72112040	39624020	67789960	44657976	92505000	7	7	28.4	26.3	26.3	43.946	0	19.331	16
Q0VCU8;A0A3Q1N5T2	Q0VCU8;A0A3Q1N5T2	EIF3J	eukaryotic translation initiation factor 3 subunit J [Source:VGNC Symbol;Acc:VGNC:28400]	4	0.150536	1.17406	56510964	34989000	38576976	40242020	47129020	41707972	51534996	31721984	40996996	44516972	4	4	16.8	16.8	16.8	28.951	0	6.4985	5
Q3MHK9	Q3MHK9	FSCN1	fascin actin-bundling protein 1 [Source:VGNC Symbol;Acc:VGNC:29126]	17	0.150601	-1.23747	985629760	1107499264	669950400	561419776	917100608	707920256	557310272	766719680	703419712	854160192	17	17	44.2	44.2	44.2	54.785	0	135.66	102
F1N3I4	F1N3I4	MYOF	myoferlin [Source:VGNC Symbol;Acc:VGNC:31836]	11	0.15081	-3.86038	48038976	15510272	137109936	9258000	79737048	23592004	3.03e+06	73284008	2.2363e+06	4.90503e+06	10	10	6.8	6.1	6.1	232.72	0	11.085	16
A0A3Q1LUY7;Q1RMR2	A0A3Q1LUY7;Q1RMR2	ENSBTAG00000048800	nan	3	0.150866	1.74492	11451004	28537008	6.8529e+06	15720992	5.8202e+06	9421705	15633010	4.5477e+06	18127004	5740297	3	3	21.1	21.1	21.1	19.79	0	4.8554	11
G3MZI2;A0A3Q1LL63;F1MS62	G3MZI2;A0A3Q1LL63;F1MS62	ENSBTAG00000024311	nan	2	0.152332	2.32629	1.89157e+06	1.74799e+06	4.19189e+06	12124001	4.55009e+06	3.40237e+06	27154014	4160202	17342008	3.88849e+06	2	2	11.9	11.9	11.9	28.333	0	3.4363	2
Q0II59	Q0II59	PDXK	pyridoxal kinase [Source:VGNC Symbol;Acc:VGNC:50243]	6	0.152841	-1.22999	136970064	150779968	100929976	136139968	137330000	98453064	113799952	134680064	83133000	173709888	6	6	31.1	31.1	31.1	34.817	0	42.349	34
E1BNQ4	E1BNQ4	NAXD	NAD(P)HX dehydratase [Source:VGNC Symbol;Acc:VGNC:53829]	8	0.152856	1.87346	30450980	9235348	42812992	80689024	43893984	70842024	81226968	29642018	64349028	76626976	8	8	36.2	36.2	36.2	34.809	0	18.453	15
Q2KI42;A0A3Q1MDI3	Q2KI42;A0A3Q1MDI3	PSMD11	proteasome 26S subunit, non-ATPase 11 [Source:VGNC Symbol;Acc:VGNC:33462]	12	0.15353	-1.77312	58180988	155330080	91661944	186649904	107359992	107839960	99141016	167230048	26411014	210240128	12	12	36.7	36.7	36.7	47.463	0	28.558	32
A0A3Q1M010;A0A3Q1MUI0;Q07130;A0A3Q1MT05	A0A3Q1M010;A0A3Q1MUI0;Q07130;A0A3Q1MT05	UGP2	UDP-glucose pyrophosphorylase 2 [Source:VGNC Symbol;Acc:VGNC:36651]	11	0.153945	-1.19184	242510144	269419936	320990112	315449920	329720224	311700192	328580096	371590208	270419840	480870144	11	11	29.2	29.2	29.2	55.639	0	100.98	54
A0A3Q1MI13;F6PWM7	A0A3Q1MI13;F6PWM7	AIMP1	aminoacyl tRNA synthetase complex interacting multifunctional protein 1 [Source:VGNC Symbol;Acc:VGNC:25765]	5	0.154318	-3.4165	6.47398e+06	2.60193e+06	46833984	10884994	96205064	2.99022e+06	4.91846e+06	55509984	4866505	3.60772e+06	5	5	21.2	21.2	21.2	33.808	0	6.6961	7
F1MJQ6	F1MJQ6	COL5A3	collagen type V alpha 3 chain [Source:VGNC Symbol;Acc:VGNC:27569]	3	0.154338	-1.75847	19379998	15407002	19780002	15091001	16425009	17674998	4.56685e+06	52079028	19932998	30351986	3	3	3.3	3.3	3.3	172.07	0	8.9999	4
A0A0A0MP92;CON__A2I7N3;A2I7N3;A0A3Q1MGP2	A0A0A0MP92;CON__A2I7N3;A2I7N3	SERPINA3-7	endopin 2 [Source:NCBI gene (formerly Entrezgene);Acc:497203]	16	0.154565	-1.44666	20455991296	15522989056	12016000000	6350404608	18949007360	8865806336	6499008000	13309987840	10948988928	11037996032	14	3	40.8	36.9	6.2	47.015	0	323.31	601
O46415;F1MMT9;A0A3Q1MM35;A0A3Q1MF87	O46415;F1MMT9;A0A3Q1MM35;A0A3Q1MF87	FTL	ferritin light chain [Source:NCBI gene (formerly Entrezgene);Acc:286861]	6	0.154612	-5.71081	2.67081e+06	425490240	5812164	5.8327e+06	380460128	3.2371e+06	6.52169e+06	6882396	10325412	3.18529e+06	6	5	50.3	50.3	45.1	19.987	0	48.75	11
P07470;A0A452DIM9	P07470;A0A452DIM9	nan	nan	1	0.154694	-1.8279	55381996	54939988	99396936	84065040	48474980	63117020	47275984	117839992	12211996	110980056	1	1	16.2	16.2	16.2	9.0624	0	3.9453	9
A0A3Q1M0F1;E1BDB1	A0A3Q1M0F1;E1BDB1	RASIP1	Ras interacting protein 1 [Source:VGNC Symbol;Acc:VGNC:33751]	2	0.155181	-2.32736	2.88861e+06	5.33901e+06	12709008	1.05639e+06	9479805	16963002	7.8442e+06	5.81091e+06	2724600	20210002	2	2	3.3	3.3	3.3	100.29	0	7.2782	4
P13620	P13620	ATP5PD	ATP synthase peripheral stalk subunit d [Source:VGNC Symbol;Acc:VGNC:97244]	9	0.155487	1.28127	383740128	205759872	351139776	464780128	339009856	439019904	566129600	405369856	334119776	432000192	9	9	63.4	63.4	63.4	18.692	0	38.5	65
F1MJH1;Q3SX14	F1MJH1;Q3SX14	GSN	gelsolin [Source:VGNC Symbol;Acc:VGNC:29680]	34	0.156235	-2.94242	114280000	113229968	76177992	85605952	119040056	17846456	88293008	140229936	3.21856e+06	76000032	2	2	57.5	1.4	1.4	80.702	0.00041841	2.3925	11
Q58DS9;A0A3Q1N8E3	Q58DS9;A0A3Q1N8E3	RAB5C	RAB5C, member RAS oncogene family [Source:VGNC Symbol;Acc:VGNC:50253]	9	0.156862	-1.20415	429290112	352840192	502640288	497379712	502490144	430840064	363649888	575059648	299739872	495340160	9	6	58.8	58.8	44	23.466	0	49.126	58
E1BEG2;A0A3Q1MD54;G3N220	E1BEG2;A0A3Q1MD54	HNRNPA3	heterogeneous nuclear ribonucleoprotein A3 [Source:VGNC Symbol;Acc:VGNC:50100]	10	0.157009	-1.21955	803479552	1016500160	620760384	484300064	799949952	560850048	636779904	826999936	776220288	697110464	10	2	36.6	36.6	8.2	39.709	0	111.79	72
P08166;A0A3Q1M447	P08166	AK2	adenylate kinase 2 [Source:VGNC Symbol;Acc:VGNC:25771]	13	0.157514	-1.22306	167899968	151699936	203970128	192339920	203549888	211699984	167990112	301009856	154190032	255629920	13	13	68.9	68.9	68.9	26.496	0	60.692	47
Q2KJF1;CON__Q2KJF1;A0A3Q1MJT2	Q2KJF1;CON__Q2KJF1;A0A3Q1MJT2	A1BG	alpha-1-B glycoprotein [Source:VGNC Symbol;Acc:VGNC:25433]	19	0.157551	-1.33927	7401094144	9487388672	5323706880	3971501056	9672397824	3946899712	5352401408	5899707904	7590503424	7046092288	19	19	64	64	64	53.553	0	323.31	234
A0A3Q1MQF7;F1N5P8;A0A3Q1MHP5;A0A3Q1N8Y0;A0A3Q1LNF7;A0A3Q1LK06;A0A3Q1LJK1;F6QMF3;A0A3Q1MBJ9;A0A3Q1LSZ3;A0A3Q1MDJ8;Q2T9W6;A0A3Q1ND84;A0A3Q1M2C7;A0A3Q1MF05;A0A3Q1M3S5;F1MP70;E1BBW0	A0A3Q1MQF7;F1N5P8;A0A3Q1MHP5;A0A3Q1N8Y0;A0A3Q1LNF7;A0A3Q1LK06;A0A3Q1LJK1;F6QMF3;A0A3Q1MBJ9;A0A3Q1LSZ3;A0A3Q1MDJ8;Q2T9W6;A0A3Q1ND84;A0A3Q1M2C7;A0A3Q1MF05;A0A3Q1M3S5;F1MP70;E1BBW0	LRRFIP1	LRR binding FLII interacting protein 1 [Source:VGNC Symbol;Acc:VGNC:55253]	2	0.159338	-1.89066	3102600	14549075	5.5036e+06	2.38358e+06	11689997	4721702	8889481	16429006	5561599	2711968	2	2	2.4	2.4	2.4	119.89	0	7.0925	4
A2VE29	A2VE29	nan	nan	15	0.159594	1.65505	235269968	97563024	403540064	633550336	225749984	544780224	533629920	300729824	310470048	405320032	15	1	23.7	23.7	2.3	104.35	0	148.91	69
A0A3Q1M6B2;F1N5S6;A0A3Q1M0C2;A2VE07;F1N5W5;A0A3Q1MJL8;Q3SWY6;A0A3Q1N3K3	A0A3Q1M6B2;F1N5S6;A0A3Q1M0C2;A2VE07;F1N5W5;A0A3Q1MJL8;Q3SWY6;A0A3Q1N3K3	ENSBTAG00000049806	nan	3	0.159857	1.91357	18849988	10838998	2.31178e+06	13978995	13867006	17836006	15373999	26661998	19270008	5857569	3	3	10.2	10.2	10.2	43.991	0	3.0302	6
A0A3S5ZPE7	A0A3S5ZPE7	ENSBTAG00000053984	nan	2	0.160035	-2.36483	18999004	46260020	26667004	18336002	38846024	25220988	2090442	35271988	9287999	7.46451e+06	2	2	8.1	8.1	8.1	38.579	0	15.554	10
F6QH94;A0A3Q1MRD2	F6QH94;A0A3Q1MRD2	PDIA6	protein disulfide isomerase family A member 6 [Source:VGNC Symbol;Acc:VGNC:32700]	13	0.160463	-1.22265	693870144	960629632	697709760	704030080	886579520	687690176	711869568	1237800448	660360000	586610112	13	13	40.7	40.7	40.7	48.141	0	313.01	88
A0A140T831;P25417;A6QPZ0;P35478	A0A140T831;P25417;A6QPZ0;P35478	CSTB	cystatin B (stefin B) [Source:NCBI gene (formerly Entrezgene);Acc:512805]	5	0.160997	-2.08731	444389984	249629984	175990064	198070080	1168000000	312689952	121059976	1472799104	205719888	359369984	5	5	43	43	43	16.395	0	35.759	23
O97680	O97680	TXN	thioredoxin [Source:VGNC Symbol;Acc:VGNC:56751]	9	0.161116	-1.29398	747119936	982009984	556710080	803050496	850300096	658309760	793960128	1269800576	725150080	1397600000	9	9	88.6	88.6	88.6	11.812	0	24.417	47
A5PJZ1	A5PJZ1	SLC25A24	solute carrier family 25 member 24 [Source:VGNC Symbol;Acc:VGNC:55682]	6	0.16154	-2.84883	5057854	38979012	48637972	60966004	44823004	56841032	2.10579e+06	49443008	28703002	47313000	6	6	17	17	17	53.284	0	13.123	16
Q3B7M5	Q3B7M5	LASP1	LIM and SH3 protein 1 [Source:VGNC Symbol;Acc:VGNC:30798]	11	0.161863	-1.19207	396030176	392869952	353609792	362830144	474249696	262930128	299320128	496389728	402389856	334930016	11	11	53.8	53.8	53.8	29.677	0	36.922	74
E1BMW9	E1BMW9	PURA	purine rich element binding protein A [Source:VGNC Symbol;Acc:VGNC:33572]	5	0.162016	-1.41947	64444976	71561960	45202976	48722024	55001980	39978996	38231012	39842020	28537988	111339960	5	5	24.8	24.8	24.8	34.88	0	53.137	15
A0A3Q1MHM8;A0A3Q1LGC6;F6R3W5;A0A3Q1MTK7;A0A3Q1MFT3	A0A3Q1MHM8;A0A3Q1LGC6;F6R3W5;A0A3Q1MTK7;A0A3Q1MFT3	TSPAN14	tetraspanin 14 [Source:VGNC Symbol;Acc:VGNC:36429]	3	0.162223	-1.50827	395329728	558040192	260799936	139209904	426789984	326860032	175420016	532300320	337870208	251689904	3	3	9.4	9.4	9.4	30.148	0	3.7233	18
A0A3Q1MVT2;Q0VCY7;A0A3Q1LQP2	A0A3Q1MVT2;Q0VCY7	SRSF1	serine and arginine rich splicing factor 1 [Source:VGNC Symbol;Acc:VGNC:35297]	8	0.162738	-1.57702	222430128	239339952	156519936	68821040	204069936	86852992	56738020	150410048	160290000	102570016	8	8	35.6	35.6	35.6	28.329	0	14.826	23
A0JNC1	A0JNC1	CDS2	CDP-diacylglycerol synthase 2 [Source:VGNC Symbol;Acc:VGNC:27156]	3	0.163368	2.66658	53524020	94469000	50394980	145370000	35683992	73183992	82504952	52958032	71319032	2.7623e+06	3	3	12.8	12.8	12.8	51.356	0	21.446	12
F6RBQ9;Q3ZBA4	F6RBQ9;Q3ZBA4	RBM3	RNA binding motif protein 3 [Source:VGNC Symbol;Acc:VGNC:52813]	3	0.163677	-3.06316	99518960	116810048	71066976	60698996	153929936	108400008	2.57441e+06	236670096	43961988	66084996	3	3	34.4	34.4	34.4	17.496	0	59.347	20
A0A3Q1N173	A0A3Q1N173	ENSBTAG00000049368	nan	2	0.164202	-2.95334	34656012	9537771	38584984	6963478	31687990	2.32857e+06	2.59072e+06	30694994	3.10393e+06	2836380	2	2	8.6	8.6	8.6	40.016	0	4.0525	2
F1MKH8;Q9GLE5;A0A3Q1LNI1	F1MKH8;Q9GLE5;A0A3Q1LNI1	MMP2	matrix metallopeptidase 2 [Source:VGNC Symbol;Acc:VGNC:31524]	6	0.164205	-1.49771	77262048	56085968	42008024	23812986	81184024	39125020	23267998	61346012	32557008	35020980	6	6	13	13	13	73.847	0	15.078	19
F1MPL6;F1N4Y5	F1MPL6;F1N4Y5	BOLA-NC1	non-classical MHC class I antigen [Source:NCBI gene (formerly Entrezgene);Acc:510417]	4	0.164239	-2.40059	5076189	3.61073e+06	33649988	8979001	41620996	22914002	9570904	58393984	5091042	13738993	2	1	14.3	7.8	4.5	35.171	0	5.5099	4
P62739;G8JKX4;A0A452DJE4	P62739;G8JKX4;A0A452DJE4	ACTA2	actin alpha 2, smooth muscle [Source:NCBI gene (formerly Entrezgene);Acc:515610]	22	0.164847	5.29389	750960320	773990400	355449952	554669952	853919680	677020032	1892299648	450550080	2708101632	3.28366e+06	1	0	70	2.9	0	42.009	0	8.4926	25
A0A452DJE9;A0A452DKD0;P04973	A0A452DJE9;A0A452DKD0;P04973	CLTA	clathrin light chain A [Source:VGNC Symbol;Acc:VGNC:27469]	4	0.165318	-2.34606	34834008	73613000	37168012	25853010	36880000	3.13451e+06	68017000	98450976	25780990	35413004	4	4	13.8	13.8	13.8	24.64	0	4.6633	9
A6QNX2	A6QNX2	DPP7	dipeptidyl peptidase 7 [Source:VGNC Symbol;Acc:VGNC:28188]	1	0.165425	-2.41993	3904400	2.35434e+06	9241406	13154870	23075002	7.7552e+06	5.51719e+06	31367996	1.65071e+06	19116012	1	1	2	2	2	53.642	0	7.7487	6
A0A452DIZ6;A0A3Q1MNI2;Q0P5L8;A0A3Q1M4U0	A0A452DIZ6;A0A3Q1MNI2;Q0P5L8;A0A3Q1M4U0	GCAT	glycine C-acetyltransferase [Source:VGNC Symbol;Acc:VGNC:29279]	7	0.166347	3.77361	23273012	2.25724e+06	51058980	131500000	2708718	48208980	93651992	27444004	68264016	143870064	7	7	33.1	33.1	33.1	43.302	0	73.429	21
A0A3Q1NB36;A3KMV6;A0A3Q1MI86	A0A3Q1NB36;A3KMV6;A0A3Q1MI86	HNRNPR	heterogeneous nuclear ribonucleoprotein R [Source:VGNC Symbol;Acc:VGNC:29899]	5	0.166605	-1.36187	131950008	108199984	120609952	76704008	141350080	105910040	57898996	139539920	62029032	70066040	3	3	10.3	6.7	6.7	71.768	0	11.623	19
Q2NL01	Q2NL01	GPX8	glutathione peroxidase 8 (putative) [Source:NCBI gene (formerly Entrezgene);Acc:511575]	2	0.166665	-1.75321	4.12036e+06	9641847	20087998	6.83281e+06	9622605	17827990	5478340	18191994	3.88868e+06	5223839	2	2	14.4	14.4	14.4	23.983	0	3.8088	4
A0A3Q1LZV6;Q7SIB2;F1N474;A0A3Q1M0M2;A0A3Q1M970	A0A3Q1LZV6;Q7SIB2	COL4A1	collagen type IV alpha 1 chain [Source:VGNC Symbol;Acc:VGNC:50081]	3	0.16746	3.13029	42169000	4231247	91108960	59648036	1.6483e+06	45492972	54039016	34320020	37679000	35547020	3	3	3.1	3.1	3.1	154.18	0	20.72	19
P01030	P01030	nan	nan	33	0.167516	2.45754	228849968	52114980	106470064	123420056	241770016	76764976	245940080	112619952	246780080	9716990	1	1	48.2	2.5	2.5	101.55	0	26.178	8
Q29448;A0A3Q1MG92	Q29448;A0A3Q1MG92	HMGCL	3-hydroxy-3-methylglutaryl-CoA lyase [Source:VGNC Symbol;Acc:VGNC:29877]	4	0.167896	-2.4813	9055297	24145986	35569020	42331996	30392984	41077020	31597002	53702996	2.34972e+06	78441040	4	4	19.1	19.1	19.1	34.168	0	17.691	10
P32592;A0A452DIU0;A0A3Q1N0H1;A0A3Q1LQE4	P32592;A0A452DIU0;A0A3Q1N0H1;A0A3Q1LQE4	ITGB2	integrin subunit beta 2 [Source:VGNC Symbol;Acc:VGNC:30327]	15	0.168118	-4.31256	4.28054e+06	6073753	10738995	5.4438e+06	9416400	3.8292e+06	9529805	920470208	3.4156e+06	7663326	15	15	23.5	23.5	23.5	84.399	0	81.728	16
F1MBQ0	F1MBQ0	DYNC1LI2	dynein cytoplasmic 1 light intermediate chain 2 [Source:VGNC Symbol;Acc:VGNC:28273]	11	0.168509	1.27888	88240024	63507996	136220080	130329992	92828064	157240064	121940072	94234984	95421976	81275952	11	11	34.7	34.7	34.7	54.58	0	51.572	28
F2Z4I5;Q2KI07;A0A3Q1MH25	F2Z4I5;Q2KI07;A0A3Q1MH25	ARL8B	ADP ribosylation factor like GTPase 8B [Source:VGNC Symbol;Acc:VGNC:26154]	4	0.168643	1.76308	207379904	68705040	177250048	209309936	231069936	211560080	182000032	181110016	166879984	32124996	4	1	31.2	31.2	4.8	21.539	0	46.185	17
Q3SZ18;A0A3Q1MDR4;G3N0T0;E1BA06;A0A3Q1LWF4;A0A3Q1MDW7	Q3SZ18;A0A3Q1MDR4;G3N0T0	HPRT1	hypoxanthine phosphoribosyltransferase 1 [Source:NCBI gene (formerly Entrezgene);Acc:281229]	10	0.168781	-1.74297	137379936	297030176	67408976	86380056	203730000	95121944	150589920	564580160	146129968	173500112	10	10	63.3	63.3	63.3	24.498	0	34.851	26
Q3MHW6;A0A3Q1MS40	Q3MHW6	SLC16A1	solute carrier family 16 member 1 [Source:VGNC Symbol;Acc:VGNC:34683]	6	0.169045	3.1516	98850992	6941088	191429952	611460096	45256016	244839952	222229952	111070032	260789936	413009888	6	6	14.6	14.6	14.6	54.297	0	287.58	36
P02253;A0A452DIF5;A5PK20;G3N131	P02253;A0A452DIF5;A5PK20;G3N131	nan	nan	8	0.169157	-2.04002	279819872	294599968	258560160	48990984	310280064	88365992	38086024	67709976	181500000	184879920	1	1	27.7	7.5	7.5	21.355	0	4.6368	10
P68102	P68102	EIF2S1	eukaryotic translation initiation factor 2 subunit alpha [Source:VGNC Symbol;Acc:VGNC:28390]	7	0.170846	-2.16355	27765012	34844004	46866996	47231004	42397020	32447004	5180147	98983992	75129992	114550008	7	7	25.1	25.1	25.1	36.108	0	21.235	13
Q2T9S7;F1MDA7	Q2T9S7;F1MDA7	nan	nan	1	0.17101	-1.89752	10605002	27328000	10009004	3.23055e+06	13869994	12066993	3.15853e+06	9127305	4.33318e+06	4.0197e+06	1	1	2.1	2.1	2.1	57.965	0.006729	1.3494	3
A0A3Q1MTZ5;F1MXY8;P79110	A0A3Q1MTZ5;F1MXY8;P79110	SLC25A1	solute carrier family 25 member 1 [Source:VGNC Symbol;Acc:VGNC:34741]	12	0.171306	2.34635	281559904	165040016	1481699072	2539201536	214330016	1432499840	1694000640	502670208	1105100672	1023300032	12	12	50.3	50.3	50.3	34.182	0	92.467	88
A0A3Q1LPQ8;F6QX40;A0A3Q1NDV7;E1BPV1;A0A3Q1LH28	A0A3Q1LPQ8;F6QX40;A0A3Q1NDV7;E1BPV1;A0A3Q1LH28	ARVCF	ARVCF delta catenin family member [Source:VGNC Symbol;Acc:VGNC:49535]	3	0.172253	1.81552	3870198	5613597	5058797	34845020	5.11107e+06	10810005	14344008	8770004	5647288	4703298	3	3	5.1	5.1	5.1	94.66	0	9.852	9
E1BF95;A0A3Q1M2E9	E1BF95;A0A3Q1M2E9	PPM1F	protein phosphatase, Mg2+/Mn2+ dependent 1F [Source:VGNC Symbol;Acc:VGNC:33212]	3	0.172445	2.1948	15048007	21427988	5485435	22747990	22028006	30383984	19889010	19608004	20681998	1.6546e+06	3	3	10.3	10.3	10.3	46.747	0	4.6567	6
Q8HYI9;A0A452DI96	Q8HYI9;A0A452DI96	PFDN5	prefoldin subunit 5 [Source:VGNC Symbol;Acc:VGNC:32767]	1	0.172682	2.2333	22236986	23248010	2.17882e+06	22031996	27983986	23584986	26023992	23762008	23938016	3.84673e+06	1	1	11.7	11.7	11.7	17.385	0	4.5504	3
A0A3Q1N3D8;A0A3Q1N4P7;A0A3Q1M7H6;Q28106;F1MVI0	A0A3Q1N3D8;A0A3Q1N4P7;A0A3Q1M7H6;Q28106;F1MVI0	CNTN1	contactin 1 [Source:VGNC Symbol;Acc:VGNC:27536]	2	0.172863	-2.05419	2.13193e+06	4.57537e+06	12274005	8944996	4.49474e+06	2.31223e+06	9992596	12741006	5.76631e+06	28896002	2	2	4.6	4.6	4.6	70.691	0	3.1204	3
A0A3Q1LN79;A6QQT9;G1K1S1	A0A3Q1LN79;A6QQT9;G1K1S1	ILVBL	ilvB acetolactate synthase like [Source:VGNC Symbol;Acc:VGNC:30179]	3	0.172877	-1.14409	20311012	19360996	22640996	19282012	20893008	22738006	19404994	22746996	19520012	31738008	3	3	8.5	8.5	8.5	66.94	0	19.171	7
Q3ZBW6;A0A3Q1LRU3	Q3ZBW6;A0A3Q1LRU3	DECR2	2,4-dienoyl-CoA reductase 2 [Source:VGNC Symbol;Acc:VGNC:27983]	2	0.172948	-1.70004	3460382	13040998	14471994	10007006	8234096	19053992	12891995	18570008	6649120	27831016	2	2	17.3	17.3	17.3	24.027	0	9.9015	13
Q1RMU4;A0A3Q1LSF1;A0A3Q1MZY2;G3N0U8;F1MU96;A0A3Q1MLM7	Q1RMU4	ERLIN2	ER lipid raft associated 2 [Source:VGNC Symbol;Acc:VGNC:28589]	6	0.173212	-1.76756	90047024	237270048	167979888	136080048	85255032	106390000	26890006	85833968	125050032	259320144	6	6	22.5	22.5	22.5	37.73	0	37.927	20
Q0P5M8	Q0P5M8	PMPCA	peptidase, mitochondrial processing subunit alpha [Source:VGNC Symbol;Acc:VGNC:33075]	2	0.173822	2.13416	10587995	7.6954e+06	9118898	51859988	1.57058e+06	13395998	13377008	15580993	10233001	13243867	2	2	5	5	5	58.134	0	3.5512	2
G5E5C8;Q2TBL6	G5E5C8;Q2TBL6	TALDO1	transaldolase 1 [Source:VGNC Symbol;Acc:VGNC:35590]	16	0.174307	1.15071	1733100544	1328400512	1859499008	2076800512	1353299200	1641599872	1920200320	1410200704	1612200320	1923200768	16	16	46	46	46	37.681	0	186.8	105
A0A493UA87;P16116;A0A3Q1M9Q1;A0A3Q1MBL5	A0A493UA87;P16116	AKR1B1	aldo-keto reductase family 1, member B1 (aldose reductase) [Source:NCBI gene (formerly Entrezgene);Acc:317748]	8	0.174831	2.58192	120850008	7.95751e+06	95131000	61617988	78683976	72655984	46404028	54349972	72298000	4886633	8	8	33.9	33.9	33.9	36.05	0	11.358	9
Q3ZBT8	Q3ZBT8	EBP	EBP cholestenol delta-isomerase [Source:VGNC Symbol;Acc:VGNC:54880]	3	0.175318	1.82823	41656008	35149976	56546016	184229904	17431010	57593996	91765008	37039980	78995008	122239976	3	3	15.2	15.2	15.2	26.48	0	33.405	14
E1B9V7	E1B9V7	WDR37	WD repeat domain 37 [Source:VGNC Symbol;Acc:VGNC:36895]	1	0.175594	-1.91796	1.25768e+06	1.45212e+06	7.8973e+06	2.7589e+06	8947705	2.52578e+06	5.14564e+06	8438396	5.46042e+06	7380888	1	1	2.4	2.4	2.4	54.444	0.0049599	1.5447	1
F1N365	F1N365	FLII	FLII actin remodeling protein [Source:VGNC Symbol;Acc:VGNC:29032]	7	0.175744	6.10431	1014100096	2116700288	232549872	1921299840	429980256	2038299392	2474900480	1054099456	490760320	2550844	7	7	8.6	8.6	8.6	144.4	0	24.895	20
F1N3L1;A0A3Q1MLL6;A0A3Q1LRC7;E1BC59;A0A3Q1MPV7	F1N3L1;A0A3Q1MLL6;A0A3Q1LRC7;E1BC59;A0A3Q1MPV7	PPP1R12A	protein phosphatase 1 regulatory subunit 12A [Source:VGNC Symbol;Acc:VGNC:33223]	3	0.175904	1.34201	20118004	32759982	18308000	32755002	18445998	18620010	36180988	21639998	41649016	17742004	3	3	6.8	6.8	6.8	77.21	0	9.0003	5
A0A3Q1LW07;A0A3Q1MNG5;A0A3Q1M522;A0A3Q1N570;F1N4W5;A0A3Q1MT36;A0A3Q1M3Z1	A0A3Q1LW07;A0A3Q1MNG5;A0A3Q1M522;A0A3Q1N570;F1N4W5;A0A3Q1MT36;A0A3Q1M3Z1	CD46	CD46 molecule [Source:NCBI gene (formerly Entrezgene);Acc:280851]	4	0.17665	4.17847	234779968	4.09611e+06	237200096	163760064	268589888	257659968	198240096	144609952	114070032	4660354	4	1	18	18	3.8	37.367	0	55.373	17
F1MC13	F1MC13	LAMA5	laminin subunit alpha 5 [Source:VGNC Symbol;Acc:VGNC:30771]	10	0.176784	2.11478	29112002	2.16697e+06	34457000	20161006	20061988	36186008	36202996	12361994	27769014	27259006	2	2	6	1.1	1.1	285.44	0	6.7997	10
A6QQ28;A0A3Q1MQN3;A0A3Q1LNX0;A0A3Q1MTT3;A0A3Q1M6X1	A6QQ28;A0A3Q1MQN3;A0A3Q1LNX0;A0A3Q1MTT3;A0A3Q1M6X1	H2BC8	H2B clustered histone 8 [Source:VGNC Symbol;Acc:VGNC:83569]	6	0.177134	1.61233	222909968	291290176	112109968	280180064	207660016	173370096	157900016	94266016	206080032	50584020	2	1	67.2	20.9	20.9	7.3954	0	38.693	42
E1BJW2	E1BJW2	STEAP4	STEAP4 metalloreductase [Source:VGNC Symbol;Acc:VGNC:35381]	1	0.17743	-1.63932	30089012	24751004	17236998	9520297	14955998	6622424	15166004	11956008	5.86465e+06	26184990	1	1	4.9	4.9	4.9	53.54	0.0034951	1.7181	3
A5D7P1	A5D7P1	RPE	ribulose-5-phosphate-3-epimerase [Source:NCBI gene (formerly Entrezgene);Acc:533764]	3	0.177646	3.0513	16630009	44442996	2757490	66925988	1.74276e+06	31662988	44181012	9537002	20663988	59717000	3	3	32	32	32	24.928	0	40.218	9
Q0P5I7;A0A3Q1MP98;A0A3Q1M200;A0A3Q1MJI4	Q0P5I7;A0A3Q1MP98;A0A3Q1M200;A0A3Q1MJI4	UBA3	ubiquitin like modifier activating enzyme 3 [Source:VGNC Symbol;Acc:VGNC:36563]	2	0.177931	-1.47264	12582998	18680198	12127993	13432993	17326998	15091998	15133997	14778002	4.10237e+06	18908994	2	2	8.4	8.4	8.4	51.804	0	3.0481	6
F1MBP8	F1MBP8	COPS5	COP9 signalosome subunit 5 [Source:VGNC Symbol;Acc:VGNC:27602]	2	0.178766	2.17449	22379998	5.61104e+06	30558984	33533012	31235984	25747984	26242000	25666008	32381994	2456944	2	2	7.5	7.5	7.5	37.564	0	3.537	7
A0A3Q1MBW0;Q8SPX7	A0A3Q1MBW0;Q8SPX7	CRYL1	crystallin lambda 1 [Source:VGNC Symbol;Acc:VGNC:27744]	3	0.178999	-1.32598	47160992	106169960	38526008	39469000	54047020	45046016	46470028	54429000	61695020	81893024	3	3	17.1	17.1	17.1	36.101	0	5.8277	8
G3MY67;A0A3Q1MCH3;P31039;G5E6M7	G3MY67;A0A3Q1MCH3;P31039;G5E6M7	SDHA	succinate dehydrogenase complex flavoprotein subunit A [Source:VGNC Symbol;Acc:VGNC:34388]	18	0.179089	1.43809	373559968	250100064	623420160	820209792	415249760	760679872	574849856	608140160	467630144	258709920	18	18	41.2	41.2	41.2	73.063	0	249.99	83
E1BPW1	E1BPW1	OSBP	oxysterol binding protein [Source:VGNC Symbol;Acc:VGNC:32456]	4	0.179877	1.92855	18690994	5297134	18892002	29379990	18699990	15968001	20548994	21214996	14627997	2.48862e+06	4	4	6.7	6.7	6.7	89.136	0	4.0307	8
Q5E9D5;A0A3Q1MFL7;A0A3Q1ML30	Q5E9D5;A0A3Q1MFL7;A0A3Q1ML30	DSTN	destrin, actin depolymerizing factor [Source:VGNC Symbol;Acc:VGNC:28226]	6	0.179881	1.52804	66626004	115219984	47261984	82900984	73184960	63835960	169060000	54555000	207419936	68264016	5	5	43	38.8	38.8	18.506	0	40.05	36
A7MAZ2	A7MAZ2	STX12	syntaxin 12 [Source:VGNC Symbol;Acc:VGNC:35432]	5	0.180114	-2.2372	3558619	13137021	37427976	38230000	29248994	2.99491e+06	21639998	26173014	21142002	27754992	5	5	30.7	30.7	30.7	31.355	0	12.627	7
Q29455	Q29455	DNAJC5	DnaJ heat shock protein family (Hsp40) member C5 [Source:NCBI gene (formerly Entrezgene);Acc:282216]	3	0.180244	1.78498	6785874	12565643	2.72613e+06	17389992	7.5153e+06	4794894	13483007	2.4446e+06	11150997	7.45997e+06	3	3	23.2	23.2	23.2	22.133	0	3.433	4
Q3SX41;A0A3Q1M3X9;A0A3Q1MDJ3;A0A3Q1M6I5	Q3SX41;A0A3Q1M3X9;A0A3Q1MDJ3;A0A3Q1M6I5	LUC7L3	LUC7 like 3 pre-mRNA splicing factor [Source:VGNC Symbol;Acc:VGNC:31080]	1	0.180615	1.77614	3.9967e+06	5.538e+06	878180	4.6679e+06	2548801	3.011e+06	1.9279e+06	903280	4.8427e+06	2.6499e+06	1	1	3.2	3.2	3.2	51.496	0	3.0263	2
A5D7B2	A5D7B2	CD300LG	CD300 molecule like family member g [Source:VGNC Symbol;Acc:VGNC:27024]	1	0.181141	2.36841	26670988	8883583	6.15212e+06	18864000	26352000	45665976	18165988	2.54254e+06	3.2292e+06	4939016	1	1	6.3	6.3	6.3	27.988	0	10.443	1
F1MY44;A0A3Q1MIF1;A0A3Q1MJD5;F1MYI2;A0A3Q1M8F3	F1MY44;A0A3Q1MIF1;A0A3Q1MJD5;F1MYI2	HNRNPM	heterogeneous nuclear ribonucleoprotein M [Source:VGNC Symbol;Acc:VGNC:55212]	18	0.181294	-1.2681	256120096	467080224	220619888	202050048	233130144	209189872	264110128	398410176	277450112	271780032	18	18	33	33	33	73.628	0	41.978	54
A0A3Q1LGY9;Q3SZH5;CON__Q3SZH5	A0A3Q1LGY9;Q3SZH5;CON__Q3SZH5	nan	nan	18	0.182705	-1.31302	749620160	986770624	403920096	434419968	637880384	372100000	484449920	634670336	528480128	750320192	18	18	52.9	52.9	52.9	51.424	0	131.93	104
P18203;A0A3Q1MNC1;A0A3Q1MWV0;A0A3Q1MRN5;A0A3Q1M4A4;Q2NKS8	P18203;A0A3Q1MNC1;A0A3Q1MWV0	FKBP1A	FKBP prolyl isomerase 1A [Source:NCBI gene (formerly Entrezgene);Acc:614795]	7	0.183228	1.24475	747899712	510470304	405020064	847219840	801540032	703059904	855769792	751440000	545800320	559170112	7	7	71.3	71.3	71.3	11.909	0	119.89	49
A0A3Q1MUQ5;A0A3Q1M6G7;A6QNM9;A0A3Q1MLV2;A0A3Q1M9V5	A0A3Q1MUQ5;A0A3Q1M6G7;A6QNM9;A0A3Q1MLV2;A0A3Q1M9V5	SLC25A12	solute carrier family 25 member 12 [Source:VGNC Symbol;Acc:VGNC:34743]	3	0.183916	-1.19358	16209009	23211986	17191004	25839990	19336004	14639993	15208008	20443990	17408004	24929986	3	3	8.4	8.4	8.4	64.777	0	7.5088	11
G3N3D4;E1B905;G3MWZ7	G3N3D4	KCTD12	potassium channel tetramerization domain containing 12 [Source:VGNC Symbol;Acc:VGNC:30502]	10	0.184237	-1.33074	150220064	106729944	159910064	174819904	196910032	120019976	118269984	295680032	96619960	151259952	10	10	44.8	44.8	44.8	35.722	0	84.166	36
P26884	P26884	FKBP3	FKBP prolyl isomerase 3 [Source:VGNC Symbol;Acc:VGNC:29022]	4	0.18443	2.92039	43713992	4.3545e+06	49531988	53435992	35438016	45749972	53505980	80735976	42752980	1.86487e+06	4	4	21	21	21	25.191	0	17.759	7
P05631	P05631	ATP5F1C	ATP synthase F1 subunit gamma [Source:VGNC Symbol;Acc:VGNC:26301]	10	0.184577	1.23577	369539904	222899952	488020224	515110144	293139904	393379840	342230080	340779904	367090112	300390080	10	10	41.3	41.3	41.3	33.072	0	43.655	59
Q2HJ54;A0A3Q1MUH4	Q2HJ54;A0A3Q1MUH4	PITPNA	phosphatidylinositol transfer protein alpha [Source:VGNC Symbol;Acc:VGNC:32919]	4	0.185058	-1.57601	52735016	77002016	56344008	12690002	63887040	69215960	51957024	49450004	47783012	81574032	4	3	21.1	21.1	17.8	31.849	0	13.411	10
Q3ZCE2	Q3ZCE2	ELAVL1	ELAV like RNA binding protein 1 [Source:VGNC Symbol;Acc:VGNC:28424]	4	0.185059	-3.17331	55264972	5.29269e+06	55451012	4.63927e+06	41661020	3.79882e+06	2.71698e+06	56515972	3.68587e+06	4.54206e+06	4	4	15	15	15	36.163	0	8.1274	5
F6PTQ9;Q28205;A0A3Q1LIQ9;A0A3Q1M9V2	F6PTQ9;Q28205;A0A3Q1LIQ9;A0A3Q1M9V2	TBCD	tubulin folding cofactor D [Source:VGNC Symbol;Acc:VGNC:35652]	5	0.185189	-1.62804	11419996	11109074	11944995	22915002	14274994	12411007	7292072	19842996	4.5051e+06	32466014	5	5	8.4	8.4	8.4	130.81	0	14.484	4
P48427;A0A3Q1M6V1	P48427	TBCA	tubulin folding cofactor A [Source:VGNC Symbol;Acc:VGNC:35648]	4	0.185293	2.90282	114620000	72066960	7689896	82316032	3.92456e+06	116140048	86545000	119400056	68563032	121480032	4	4	32.4	32.4	32.4	12.707	0	13.063	7
F1MZK7	F1MZK7	GPR55	G protein-coupled receptor 55 [Source:VGNC Symbol;Acc:VGNC:29591]	1	0.185431	2.93187	33215020	4.979e+06	143800080	227979968	22768990	246289856	176300016	78356976	122380008	145409968	1	1	2.3	2.3	2.3	39.987	0.0092149	1.2372	11
A0A3Q1LZ47;Q2HJ65;Q1LZ92	A0A3Q1LZ47;Q2HJ65	MACROH2A1	macroH2A.1 histone [Source:VGNC Symbol;Acc:VGNC:83608]	11	0.185597	-1.48998	378349888	557249856	359199936	304220064	429889856	253239952	117560048	179329952	262060112	427350080	11	11	37.2	37.2	37.2	39.087	0	50.304	41
P63097;A0A3Q1M6Y5;A0A3Q1MSI3;A0A3Q1LFW2;P04695;P0C7Q4;P04696;P08239	P63097	GNAI1	G protein subunit alpha i1 [Source:VGNC Symbol;Acc:VGNC:29449]	11	0.185779	1.87221	171030000	25087002	205999936	277570080	135870080	299030208	240459856	130049952	171810064	279210144	5	5	37.3	18.1	18.1	40.361	0	94.115	26
Q3SWX1	Q3SWX1	CNPY4	canopy FGF signaling regulator 4 [Source:VGNC Symbol;Acc:VGNC:27528]	2	0.186117	1.86109	3.13256e+06	4.01411e+06	7395207	10514996	959906	2.91732e+06	9675303	3.36234e+06	6.3084e+06	2.74179e+06	2	2	13.4	13.4	13.4	27.368	0.00042427	2.4851	2
F1MDF1	F1MDF1	PTPN18	protein tyrosine phosphatase non-receptor type 18 [Source:VGNC Symbol;Acc:VGNC:33533]	1	0.18626	-2.35394	34735000	7473532	49387020	2.80603e+06	44483028	36440020	10007998	36235988	9492723	40990004	1	1	4.6	4.6	4.6	50.567	0.0049373	1.5045	3
P09867;F1MTY3;A0A3Q1MQM9;A0A3Q1N0D7;A0A3Q1ME36;A0A3Q1LR30;A0A3Q1M3F3	P09867;F1MTY3;A0A3Q1MQM9;A0A3Q1N0D7	HNRNPA1	heterogeneous nuclear ribonucleoprotein A1 [Source:NCBI gene (formerly Entrezgene);Acc:505093]	12	0.186368	-1.27754	476920032	579059584	441529792	250879952	441200096	299480032	345760128	551500096	424119872	287440128	11	11	50.6	47.8	47.8	34.196	0	51.117	69
E1BBC6	E1BBC6	P3H3	prolyl 3-hydroxylase 3 [Source:VGNC Symbol;Acc:VGNC:32534]	2	0.18705	-1.82221	1.82929e+06	14110997	8033203	10146004	9607999	8736698	3.23522e+06	11004004	16326999	14357991	2	2	5.5	5.5	5.5	80.393	0.0012131	2.089	2
Q05B71;A0A452DK61	Q05B71;A0A452DK61	nan	nan	2	0.187173	1.87319	10180994	6598251	1.45981e+06	13916005	6.4356e+06	11825998	5380199	3.8769e+06	2.20351e+06	3583874	2	2	16.3	16.3	16.3	15.278	0	5.419	3
A0A3Q1LNZ7;F1N1F7;A0A3Q1M9W2;A0A3Q1M8D9	A0A3Q1LNZ7;F1N1F7;A0A3Q1M9W2;A0A3Q1M8D9	ARHGEF2	Rho/Rac guanine nucleotide exchange factor 2 [Source:VGNC Symbol;Acc:VGNC:26111]	1	0.187596	-1.4395	6.21499e+06	7108596	5686501	8421199	12122510	5.7148e+06	4348602	15181993	4.412e+06	4.7677e+06	1	1	1.6	1.6	1.6	108.59	0.00042535	2.5113	4
P22292	P22292	SLC25A11	solute carrier family 25 member 11 [Source:VGNC Symbol;Acc:VGNC:34742]	6	0.187902	1.38268	48773000	24129998	45468016	65349020	56608996	56300968	48606984	49004976	36369992	20624004	6	6	20.1	20.1	20.1	34.171	0	13.881	21
Q3ZCF0;A0A3Q1LSJ7;A0A3Q1MCA4	Q3ZCF0;A0A3Q1LSJ7;A0A3Q1MCA4	DCTN2	dynactin subunit 2 [Source:VGNC Symbol;Acc:VGNC:27929]	10	0.188167	-1.25003	164500000	203730000	234920000	284910144	306430112	278479840	239209936	369920192	197720016	347289824	10	10	38.5	38.5	38.5	44.294	0	94.046	40
P00570;A0A3Q1N2Q9;A0A3Q1M363;A0A452DIS4;A4IFD0;A0A3Q1MKM8	P00570;A0A3Q1N2Q9	AK1	adenylate kinase 1 [Source:VGNC Symbol;Acc:VGNC:25770]	10	0.188378	1.3976	312809856	221470000	261630144	366919808	287000032	331419840	320430016	133779976	498730208	512440032	10	10	62.4	62.4	62.4	21.664	0	80.963	52
Q1LZ95;A0A140T853	Q1LZ95;A0A140T853	nan	nan	9	0.189178	1.80584	84476040	34947992	87682992	209620096	29184990	135259984	76161976	38470988	70832008	195559920	9	9	58.6	58.6	58.6	26.467	0	39.519	19
A7YY24;A6QP46	A7YY24;A6QP46	IGBP1	immunoglobulin binding protein 1 [Source:NCBI gene (formerly Entrezgene);Acc:100296883]	2	0.189447	1.09079	8930805	8.36574e+06	9152995	9972548	8873101	9505306	10977413	10658006	9549202	7.93622e+06	2	2	7.4	7.4	7.4	38.993	0.00082001	2.2042	1
A4IF97;Q5E9E2	A4IF97;Q5E9E2	MYL12B	myosin, light chain 12B, regulatory [Source:NCBI gene (formerly Entrezgene);Acc:614055]	8	0.189683	1.41335	234529920	352000128	306779936	543729664	281500000	246180160	434810144	226699888	776009920	272550048	4	4	50.9	22.8	22.8	19.692	0	70.893	36
G5E598;A0A3Q1NN33	G5E598;A0A3Q1NN33	CD99	CD99 molecule [Source:VGNC Symbol;Acc:VGNC:50554]	2	0.190049	1.6429	72365992	87528952	46080988	86214048	87743992	85141040	111060048	110890000	149599920	18789006	2	2	17.2	17.2	17.2	17.239	0	15.861	16
Q3SZ32;E1BJ20;A0A3Q1MNT3;G3MXN8;E1BF97	Q3SZ32;E1BJ20	ELOB	elongin B [Source:NCBI gene (formerly Entrezgene);Acc:617277]	4	0.190128	-1.38378	22376004	20743996	21379006	30428002	44370020	23799988	28933006	61986976	21578004	42083008	4	4	33.9	33.9	33.9	13.17	0	8.9604	10
Q6B4J2	Q6B4J2	VKORC1	vitamin K epoxide reductase complex subunit 1 [Source:NCBI gene (formerly Entrezgene);Acc:445422]	2	0.190312	1.23546	62737984	33045994	44899992	75262016	71561960	61889040	60253972	47573992	51986020	62954012	2	2	14.7	14.7	14.7	17.967	0	18.111	15
Q3ZCA7	Q3ZCA7	GNAI3	G protein subunit alpha i3 [Source:VGNC Symbol;Acc:VGNC:29451]	9	0.193773	-3.27586	79521968	45460024	100619944	79021952	84309016	116290008	3.5095e+06	81570048	2.8253e+06	86895032	3	3	31.9	12.7	12.7	40.536	0	56.938	13
Q9GLM4	Q9GLM4	nan	nan	53	0.194313	1.27907	107450016	77173032	80140024	127729992	81942944	143770048	97738992	65104032	92891040	158600048	1	1	49.5	1	1	183.51	0	4.0381	6
Q5E983;A0A3Q1LLH1	Q5E983	EEF1B2	eukaryotic translation elongation factor 1 beta 2 [Source:VGNC Symbol;Acc:VGNC:54422]	6	0.196096	-1.38262	76376952	114299952	90837024	119259960	91048032	119440000	62567020	258100112	91884952	129519928	5	5	45.8	40.9	40.9	24.804	0	80.969	21
Q58DS7;A0A3Q1M1W2	Q58DS7;A0A3Q1M1W2	PON2	paraoxonase 2 [Source:VGNC Symbol;Acc:VGNC:33161]	9	0.196352	2.67852	135339952	5613879	110070008	284140160	146839936	244390112	283169984	234529920	82876000	75174008	9	9	50.8	50.8	50.8	39.421	0	73.484	38
A0A3Q1MU19;A0A3Q1M026;A0A3Q1M808;A0A3Q1N5F9;A0A3Q1NHQ0;A0A3Q1NGS3;A0A3Q1LV21;A0A3Q1ML09;E1BNG8;F6R9I4;A0A3Q1LYI3;A0A3S5ZPG0;A0A3Q1MHL4;A4FUG5;A0A3S5ZP74;A0A3Q1LRI6;A0A3Q1LZX1;A0A3Q1ML18	A0A3Q1MU19;A0A3Q1M026;A0A3Q1M808;A0A3Q1N5F9;A0A3Q1NHQ0;A0A3Q1NGS3;A0A3Q1LV21;A0A3Q1ML09;E1BNG8;F6R9I4	BIN1	bridging integrator 1 [Source:VGNC Symbol;Acc:VGNC:26497]	6	0.197094	-1.23896	62777976	102850016	89110016	69763968	90843032	72310048	106470064	109779936	55509032	59782012	6	6	21.2	21.2	21.2	46.93	0	25.257	23
Q0IIF7;A0A3Q1M1Q2	Q0IIF7;A0A3Q1M1Q2	USP14	ubiquitin specific peptidase 14 [Source:VGNC Symbol;Acc:VGNC:36712]	11	0.197171	1.2691	80144048	128469912	107470048	108800016	68732024	121459960	135500000	62221964	94945048	70094016	11	11	31.2	31.2	31.2	56.012	0	49.386	26
F1ML12;A0A3Q1MAJ0;Q58DA7	F1ML12;A0A3Q1MAJ0;Q58DA7	GLRX3	glutaredoxin 3 [Source:VGNC Symbol;Acc:VGNC:29417]	6	0.197172	-1.13258	86254976	113630072	101580024	109929960	91391984	112240024	90555960	138580064	98864056	121459960	6	6	27.2	27.2	27.2	37.295	0	35.174	34
Q17QG2	Q17QG2	NUDC	nuclear distribution C, dynein complex regulator [Source:VGNC Symbol;Acc:VGNC:32321]	3	0.197555	1.91333	3.87513e+06	5605239	5419714	13192995	2.99417e+06	7.35394e+06	24094994	19202996	20260992	4097971	3	3	12	12	12	38.242	0.00041911	2.4026	4
Q3SZ16	Q3SZ16	IAH1	isoamyl acetate hydrolyzing esterase 1 (putative) [Source:VGNC Symbol;Acc:VGNC:30016]	6	0.197609	-2.94147	2.81252e+06	35879984	64255004	84223008	24880004	49674032	27831016	54102996	2.24006e+06	52051976	6	6	40.2	40.2	40.2	27.578	0	21.362	13
F1MUT6;A0A3Q1NK64	F1MUT6;A0A3Q1NK64	DDX19B	DEAD (Asp-Glu-Ala-As) box polypeptide 19B [Source:NCBI gene (formerly Entrezgene);Acc:517438]	1	0.197973	1.29882	4236699	3773688	3.8833e+06	7.29171e+06	2.2706e+06	5.6385e+06	3.84106e+06	3.8316e+06	3.5868e+06	5.09264e+06	1	1	3.5	3.5	3.5	54.458	0.005289	1.4643	3
Q3ZCD3	Q3ZCD3	TAX1BP3	Tax1 binding protein 3 [Source:VGNC Symbol;Acc:VGNC:35620]	3	0.198272	-3.37632	1.00705e+06	6.76704e+06	30271996	32501014	43152984	1.60965e+06	3.27994e+06	47682988	28912014	5200252	3	3	39.5	39.5	39.5	13.721	0	3.4288	5
Q29RY7	Q29RY7	FGL2	fibrinogen like 2 [Source:VGNC Symbol;Acc:VGNC:28993]	11	0.199127	1.4069	118640040	96608968	63842036	129250000	175529968	77263992	165290048	91268944	223449936	80344984	11	11	34.2	34.2	34.2	50.684	0	58.176	37
G3MX91;Q2KJ45	G3MX91;Q2KJ45	TARDBP	TAR DNA binding protein [Source:VGNC Symbol;Acc:VGNC:35603]	4	0.199332	1.33826	40508004	16422990	32725004	38448004	28809984	29123012	31940986	45810012	34938016	16624997	4	4	21.7	21.7	21.7	44.592	0	18.715	12
A0A3Q1M166;F1MJ70	A0A3Q1M166;F1MJ70	HSPA12A	heat shock protein family A (Hsp70) member 12A [Source:VGNC Symbol;Acc:VGNC:55956]	19	0.199814	1.31597	216919856	223209888	269270048	338010048	282539872	531009824	421499904	188659936	213220144	276740160	19	18	41.1	41.1	39.3	74.991	0	128.99	62
A5PK51;F1N3B0;A0A3Q1N5S3	A5PK51;F1N3B0;A0A3Q1N5S3	nan	nan	10	0.199816	1.84289	53585976	47969992	96500976	121489992	17453010	140949984	233760048	94718992	105139944	138639984	10	10	33.3	33.3	33.3	57.871	0	46.026	29
Q9N2J2	Q9N2J2	GPX4	glutathione peroxidase 4 [Source:NCBI gene (formerly Entrezgene);Acc:286809]	3	0.200573	2.71799	34227988	2926675	61603000	78335016	5208082	66646004	69703032	56223016	52210976	83046000	3	3	19.8	19.8	19.8	22.24	0	4.7966	8
A7MBD4;A0A3Q1MAU9	A7MBD4;A0A3Q1MAU9	FARSA	phenylalanyl-tRNA synthetase subunit alpha [Source:VGNC Symbol;Acc:VGNC:28867]	5	0.200661	1.65587	17593006	14488994	21120992	35158992	8982100	19631012	14895005	19647992	13709399	3.68803e+06	5	5	15.2	15.2	15.2	57.494	0	6.1907	11
A0A3Q1LPG0	A0A3Q1LPG0	ENSBTAG00000050723	nan	17	0.201159	-1.38766	4503505920	4502898176	2758401024	2273800448	4801097216	1392999296	2165298944	3387799808	3249400832	2556099840	14	14	67.8	60.3	60.3	35.568	0	294.24	141
Q17Q89	Q17Q89	PFDN6	prefoldin subunit 6 [Source:VGNC Symbol;Acc:VGNC:32768]	1	0.201246	-1.55233	2.59461e+06	13468007	6.5349e+06	3.5306e+06	3.85483e+06	5.6708e+06	2.9743e+06	3.57062e+06	7.2897e+06	8.381e+06	1	1	7.8	7.8	7.8	14.554	0.00043497	2.7618	3
Q95140	Q95140	nan	nan	12	0.202282	-1.24956	442949952	616310208	451050144	622510080	475590208	581070400	396869856	924219904	482110176	764330112	12	1	56	56	10.1	34.37	0	110.7	86
A6QLU1;A0A3Q1MTV4	A6QLU1;A0A3Q1MTV4	GPD2	glycerol-3-phosphate dehydrogenase 2 [Source:VGNC Symbol;Acc:VGNC:29531]	7	0.202649	-1.2462	29981996	35795976	27570996	19903004	41787012	22461010	24394014	38520000	34206996	21160988	7	7	15.3	15.3	15.3	80.762	0	14.258	12
Q32LG3;A0A3Q1LTB0	Q32LG3;A0A3Q1LTB0	MDH2	malate dehydrogenase 2 [Source:NCBI gene (formerly Entrezgene);Acc:281306]	16	0.202758	1.39266	2331100928	1304399616	3070899456	5848406528	1906001152	3167399680	3208301568	2898599168	2992401920	3575898624	16	16	58.3	58.3	58.3	35.668	0	204.67	160
Q2HJ38	Q2HJ38	CNN1	calponin 1 [Source:VGNC Symbol;Acc:VGNC:27508]	11	0.202934	2.3337	395770048	1265500160	145469968	559199680	312430048	285279904	2886801152	223090112	2574600704	528339680	11	11	52.9	52.9	52.9	33.282	0	323.31	66
A4FUA8;A0A3Q1N894;A0A3Q1LFG8	A4FUA8;A0A3Q1N894;A0A3Q1LFG8	CAPZA1	capping actin protein of muscle Z-line subunit alpha 1 [Source:VGNC Symbol;Acc:VGNC:26756]	10	0.203098	-1.19515	137830016	262509856	172920064	188450032	181639952	191169968	208180096	295760160	209229984	216270128	10	9	60.8	60.8	54.9	32.931	0	76.276	36
P02639	P02639	S100A1	S100 calcium binding protein A1 [Source:VGNC Symbol;Acc:VGNC:34236]	2	0.203251	-2.02246	133209912	520419936	116070048	33679988	255370160	66620016	46656984	43981000	137259936	95469040	2	2	38.3	38.3	38.3	10.518	0	49.996	20
Q2YDE4	Q2YDE4	PSMA6	proteasome 20S subunit alpha 6 [Source:VGNC Symbol;Acc:VGNC:33441]	10	0.203338	1.58316	303440000	86702016	282719968	671109888	291539840	390969920	465300256	403840000	392430272	506510048	10	10	47.6	47.6	47.6	27.399	0	50.653	48
CON__Q2HJF0	CON__Q2HJF0	nan	nan	15	0.204128	-2.29154	21359992	8982005	21925008	6769700	12160007	1.72977e+06	8785415	31018986	1.98839e+06	3.71697e+06	1	1	27.7	2.1	2.1	69.182	0	3.5853	6
A4FV74;A0A3Q1LK68	A4FV74	COPS8	COP9 signalosome subunit 8 [Source:VGNC Symbol;Acc:VGNC:27606]	3	0.204368	2.13616	26781018	35972984	18916996	27685984	1.63074e+06	26249008	34728020	18775994	32628020	23794984	3	3	29.2	29.2	29.2	23.201	0	12.918	5
Q56JX6	Q56JX6	RPS28	ribosomal protein S28 [Source:VGNC Symbol;Acc:VGNC:34136]	2	0.204866	-1.31959	97115960	101799976	114239976	93418024	137789936	100130008	84350040	222689936	78309960	67282008	2	2	33.3	33.3	33.3	7.8409	0	10.704	11
E1B7G5	E1B7G5	RBM12B	RNA binding motif protein 12B [Source:VGNC Symbol;Acc:VGNC:33786]	2	0.205167	-2.98775	76491952	357859904	47234000	2.46351e+06	121039968	83434032	91222016	80600000	95111008	196939968	2	2	2.4	2.4	2.4	100.67	0.0031141	1.7301	10
Q2TBR3;A0A3Q1MQB1;F1N7I0	Q2TBR3;A0A3Q1MQB1	SET	SET nuclear proto-oncogene [Source:NCBI gene (formerly Entrezgene);Acc:538444]	7	0.205842	-1.35451	344899968	231919856	324600032	174749888	301019808	197119968	162470048	513179680	240539984	182039984	7	7	40.8	40.8	40.8	32.117	0	147.67	46
E1BC09	E1BC09	AOC2	amine oxidase copper containing 2 [Source:VGNC Symbol;Acc:VGNC:25973]	3	0.206248	13.2278	1.58565e+06	488249984	1.05675e+06	462499904	579280128	1314099712	1437799168	2512431	837959552	3817919	1	1	4.5	1.4	1.4	91.81	0	18.755	7
A0A3S5ZPK2	A0A3S5ZPK2	THRSP	thyroid hormone responsive [Source:VGNC Symbol;Acc:VGNC:35848]	4	0.206999	3.61906	131289984	4530930	354620096	949770560	89655968	265640080	828069952	159229920	333530144	642409856	4	4	38.7	38.7	38.7	17.159	0	40.916	41
E1BFB9;A0A3Q1NHI6	E1BFB9;A0A3Q1NHI6	FAM114A1	family with sequence similarity 114 member A1 [Source:VGNC Symbol;Acc:VGNC:53713]	5	0.207127	-2.10761	30449008	85068016	38193020	59618000	53911996	50003020	3330684	50090028	40721984	58355012	5	5	21.6	21.6	21.6	49.699	0	8.9848	12
F1MTZ7;Q2KIR7;A0A3Q1MPE2;A0A3Q1MBJ0	F1MTZ7;Q2KIR7;A0A3Q1MPE2;A0A3Q1MBJ0	GLYAT	glycine-N-acyltransferase [Source:NCBI gene (formerly Entrezgene);Acc:281787]	18	0.207431	1.91765	633909760	216640144	1454499584	2592001792	424129952	1527700608	1766100480	650679744	1065700416	2095001216	18	17	84.7	84.7	81.7	33.903	0	322.31	126
F6QNX4	F6QNX4	ERGIC1	endoplasmic reticulum-golgi intermediate compartment 1 [Source:VGNC Symbol;Acc:VGNC:28578]	3	0.207514	2.13	20140012	7871197	27350988	28709984	24271992	29429984	77514968	35450996	16555008	2.68875e+06	3	3	11.4	11.4	11.4	32.585	0	5.5343	10
Q3ZBK2	Q3ZBK2	PRXL2A	peroxiredoxin like 2A [Source:VGNC Symbol;Acc:VGNC:28791]	4	0.208196	2.40055	69303040	3.42331e+06	44512972	28315990	46866004	30141010	33489992	36548000	35605012	3.3897e+06	4	4	19.7	19.7	19.7	24.355	0	10.469	13
P61085	P61085	UBE2K	ubiquitin conjugating enzyme E2 K [Source:VGNC Symbol;Acc:VGNC:36587]	2	0.208372	2.39072	24538990	1.93782e+06	7344949	4845576	16301009	49366000	22940008	2.65538e+06	7.79032e+06	21801988	2	2	13.5	13.5	13.5	22.406	0	3.1448	2
P62958;A0A3Q1MQJ9;A0A452DIE9;A0A3Q1NC15	P62958;A0A3Q1MQJ9;A0A452DIE9	nan	nan	6	0.208401	1.48339	544680128	1528799744	776779776	1832499712	577839808	858569984	1337099520	515570048	1244200704	561050240	6	6	77	77	77	13.779	0	64.025	49
P53619	P53619	ARCN1	archain 1 [Source:VGNC Symbol;Acc:VGNC:26057]	6	0.208805	-1.32714	71820048	80133984	115820040	118109976	135100032	114010032	105590016	255060080	101689944	133680080	6	6	12.9	12.9	12.9	57.274	0	16.479	26
E1BG76	E1BG76	SCFD1	sec1 family domain containing 1 [Source:VGNC Symbol;Acc:VGNC:34330]	5	0.209122	-1.87769	3.58669e+06	16980010	21073994	31946010	12794008	3.69051e+06	16708994	18639000	15676991	30297982	5	5	12.3	12.3	12.3	78.557	0	15.298	10
Q3ZBD7;CON__Q3ZBD7;A0A3Q1MP70	Q3ZBD7;CON__Q3ZBD7;A0A3Q1MP70	GPI	glucose-6-phosphate isomerase [Source:VGNC Symbol;Acc:VGNC:29534]	21	0.209612	1.27368	2670799872	2004499200	3772998912	5844201472	3376902400	3903599360	4054797312	2926898944	4178899456	4120401664	21	21	55.1	55.1	55.1	62.854	0	323.31	272
F6RSR1	F6RSR1	HNRNPA0	heterogeneous nuclear ribonucleoprotein A0 [Source:VGNC Symbol;Acc:VGNC:52238]	3	0.209627	1.69915	19027006	7750370	29193016	20678006	22889992	11483994	30830018	8940397	20288012	4.30948e+06	3	3	16.2	16.2	16.2	32.117	0	6.9172	5
Q3MHL6	Q3MHL6	TSC22D1	TSC22 domain family member 1 [Source:NCBI gene (formerly Entrezgene);Acc:510359]	1	0.210275	2.54679	48703024	91150048	2.85656e+06	20798012	9749199	26597992	59212988	7.2525e+06	67249016	54389004	1	1	8.3	8.3	8.3	15.68	0	31.144	6
Q9TTK8;Q3ZBP1;F1MJT6	Q9TTK8;Q3ZBP1;F1MJT6	CKMT1A	creatine kinase, mitochondrial 1A [Source:NCBI gene (formerly Entrezgene);Acc:281692]	1	0.211176	2.19199	27231992	5510337	52047020	192809920	37087020	76985016	95628968	87750024	72002968	58927004	1	1	3.8	3.8	3.8	46.896	0	18.775	9
Q0VD53	Q0VD53	VPS26A	VPS26, retromer complex component A [Source:VGNC Symbol;Acc:VGNC:36814]	11	0.21135	1.39363	189779904	68788024	214609872	305479936	215889888	282549952	225219952	209909904	197060032	206710080	11	11	49.8	49.8	49.8	38.155	0	62.578	45
A0A3Q1MQS3;Q3SZI4;A0A3Q1M2Q2	A0A3Q1MQS3;Q3SZI4	YWHAQ	tyrosine 3-monooxygenase/tryptophan 5-monooxygenase activation protein theta [Source:VGNC Symbol;Acc:VGNC:37047]	11	0.211525	-1.22606	840910528	1014600320	649430144	632020224	1107300224	691000256	570430080	939759488	649999616	550200128	8	8	50.6	40.1	40.1	29.054	0	173.55	59
A5D984	A5D984	PKM	pyruvate kinase M1/2 [Source:VGNC Symbol;Acc:VGNC:55132]	31	0.211792	-1.31702	3149398528	3177898496	2043099136	1753798912	3258999296	1840300416	2059800576	5032200704	2581100032	2010999808	31	30	69.1	69.1	67	57.948	0	323.31	274
Q58DM8;A0A3Q1MLN1;A0A3Q1MPG5	Q58DM8;A0A3Q1MLN1;A0A3Q1MPG5	ECHS1	enoyl-CoA hydratase, short chain 1 [Source:VGNC Symbol;Acc:VGNC:28308]	16	0.212363	1.62536	1055600064	633059648	2060200832	4032600576	911919872	2227500032	2448700416	1126099712	2050700672	3134001408	16	16	74.1	74.1	74.1	31.243	0	313.49	140
Q3ZCL8	Q3ZCL8	SH3BGRL3	SH3 domain binding glutamate rich protein like 3 [Source:NCBI gene (formerly Entrezgene);Acc:614672]	3	0.212511	-1.38076	460109792	370340064	310209952	285910080	644050240	310420000	224380064	753419584	312849984	258070096	3	3	62.4	62.4	62.4	10.438	0	82.699	25
A0A3Q1MAH8;A0A3Q1LUW9;A0A3Q1MQ81;F1MI97;A0A3Q1LZL1;A0A3Q1LG07	A0A3Q1MAH8;A0A3Q1LUW9;A0A3Q1MQ81;F1MI97;A0A3Q1LZL1;A0A3Q1LG07	ABLIM1	actin binding LIM protein 1 [Source:VGNC Symbol;Acc:VGNC:55931]	6	0.213023	2.59852	63536972	2616952	54095988	54362980	77855024	104870064	45710008	61691020	34584016	7.10832e+06	6	6	15.2	15.2	15.2	72.71	0	5.3606	9
Q3T0Q4	Q3T0Q4	NME2	non-metastatic cells 2, protein (NM23B) expressed in [Source:NCBI gene (formerly Entrezgene);Acc:615447]	9	0.213434	1.269	609789824	386900064	628110144	961200064	587439744	766419648	816509632	1036000512	707419712	533129952	6	6	67.1	42.1	42.1	17.316	0	17.876	56
A0A3Q1NLH8;A7YWC4	A0A3Q1NLH8;A7YWC4	ATAD3A	ATPase family, AAA domain containing 3A [Source:NCBI gene (formerly Entrezgene);Acc:784353]	2	0.213929	1.80293	12240639	4285088	1.5892e+06	2.75622e+06	4568947	1.62e+06	9142631	1.9292e+06	7197965	3145500	2	2	2.9	2.9	2.9	65.705	0.0098648	1.1866	2
P33672	P33672	PSMB3	proteasome 20S subunit beta 3 [Source:VGNC Symbol;Acc:VGNC:33447]	6	0.214132	1.31108	110379968	78851952	92121048	148769968	120759928	105760048	234520000	152750080	188440080	147859952	6	6	42	42	42	22.993	0	36.582	23
E1BGH6;A0A3Q1MUW1;A0A3Q1MAY0;A0A3Q1N1M4;A0A3Q1M483;Q9TTS3;A0A3Q1NJE5	E1BGH6;A0A3Q1MUW1;A0A3Q1MAY0;A0A3Q1N1M4;A0A3Q1M483;Q9TTS3	ACACA	acetyl-CoA carboxylase alpha [Source:VGNC Symbol;Acc:VGNC:25519]	101	0.214622	2.93025	1824999936	115949960	5919005184	11482003456	1509099904	8233300480	5207303168	2559000832	4138499840	6493493760	101	90	57.5	57.5	51.3	265.37	0	323.31	486
Q0VCY8	Q0VCY8	PEA15	proliferation and apoptosis adaptor protein 15 [Source:VGNC Symbol;Acc:VGNC:32732]	6	0.214623	1.19764	249919920	219750080	183860064	327689888	244870064	291969920	270469920	266590000	175119936	174270000	6	6	62.3	62.3	62.3	15.04	0	74.626	46
F1MVT7	F1MVT7	EPM2AIP1	EPM2A interacting protein 1 [Source:VGNC Symbol;Acc:VGNC:28545]	3	0.214637	-1.33905	28929986	41860996	37096976	37779008	33675980	27518012	18926002	28120986	43765980	72929008	3	3	9.9	9.9	9.9	69.866	0	16.845	9
Q2KIY7;A0A452DIE1	Q2KIY7;A0A452DIE1	nan	nan	2	0.214882	1.41861	20352002	40212024	11957999	38591004	18138006	23763986	35590000	31421000	40709012	17174990	2	2	24.1	24.1	24.1	17.314	0	20.375	7
Q3MHP3	Q3MHP3	S100A14	S100 calcium binding protein A14 [Source:VGNC Symbol;Acc:VGNC:34240]	7	0.215675	-1.20461	204439888	305429888	179560080	278710016	333230016	209140096	245709984	238460016	204980080	349329792	7	7	84.6	84.6	84.6	11.41	0	123.93	41
CON__ENSEMBL:ENSBTAP00000024466	CON__ENSEMBL:ENSBTAP00000024466	nan	nan	17	0.216027	-1.36711	6457400832	7051105792	6728297984	3528597760	7375697408	2633500160	4492100608	3585498880	7215800320	7403501568	2	2	70.8	10	10	43.9	0	141.35	111
A0A3Q1M335	A0A3Q1M335	FAM180B	family with sequence similarity 180 member B [Source:NCBI gene (formerly Entrezgene);Acc:100138344]	5	0.216582	2.17173	67500024	20692994	46527996	35008016	88007944	33703016	44210984	27080018	119960016	3.81043e+06	5	5	28.4	28.4	28.4	22.548	0	13.98	5
Q863B3;A0A3Q1MBN7	Q863B3;A0A3Q1MBN7	SND1	staphylococcal nuclease and tudor domain containing 1 [Source:VGNC Symbol;Acc:VGNC:35063]	19	0.216985	-1.38702	123360024	165050064	221400032	265050032	147350032	152059968	210359968	420689888	135070032	320139968	19	19	33.7	33.7	33.7	101.99	0	195.55	50
P56658;A6H7A2;A0A3Q1M5V8;A0A3Q1M5M9	P56658;A6H7A2;A0A3Q1M5V8;A0A3Q1M5M9	nan	nan	3	0.217413	-1.97434	3.86451e+06	61547968	32649984	42071996	56070028	26249008	43515004	42046028	58666984	68991032	3	3	19	19	19	40.919	0	9.5267	6
Q3MHY1	Q3MHY1	CSRP1	cysteine and glycine rich protein 1 [Source:VGNC Symbol;Acc:VGNC:27773]	9	0.218435	1.36952	1126500224	1754399488	987320000	1067000256	990809984	894669824	1628300032	695960256	2005400448	610230144	9	9	60.6	60.6	60.6	20.612	0	218.66	110
F1N647;A0A3Q1MPB3;A0A3Q1LVA9	F1N647;A0A3Q1MPB3;A0A3Q1LVA9	FASN	fatty acid synthase [Source:VGNC Symbol;Acc:VGNC:28871]	139	0.218439	2.55033	40525996032	4682196992	129759862784	209960108032	23791992832	160259899392	121139847168	62249930752	89442025472	152190074880	139	26	78.4	78.4	13.8	274.41	0	323.31	3414
Q3T067;F1MX05	Q3T067;F1MX05	nan	nan	7	0.218663	2.01528	24555996	5080654	44076988	109760056	12058939	39389976	45633988	37858008	43082984	61418968	7	7	28.7	28.7	28.7	47.319	0	20.547	9
A0A3Q1LZ55;F1MBW3;F1MEX9	A0A3Q1LZ55;F1MBW3;F1MEX9	ACSL4	acyl-CoA synthetase long chain family member 4 [Source:VGNC Symbol;Acc:VGNC:25566]	3	0.219483	-1.58817	18881990	20630002	22435012	30643012	25811002	27527982	23076984	46472976	5.48723e+06	36706004	3	3	7.6	7.6	7.6	79.26	0	14.534	9
Q3SYW2;A0A3S5ZPC6	Q3SYW2;A0A3S5ZPC6	C2	complement C2 [Source:VGNC Symbol;Acc:VGNC:53959]	7	0.219801	-1.34561	155919968	143170096	100679960	75767984	189990032	68869008	72064008	143020064	120310072	79451984	7	7	12.7	12.7	12.7	82.905	0	26.032	22
P49907	P49907	SELENOP	selenoprotein P [Source:NCBI gene (formerly Entrezgene);Acc:282066]	4	0.219939	-1.41495	41225980	65777040	31726010	22434002	56995972	15273009	32782988	24969006	37624988	33272992	4	4	17.9	17.9	17.9	45.487	0	30.921	13
F1MUP1	F1MUP1	FOLH1B	folate hydrolase 1B [Source:NCBI gene (formerly Entrezgene);Acc:505865]	14	0.220387	1.28726	226129952	188219968	274649824	272350144	196680032	182169984	265889904	112140056	168189888	124500048	14	14	28	28	28	84.619	0	42.203	41
A0A3B0IZF8	A0A3B0IZF8	C1QC	complement C1q C chain [Source:VGNC Symbol;Acc:VGNC:26619]	4	0.220941	-1.2995	153189936	207039936	136430064	112679968	151219968	64762020	114170064	97768976	147320032	166849984	4	4	17.7	17.7	17.7	25.728	0	12.064	26
Q02827	Q02827	NDUFC2	NADH:ubiquinone oxidoreductase subunit C2 [Source:NCBI gene (formerly Entrezgene);Acc:338046]	2	0.221407	2.81644	3.65636e+06	3897422	11798279	75853984	3297015	54358020	51851968	38523004	56776964	42883008	2	2	20	20	20	14.096	0	2.9962	5
A0A3Q1NC75	A0A3Q1NC75	CALU	calumenin [Source:VGNC Symbol;Acc:VGNC:26717]	14	0.221947	-1.18848	321430080	499279776	482400256	579630208	606340288	446619904	532700192	687440192	422429888	442260064	14	2	59.4	59.4	8.3	37.076	0	189.62	64
Q5EA61	Q5EA61	CKB	creatine kinase B [Source:VGNC Symbol;Acc:VGNC:27384]	19	0.222068	1.50886	2724801536	1283000064	4703900160	7493902336	2127099520	4745802240	4812904960	4489903616	4603397632	4763100672	19	17	69	69	66.9	42.719	0	323.31	235
P26779;F1MXP8;A0A3Q1MI01;A0A140T8C6	P26779;F1MXP8;A0A3Q1MI01;A0A140T8C6	nan	nan	14	0.222965	-1.33296	532579776	989540224	393060096	444810240	684640320	352780032	658069568	1015899584	564949760	483309920	14	14	29.5	29.5	29.5	58.051	0	48.218	59
A5PJF6	A5PJF6	HSDL1	hydroxysteroid dehydrogenase like 1 [Source:VGNC Symbol;Acc:VGNC:29979]	1	0.223184	-1.48977	5544090	8.32374e+06	4283100	4.6436e+06	4.4747e+06	6.7617e+06	3.6367e+06	4913700	1.57645e+06	9342791	1	1	3.3	3.3	3.3	37.013	0.00042141	2.4376	1
A2VE79;A0A3Q1LHU7	A2VE79;A0A3Q1LHU7	NUDT3	nudix hydrolase 3 [Source:VGNC Symbol;Acc:VGNC:32338]	2	0.2233	1.41091	26938008	7.98995e+06	12478002	22759992	17799000	13002606	15881009	20469006	11750008	7325040	2	2	18.6	18.6	18.6	19.362	0	3.2474	3
Q0IIK5;A7E3W7	Q0IIK5;A7E3W7	DDX1	DEAD-box helicase 1 [Source:VGNC Symbol;Acc:VGNC:27955]	10	0.223706	1.26312	108060032	112279952	87429024	94716992	98688024	138390016	117570000	108860016	94591976	46454976	10	10	21.1	21.1	21.1	82.413	0	26.746	27
Q3T0F7	Q3T0F7	MTPN	myotrophin [Source:VGNC Symbol;Acc:VGNC:50020]	5	0.22378	-2.75827	144820032	115959928	116789976	101850056	149749920	192079968	67085000	281319936	3030864	161200000	5	5	64.4	64.4	64.4	12.895	0	55.918	14
P02722;A0A3Q1ME66	P02722;A0A3Q1ME66	SLC25A4	solute carrier family 25 member 4 [Source:VGNC Symbol;Acc:VGNC:34765]	13	0.224403	2.0524	162310096	58952020	382599840	832360448	159889984	915559680	643169600	362490208	491369920	821110336	7	6	50	25.5	21.1	32.967	0	28.964	39
F1MWN1;A5D785	F1MWN1;A5D785	CSE1L	chromosome segregation 1 like [Source:VGNC Symbol;Acc:VGNC:27752]	9	0.225198	3.04664	4955903488	106140064	32877000	164840064	32438984	106319976	119789960	180620064	124300056	240979888	9	9	12.4	12.4	12.4	110.4	0	23.618	16
A4IFD6	A4IFD6	TRARG1	trafficking regulator of GLUT4 (SLC2A4) 1 [Source:NCBI gene (formerly Entrezgene);Acc:527604]	6	0.2252	-1.32938	110209944	98477016	206439984	137200064	186629920	198180096	108690032	127960032	91342936	254429952	6	6	44.1	44.1	44.1	19.012	0	39.368	19
E1BGS2;A0A3Q1MFK8;A0A3Q1M516;A0A3Q1LWD7;A0A3Q1MCT3;A0A3Q1MT38	E1BGS2;A0A3Q1MFK8;A0A3Q1M516	ACAD10	acyl-CoA dehydrogenase family, member 10 [Source:NCBI gene (formerly Entrezgene);Acc:511425]	6	0.225265	3.74464	5302333	4.11187e+06	1150381	75482040	1.82105e+06	1.88308e+06	47327012	4813854	52298992	61098980	6	6	10	10	10	117.62	0	26.838	7
E1BEK0	E1BEK0	ENSBTAG00000008564	nicotinamide N-methyltransferase [Source:NCBI gene (formerly Entrezgene);Acc:511161]	1	0.225497	3.46557	3551306	2.29875e+06	3052188	10455996	1.62167e+06	1.68365e+06	147110032	12361733	72986008	9547081	1	1	3.5	3.5	3.5	39.4	0.0098432	1.1697	3
P00921	P00921	nan	nan	16	0.225806	2.20368	19689986048	23560986624	1671199744	3120399360	3805798400	5055299584	12995987456	1469300352	12807003136	4517901312	16	1	75.8	75.8	8.1	29.113	0	323.31	234
Q3SZ07	Q3SZ07	OVCA2	OVCA2 serine hydrolase domain containing [Source:VGNC Symbol;Acc:VGNC:32504]	1	0.225875	-1.31629	18567012	43348028	15606000	16694995	20028994	12288992	15216998	15427997	20931992	22936006	1	1	6.6	6.6	6.6	24.167	0	6.9051	15
G3N2L2	G3N2L2	RCN1	reticulocalbin 1 [Source:VGNC Symbol;Acc:VGNC:33831]	15	0.22641	-1.15939	705659904	1118300288	782899776	737580480	747030080	558909952	684509952	718510016	672940160	597320000	15	15	67.1	67.1	67.1	38.82	0	204.66	107
P04038;A0A3Q1LXK7;A0A3Q1M1C3;A0A3Q1N0B5	P04038;A0A3Q1LXK7;A0A3Q1M1C3	MGC148714	cytochrome c oxidase subunit 6C [Source:NCBI gene (formerly Entrezgene);Acc:614700]	3	0.227463	-3.17143	79548048	129640024	221280064	390840192	110439960	150340064	2.30593e+06	206120080	47670004	252430032	3	3	33.8	33.8	33.8	8.6101	0	5.001	8
Q5EA88;A0A452DJJ3;A0A3Q1M9X3;F6QT01;A6QQR7;A0A3Q1LWU8;A0A3Q1MUU4	Q5EA88;A0A452DJJ3;A0A3Q1M9X3	nan	nan	26	0.227506	1.51381	6556501504	2074100480	9427996672	13399998464	4551895552	9464988672	9012705280	6579808256	5403694080	8698110976	26	26	90.3	90.3	90.3	37.647	0	323.31	606
A0A140T896;Q5E9P9;A0A3Q1LKF4	A0A140T896;Q5E9P9;A0A3Q1LKF4	SHMT1	serine hydroxymethyltransferase 1 [Source:VGNC Symbol;Acc:VGNC:34603]	7	0.227591	1.32652	31783988	20401006	45500008	69575976	29350018	37903984	59251988	41608012	31756980	33875000	7	6	23.6	23.6	20.7	52.968	0	13.662	14
P19803;A0A452DJ82;G3MW01	P19803;A0A452DJ82;G3MW01	nan	nan	12	0.227608	-1.14393	1229500416	1112900736	1208000000	1368600064	1453100416	1226300672	1099900032	1748601216	939630336	1222899200	12	12	68.1	68.1	68.1	23.421	0	282.52	134
Q1JQ93;C7FFR6	Q1JQ93;C7FFR6	nan	nan	4	0.227698	1.60431	13947999	24180998	14107006	50343972	12265003	22544012	25843988	25818000	15323005	5.46078e+06	4	4	20	20	20	29.592	0	20.852	10
Q08E46	Q08E46	MID1IP1	MID1 interacting protein 1 [Source:VGNC Symbol;Acc:VGNC:31465]	6	0.228032	1.63303	102640016	42691020	139539920	245439856	48981980	216820080	125660072	89228968	111180072	252369968	6	6	58.8	58.8	58.8	20.203	0	167.54	36
F1N0Y8;A0A3Q1MJE1;P14099;A0A3Q1MKS7;A0A3Q1N0G7;A0A3Q1LZU1;A0A3Q1MJ90;A0A3Q1MZ56	F1N0Y8;A0A3Q1MJE1;P14099;A0A3Q1MKS7;A0A3Q1N0G7;A0A3Q1LZU1;A0A3Q1MJ90;A0A3Q1MZ56	PDE2A	phosphodiesterase 2A [Source:VGNC Symbol;Acc:VGNC:32674]	2	0.228815	-1.57163	12984003	18099990	15133997	3.24073e+06	15768994	13836002	9110897	6805298	4.69584e+06	8124695	2	2	5.6	5.6	5.6	100.24	0	2.9628	7
Q08E58	Q08E58	TTLL12	tubulin tyrosine ligase like 12 [Source:VGNC Symbol;Acc:VGNC:36491]	6	0.229473	2.34411	49213972	5.13662e+06	55327988	67917976	74339960	47593996	58307968	76166008	55128000	4.48981e+06	6	6	16.3	16.3	16.3	75.536	0	19.535	11
A5D7H6;A0A3Q1LG54	A5D7H6;A0A3Q1LG54	PPP1R21	protein phosphatase 1 regulatory subunit 21 [Source:VGNC Symbol;Acc:VGNC:33236]	2	0.230066	1.25906	3.1214e+06	3252698	3.0612e+06	7815203	3.0334e+06	3.4297e+06	3.6152e+06	4310703	4.1253e+06	3.0289e+06	2	2	4.4	4.4	4.4	88.353	0.0049713	1.5587	1
A0A3Q1LTD7	A0A3Q1LTD7	TMSB15A	thymosin beta 15A [Source:HGNC Symbol;Acc:HGNC:30744]	1	0.230122	-2.73977	33197988	5.51109e+06	34212020	13804995	32571990	25162004	1713326	51995024	19874948	189839888	1	1	24.4	24.4	24.4	5.1998	0	6.0133	6
A0A3Q1MSK3;A5PJQ2	A0A3Q1MSK3;A5PJQ2	SCARA5	scavenger receptor class A member 5 [Source:VGNC Symbol;Acc:VGNC:34323]	1	0.231315	-2.05701	33484990	13547995	10146997	7.6332e+06	28432016	12314005	2.96195e+06	8571898	1.86768e+06	19138998	1	1	3.5	3.5	3.5	50.246	0	3.7064	3
A0A3Q1M913;F1N4K1	A0A3Q1M913;F1N4K1	PFAS	phosphoribosylformylglycinamidine synthase [Source:VGNC Symbol;Acc:VGNC:32765]	12	0.231628	-1.40479	74667960	112260064	70776960	106849952	68140032	30916018	54406984	58032032	59583012	139229968	12	12	15.7	15.7	15.7	144.25	0	39.071	25
A0A3Q1NJR8;P41361;CON__P41361;F1MSZ6;A0A3Q1MS55	A0A3Q1NJR8;P41361;CON__P41361;F1MSZ6;A0A3Q1MS55	SERPINC1	serpin family C member 1 [Source:VGNC Symbol;Acc:VGNC:34474]	26	0.231845	-1.23824	6473196544	7019296256	4291800064	3493002240	9233197056	4793904640	4896403968	5819005952	5800096256	5536098304	26	26	53.8	53.8	53.8	60.068	0	323.31	457
A0A3Q1ME14;Q2TA40;A0A3Q1M1N7;F1N7X3	A0A3Q1ME14;Q2TA40;A0A3Q1M1N7;F1N7X3	NAP1L4	nucleosome assembly protein 1 like 4 [Source:VGNC Symbol;Acc:VGNC:31879]	7	0.23251	-1.38676	74839032	66096968	106969952	156170000	98937016	63164016	77208952	126500008	64949028	214559936	7	6	29	29	26.3	42.823	0	36.801	17
Q76I82;G3N206;E1BLY1;H9KUV3;G3N3S3;A0A3Q1N943;A0A3Q1MX59	Q76I82;G3N206;E1BLY1;H9KUV3;G3N3S3;A0A3Q1N943	RPS15A	ribosomal protein S15a [Source:NCBI gene (formerly Entrezgene);Acc:337888]	3	0.232782	-2.30426	2.5582e+06	79642016	37435996	52613008	112009960	64977972	50934992	30832016	27279988	76669032	3	3	23.8	23.8	23.8	14.839	0	5.2865	12
G3N0V0;A0A3Q1N3I9	G3N0V0;A0A3Q1N3I9	ENSBTAG00000048135	nan	21	0.233053	-1.64125	33010968576	33733992448	18255982592	3978001408	27618017280	17296005120	11556994048	13883991040	11715012608	15508014080	9	9	86.5	35	35	35.951	0	89.428	215
A0A3Q1MJE6;A0A3Q1NGM8;Q3SWW9	A0A3Q1MJE6;A0A3Q1NGM8;Q3SWW9	PPP1CB	protein phosphatase 1 catalytic subunit beta [Source:VGNC Symbol;Acc:VGNC:33220]	7	0.233171	1.30077	39502988	85869040	42998028	74778008	38659024	51743016	80697984	46044024	76843976	38727008	2	2	30.8	11.5	11.5	36.57	0	13.652	14
Q95JC7	Q95JC7	SLC1A5	solute carrier family 1 member 5 [Source:VGNC Symbol;Acc:VGNC:34715]	1	0.234193	-1.629	7370298	4183549	7777602	2.524e+06	5192098	9044697	3.72054e+06	19601006	6762499	14665001	1	1	2.4	2.4	2.4	56.447	0.0019904	1.9142	2
Q3SX32	Q3SX32	PLIN3	perilipin 3 [Source:VGNC Symbol;Acc:VGNC:33031]	4	0.236177	-4.94016	1.67817e+06	160650032	95303968	170400080	125500024	1.24192e+06	147020016	4991610	10679925	171070032	4	4	13.7	13.7	13.7	47.602	0	30.458	8
A0A3Q1NHX9	A0A3Q1NHX9	FN1	fibronectin 1 [Source:VGNC Symbol;Acc:VGNC:29056]	71	0.237211	1.48842	71593000	60965040	35453996	24583996	32333996	37940984	52918980	36995984	81958984	15333908	1	1	47.8	1.7	1.7	249.28	0	66.209	9
F6PRQ6	F6PRQ6	UNC45A	unc-45 myosin chaperone A [Source:VGNC Symbol;Acc:VGNC:36667]	3	0.237233	1.77428	3.05488e+06	4.42968e+06	2927782	19907004	5.12152e+06	7.5984e+06	14748004	2.1912e+06	3374475	8985806	3	3	5.4	5.4	5.4	103.23	0	23.634	6
Q3SYU6	Q3SYU6	CNN2	calponin 2 [Source:VGNC Symbol;Acc:VGNC:27509]	2	0.237884	1.52902	45810012	7650844	17876988	11751996	16541006	30422008	33349004	29493004	28760016	28169992	1	1	9.1	5.5	5.5	33.437	0	30.184	5
P80513	P80513	MANF	mesencephalic astrocyte derived neurotrophic factor [Source:VGNC Symbol;Acc:VGNC:31171]	2	0.238301	-2.31189	46542024	10370380	28865000	14993991	25339000	2.68718e+06	4669216	47794008	3478693	5549157	2	2	10.6	10.6	10.6	20.356	0.00042088	2.4233	4
G3MZM8	G3MZM8	VKORC1L1	vitamin K epoxide reductase complex subunit 1 like 1 [Source:VGNC Symbol;Acc:VGNC:58426]	4	0.238676	1.97776	38359000	7406802	47835980	103320064	61829992	101630000	45487980	84547992	36157984	11819996	4	4	21	21	21	19.831	0	7.5918	16
A0A3Q1M4T2;Q5EAD4	A0A3Q1M4T2;Q5EAD4	ACADSB	acyl-CoA dehydrogenase short/branched chain [Source:VGNC Symbol;Acc:VGNC:50245]	13	0.238712	2.06787	89823016	48511972	228109904	773810368	131179984	710000128	634829760	223060032	155870080	398840224	13	13	46.5	46.5	46.5	46.823	0	104.85	49
A0A3Q1MJ97;A0A3S5ZPC1;A8PVV5	A0A3Q1MJ97;A0A3S5ZPC1;A8PVV5	SYPL1	synaptophysin like 1 [Source:VGNC Symbol;Acc:VGNC:53679]	4	0.238753	-1.41861	334549856	253149904	241400160	191189936	309700160	312649856	82809952	231569952	120039976	260600032	4	4	22.7	22.7	22.7	25.997	0	45.297	33
F1MUF4;Q58D55;A0A3Q1NDQ7	F1MUF4;Q58D55;A0A3Q1NDQ7	GLB1	galactosidase beta 1 [Source:VGNC Symbol;Acc:VGNC:29391]	4	0.23913	-2.38928	1001700	17245000	20354990	30916018	22503008	11895007	20445990	63386032	31178016	36518004	4	4	9.3	9.3	9.3	73.474	0	25.541	7
Q9XTA2;A5D7C6;F6QHN4;A0A3Q1MW92	Q9XTA2;A5D7C6;F6QHN4;A0A3Q1MW92	nan	nan	10	0.239353	-1.32662	75040952	65304976	57515016	72323048	62005008	70298000	45474992	90107048	26318994	89407984	10	10	19	19	19	80.64	0	25.467	23
A2VDX0;A0A3Q1LTQ6	A2VDX0;A0A3Q1LTQ6	TWF2	twinfilin actin binding protein 2 [Source:NCBI gene (formerly Entrezgene);Acc:282024]	6	0.239497	-1.22454	57431964	58061964	39413000	30274998	63737040	40213992	41244024	66697040	60537988	49413016	6	6	20.6	20.6	20.6	39.564	0	19.239	12
P02510;A0A452DHT5;A0A3Q1MVQ3	P02510;A0A452DHT5;A0A3Q1MVQ3	CRYAB	crystallin alpha B [Source:VGNC Symbol;Acc:VGNC:27732]	9	0.240061	1.5597	744919552	430769984	986179776	2501598976	652859776	1487900288	2218600448	1013799872	707010176	1675799424	9	9	55.4	55.4	55.4	20.037	0	130.53	82
Q56JV9;G3N262;A0A3Q1N7H0	Q56JV9;G3N262	RPS3A	ribosomal protein S3A [Source:VGNC Symbol;Acc:VGNC:55759]	10	0.241075	-1.19017	326510176	366759776	255559984	233459856	232430000	216389952	237699872	383670144	206390048	231200112	10	10	40.5	40.5	40.5	29.945	0	37.875	52
A0A452DHU0;A7MBC0;A0A3Q1LTA2	A0A452DHU0;A7MBC0;A0A3Q1LTA2	AMDHD2	amidohydrolase domain containing 2 [Source:NCBI gene (formerly Entrezgene);Acc:521401]	3	0.241126	-1.41008	12072003	9177800	12167002	11411997	15595996	16091000	13166997	29559014	5308786	16780012	3	3	15.4	15.4	15.4	41.335	0	4.4217	3
A0A3Q1MM55;F1MMK2;REV__E1BIG2	A0A3Q1MM55;F1MMK2	G6PD	glucose-6-phosphate dehydrogenase [Source:VGNC Symbol;Acc:VGNC:29181]	38	0.241158	1.76204	1913100160	912369664	5021593600	9614008320	1281000064	3220400128	5266095104	2021200384	3485100544	5395198976	38	38	78.2	78.2	78.2	63.251	0	323.31	244
Q2HJH7;F1MLD8;A0A3Q1N5P3	Q2HJH7;F1MLD8;A0A3Q1N5P3	nan	nan	1	0.241649	1.94152	3.4115e+06	557567	3.1035e+06	9063298	7.82739e+06	6594396	4.37575e+06	8192703	8.1847e+06	2.3854e+06	1	1	5.3	5.3	5.3	32.525	0.0034938	1.7172	3
A0A3Q1LMV9	A0A3Q1LMV9	EPPK1	epiplakin 1 [Source:NCBI gene (formerly Entrezgene);Acc:100337278]	9	0.241974	-2.28252	31527984	21536992	26183016	50489012	19524012	29732996	2.02428e+06	93579960	9598705	55301004	4	4	10.6	4.3	4.3	375.6	0	11.026	11
A6QLY4	A6QLY4	ISOC1	isochorismatase domain containing 1 [Source:VGNC Symbol;Acc:VGNC:30301]	11	0.242072	1.48177	376059904	118840040	499160320	713860096	316439872	553290112	417340064	276370144	361319872	604380224	11	11	59.7	59.7	59.7	32.115	0	49.256	59
F1MIU2	F1MIU2	BAG3	BAG cochaperone 3 [Source:VGNC Symbol;Acc:VGNC:26407]	4	0.242309	-3.05824	1962987	7179679	39707980	6.79344e+06	41364980	3.77492e+06	1442140	2.13884e+06	54833032	42220992	4	4	14.4	14.4	14.4	62.124	0	9.6795	8
Q3SZA4	Q3SZA4	SLC25A20	solute carrier family 25 member 20 [Source:VGNC Symbol;Acc:VGNC:34748]	3	0.242561	-1.66338	5640401	13615005	20075998	18715992	10088996	9566400	18806998	14899003	11722993	69007000	3	3	14.3	14.3	14.3	32.927	0	10.205	12
G5E5W1	G5E5W1	F8	coagulation factor VIII [Source:VGNC Symbol;Acc:VGNC:28690]	1	0.242852	2.47118	3.52119e+06	42665008	6143172	14029002	1700488	7.01432e+06	41159976	3.02135e+06	30662018	3.52387e+06	1	1	0.6	0.6	0.6	263.54	0	2.908	2
Q3T0I4	Q3T0I4	ALYREF	Aly/REF export factor [Source:VGNC Symbol;Acc:VGNC:25855]	1	0.243794	1.82261	58904964	3.62952e+06	31248994	30340992	37090992	28816002	36406988	46127984	47134004	22643990	1	1	4.3	4.3	4.3	26.953	0.001225	2.1633	6
Q0P5D2;A0A3Q1MGJ5;F2Z4E9	Q0P5D2;A0A3Q1MGJ5;F2Z4E9	nan	nan	1	0.243912	-1.80916	13722002	20718014	14126994	3.716e+06	4.43313e+06	2.20932e+06	6.7098e+06	3.63053e+06	5373531	16711999	1	1	4.5	4.5	4.5	59.255	0	8.5507	1
Q1JPJ2;A0A3Q1LVC8;A0A452DKI9	Q1JPJ2;A0A3Q1LVC8;A0A452DKI9	nan	nan	6	0.244004	-1.19061	63170028	87423016	80455000	88391000	73756976	82716944	76833008	91585024	84616992	151199968	6	6	17.2	17.2	17.2	69.789	0	22.076	31
Q3ZC22	Q3ZC22	HSBP1	heat shock factor binding protein 1 [Source:NCBI gene (formerly Entrezgene);Acc:767979]	2	0.244043	2.96991	6.5434e+06	1.34239e+06	4.53207e+06	75067048	28527992	7062825	75176992	6473540	52351980	52594996	2	2	57.9	57.9	57.9	8.5295	0	20.1	5
A0A3Q1M2H4;F1N441;A6QR56	A0A3Q1M2H4;F1N441;A6QR56	ALDH16A1	aldehyde dehydrogenase 16 family member A1 [Source:VGNC Symbol;Acc:VGNC:25806]	5	0.244055	1.19369	36603996	42492024	29394986	41403992	30485018	26357994	50203996	25716992	43847988	37053008	5	5	12.5	12.5	12.5	79.614	0	22.307	17
F1MQL2;G3N3N0	F1MQL2;G3N3N0	ENSBTAG00000002392	nan	6	0.244192	-2.00913	22585000	9935740	29936010	17307994	47909968	27018008	36277020	48061972	2.66482e+06	48802024	6	6	8.1	8.1	8.1	120.41	0	11.484	9
O02675;A0A3Q1MFI5;A0A3Q1MQ68;E1BER6	O02675;A0A3Q1MFI5;A0A3Q1MQ68	DPYSL2	dihydropyrimidinase like 2 [Source:VGNC Symbol;Acc:VGNC:28195]	22	0.244296	-1.19602	2226598912	1836200448	2435901184	1620999296	2712100352	2353499136	1228699264	1885499648	1685199616	1882000512	22	19	64.3	64.3	56.6	62.277	0	323.31	197
Q3T104	Q3T104	SEC61G	SEC61 translocon subunit gamma [Source:VGNC Symbol;Acc:VGNC:49154]	1	0.244326	-1.59991	6291424	16422990	5279592	13626999	12905007	2631736	7.9353e+06	11933993	13346006	18758006	1	1	17.6	17.6	17.6	7.7412	0.00043764	2.856	3
P23004;A0A3Q1M7H9;A0A3Q1MCJ8	P23004;A0A3Q1M7H9;A0A3Q1MCJ8	UQCRC2	ubiquinol-cytochrome c reductase core protein 2 [Source:VGNC Symbol;Acc:VGNC:36696]	17	0.244668	1.48018	448910240	201770032	752050176	1213800064	333959904	692819648	799880192	677060352	616920000	764169472	17	17	66.4	66.4	66.4	48.148	0	184.26	96
Q32LC3	Q32LC3	EIF1AX	eukaryotic translation initiation factor 1A X-linked [Source:VGNC Symbol;Acc:VGNC:56706]	4	0.244702	-1.89092	60576020	55519968	42416028	44423024	59215024	30792990	3.72055e+06	56401992	39332992	37271988	4	4	31.2	31.2	31.2	16.46	0	7.3924	10
A0A3Q1M698;Q5E997;A0A3Q1LXG3	A0A3Q1M698;Q5E997;A0A3Q1LXG3	CAPZA2	capping actin protein of muscle Z-line subunit alpha 2 [Source:VGNC Symbol;Acc:VGNC:26757]	6	0.245258	2.92195	181070032	2.31714e+06	170029904	170249888	181259968	139130064	181160064	213230000	209550000	50201008	5	5	36.4	30.4	30.4	32.644	0	28.161	22
Q1JPB0;A0A3Q1LN63;Q5BIR5;A6QPW6	Q1JPB0;A0A3Q1LN63	SERPINB1	serpin family B member 1 [Source:VGNC Symbol;Acc:VGNC:34470]	11	0.24576	-1.16015	237510144	287930016	314170112	157489920	234369984	215070000	225390032	232390064	247600016	191509952	11	10	36.1	36.1	33.4	42.235	0	65.267	52
A0A3Q1MI90;P51176;A0A140T892	A0A3Q1MI90;P51176;A0A140T892	TGM2	transglutaminase 2 [Source:VGNC Symbol;Acc:VGNC:35810]	9	0.247373	2.68267	16107006	3.96649e+06	29488988	245230000	121650072	33958000	268620064	45232988	111590040	44959984	9	9	21.8	21.8	21.8	71.718	0	14.849	15
P17694;A0A3Q1LWC1	P17694;A0A3Q1LWC1	NDUFS2	NADH:ubiquinone oxidoreductase core subunit S2 [Source:VGNC Symbol;Acc:VGNC:31969]	4	0.247411	1.48487	15650009	17751998	23033002	77342992	17607990	35841012	45183976	29411002	36982976	47428984	4	4	14	14	14	52.555	0	19.2	14
Q3SZ63;F1MW06	Q3SZ63;F1MW06	nan	nan	4	0.247504	-1.60867	33993980	59847964	24079996	19063012	31976984	29305002	5789724	27458012	39467020	36945004	4	4	10.6	10.6	10.6	66.33	0	5.0564	8
A0A3Q1N9L0;Q9GKN7;F1MKX8	A0A3Q1N9L0;Q9GKN7;F1MKX8	RHAG	Rh associated glycoprotein [Source:VGNC Symbol;Acc:VGNC:33929]	3	0.247638	3.591	87798992	614750208	76726016	43920976	34462012	62534024	263200016	4829925	229000096	3.10028e+06	3	3	18.6	18.6	18.6	44.92	0	51.191	18
F1N026;Q3T0P7	F1N026;Q3T0P7	ITM2B	integral membrane protein 2B [Source:VGNC Symbol;Acc:VGNC:30340]	4	0.248225	-2.68957	1.79721e+06	5.24692e+06	42488988	40454004	29379990	5.72546e+06	5688599	56054984	3147505	2.85702e+06	4	4	21.8	21.8	21.8	30.386	0	7.2721	7
O46406	O46406	nan	nan	22	0.248347	-1.48361	182139888	528089696	199510032	122390040	276559840	117780024	231849952	149999984	391790048	392220192	4	0	42.3	10.5	0	84.882	0	94.416	37
P62894;CON__P62894	P62894;CON__P62894	CYCS	cytochrome c, somatic [Source:NCBI gene (formerly Entrezgene);Acc:510767]	6	0.248427	1.43949	137159984	169340064	247540128	562700096	132430088	219219936	357700032	174809968	343200160	346299936	6	6	49.5	49.5	49.5	11.703	0	87.559	49
CON__Q0IIK2;CON__Q29443;Q29443	CON__Q0IIK2;CON__Q29443;Q29443	nan	nan	57	0.248581	-1.19957	91091968000	80228106240	61238067200	44858036224	100450066432	60746031104	57883066368	73088065536	77520076800	76697001984	57	2	77.8	77.8	3.1	77.738	0	323.31	1692
Q3T030;A0A3Q1M1W9	Q3T030;A0A3Q1M1W9	PSMC4	proteasome 26S subunit, ATPase 4 [Source:VGNC Symbol;Acc:VGNC:33458]	15	0.249857	1.28877	181389888	338540000	173990064	366480096	140090032	233020128	336040192	168959904	241509968	253619904	15	15	55.7	55.7	55.7	47.366	0	128.12	56
A5D7E2;A0A3Q1M445	A5D7E2;A0A3Q1M445	TM9SF4	transmembrane 9 superfamily member 4 [Source:VGNC Symbol;Acc:VGNC:35913]	1	0.250176	-1.62798	1.55702e+06	5.50239e+06	9534506	10776999	9198304	5.13132e+06	6.03965e+06	15231007	4.84246e+06	3.91797e+06	1	1	3	3	3	74.366	0	6.4365	2
Q3T054;G5E619;A0A3Q1M6P9	Q3T054;G5E619	RAN	RAN, member RAS oncogene family [Source:NCBI gene (formerly Entrezgene);Acc:540457]	9	0.25062	-1.15054	619529728	562860096	607360000	714579584	772539776	645350080	588689920	1000400256	526489824	675700224	9	5	44.4	44.4	21.3	24.423	0	62.73	72
A0A3Q1M2E2;A0A3Q1LVS2;A0A3Q1LVJ8;F1MLU7	A0A3Q1M2E2;A0A3Q1LVS2;A0A3Q1LVJ8;F1MLU7	KTN1	kinectin 1 [Source:VGNC Symbol;Acc:VGNC:30756]	9	0.251283	2.13757	47993968	2.38922e+06	56807976	68337968	30877988	58860980	43068972	43905008	62384976	63167024	9	9	10.5	10.5	10.5	150.25	0	23.916	22
A0A3Q1MU33;F6QVC9	A0A3Q1MU33;F6QVC9	ANXA5	annexin A5 [Source:VGNC Symbol;Acc:VGNC:25967]	24	0.252071	-1.12921	13388984320	12635992064	17386979328	16812984320	19124021248	16238005248	14677005312	15154016256	11984998400	18541006848	24	1	78.4	78.4	5	35.875	0	323.31	381
E1BKM4	E1BKM4	PDCD6IP	programmed cell death 6 interacting protein [Source:VGNC Symbol;Acc:VGNC:32664]	9	0.252515	-1.25244	64422996	61215980	71086992	62765032	65942040	53427024	39373992	63234032	85783032	123920040	9	9	19	19	19	96.876	0	21.681	13
F1MZK0;P31717;Q9N181	F1MZK0;P31717	NMT1	N-myristoyltransferase 1 [Source:VGNC Symbol;Acc:VGNC:32137]	5	0.252608	-1.27365	13753004	22044992	28215988	29925010	16387009	15373999	25367994	24289006	15194001	33014988	5	5	17.7	17.7	17.7	56.805	0	13.774	15
Q24JZ7;A0A3Q1LIX4;A0A3Q1LV32;A0A3Q1N4X8	Q24JZ7;A0A3Q1LIX4;A0A3Q1LV32;A0A3Q1N4X8	OXCT1	3-oxoacid CoA-transferase 1 [Source:VGNC Symbol;Acc:VGNC:32508]	21	0.252714	1.37295	828030528	721979904	998139840	2692098560	1011600064	1609599872	1926099072	1214599552	1197000320	1915099392	21	21	56	56	56	56.452	0	323.31	188
A0A3Q1MH73;A6QQA9;F1N234	A0A3Q1MH73;A6QQA9;F1N234	ENSBTAG00000009788	acyl-CoA thioesterase 2 [Source:NCBI gene (formerly Entrezgene);Acc:785383]	2	0.253634	-1.68216	8.0695e+06	10063006	14982003	2.17722e+06	6.0083e+06	9290382	14853002	16580000	2.86286e+06	6224517	2	2	7.6	7.6	7.6	46.239	0	3.8567	4
A0A3Q1LSN0;F1MYX5	A0A3Q1LSN0;F1MYX5	LCP1	lymphocyte cytosolic protein 1 [Source:VGNC Symbol;Acc:VGNC:30817]	32	0.254181	-1.52543	1005000192	1157099904	926800448	1028399488	1117000064	826130112	1061200000	5793505280	994509568	1072500416	32	23	66.3	66.3	53.4	70.111	0	323.31	141
A0A3Q1MYV7;Q9GL30;A0A3Q1M9S5;A0A3Q1LRU0;A0A3Q1MC02	A0A3Q1MYV7;Q9GL30;A0A3Q1M9S5;A0A3Q1LRU0;A0A3Q1MC02	PLBD1	phospholipase B domain containing 1 [Source:VGNC Symbol;Acc:VGNC:32978]	5	0.254577	1.85626	30636004	6255230	40427004	31076986	4.4726e+06	24381986	47506992	37807988	33146018	38785984	5	5	15.5	15.5	15.5	59.139	0	10.375	8
G3N0C3;A0A3Q1MUY1	G3N0C3;A0A3Q1MUY1	ENSBTAG00000047265	protein phosphatase 1 regulatory inhibitor subunit 14B [Source:NCBI gene (formerly Entrezgene);Acc:617154]	2	0.255774	-1.64952	11978997	17815008	19035008	8991795	16725990	20567014	11688003	49152004	5.07734e+06	5.7588e+06	2	2	23.6	23.6	23.6	15.307	0	10.329	8
Q148J4	Q148J4	RAB2A	RAB2A, member RAS oncogene family [Source:VGNC Symbol;Acc:VGNC:33637]	8	0.256266	2.50516	45136988	1.77897e+06	51079032	48154008	59794024	47599032	37222008	57213024	34920004	4.38428e+06	2	1	50.8	9.5	3.7	20.85	0.0012161	2.1007	9
Q0VD03;A0A3Q1LHV0;Q29423;F1MHC3;A0A3Q1MHE2;A0A3Q1M161;A0A3Q1MDJ9;A0A3Q1M0L0;A0A3Q1LZS6;F1MQT9	Q0VD03;A0A3Q1LHV0;Q29423;F1MHC3;A0A3Q1MHE2;A0A3Q1M161;A0A3Q1MDJ9;A0A3Q1M0L0;A0A3Q1LZS6;F1MQT9	CD44	CD44 molecule [Source:VGNC Symbol;Acc:VGNC:54629]	8	0.256635	-1.82223	38479024	137819984	42142972	42477980	43750012	14700000	69837976	253250000	53529964	28043986	8	8	23.6	23.6	23.6	40.086	0	11.724	20
F1N415;A0A3Q1MR32;A0A3Q1M9D0;A0A3Q1N9H4	F1N415;A0A3Q1MR32;A0A3Q1M9D0;A0A3Q1N9H4	PCLO	piccolo presynaptic cytomatrix protein [Source:VGNC Symbol;Acc:VGNC:32633]	2	0.25666	4.00723	4.17277e+06	22922000	2.91591e+06	806529728	3.01625e+06	3.73877e+06	13682999	3.09045e+06	88312968	23618000	2	2	0.6	0.6	0.6	562.03	0.0004207	2.4224	2
Q2KJH9;F1N2L9	Q2KJH9;F1N2L9	nan	nan	17	0.257223	1.10952	829200512	835160320	791349696	1166399872	978779968	942260096	991010432	738640256	779340096	876080192	17	17	40.1	40.1	40.1	53.977	0	119.23	95
Q6QRN7	Q6QRN7	TMBIM1	transmembrane BAX inhibitor motif containing 1 [Source:VGNC Symbol;Acc:VGNC:35915]	1	0.257343	1.44502	15542006	8861671	11751002	9826399	14098000	10807004	13561005	12421004	14860996	2.8952e+06	1	1	3.9	3.9	3.9	33.948	0	4.5623	6
Q2KJ93;F1MND1;A4FV20	Q2KJ93;F1MND1	CDC42	cell division cycle 42 [Source:VGNC Symbol;Acc:VGNC:97251]	9	0.258249	-1.17254	911810176	1194499456	1042799872	869139840	1037099584	799949952	850210176	1168400128	755959872	598300032	9	8	62.8	62.8	57.1	21.258	0	52.392	94
G3MWV5	G3MWV5	H1-4	H1.4 linker histone, cluster member [Source:VGNC Symbol;Acc:VGNC:83559]	8	0.258588	-1.72684	2787100160	2595499520	2777999104	678619648	2690198784	950250304	453399776	659170240	2412001280	2360500992	8	1	26.9	26.9	7.3	21.919	0	25.455	63
Q24K11;F2Z4I2	Q24K11;F2Z4I2	nan	nan	2	0.258783	1.84424	6.4109e+06	4447750	2819712	23763986	2.30617e+06	3726120	10122999	5.2078e+06	12277998	21955988	2	2	6.5	6.5	6.5	46.897	0.0016136	2.0567	2
Q8MJN0	Q8MJN0	FUNDC2	FUN14 domain containing 2 [Source:VGNC Symbol;Acc:VGNC:29144]	3	0.258907	1.89695	19889010	7.12647e+06	32257994	51521984	3.99286e+06	35397980	47512016	34498984	20546006	45522992	3	3	17.4	17.4	17.4	20.577	0	7.2448	11
A7MB62;A0A3Q1LXR9;A0A3Q1M2H2;A0A3Q1M5Y2	A7MB62;A0A3Q1LXR9;A0A3Q1M2H2	ACTR2	actin related protein 2 [Source:VGNC Symbol;Acc:VGNC:25586]	12	0.259462	-1.25058	263010096	257040064	206730032	267889840	261150144	208869856	235740128	575160000	268779936	357360192	12	12	40.9	40.9	40.9	44.76	0	84.369	47
Q2KIS4;A0A3Q1LQK5	Q2KIS4;A0A3Q1LQK5	DHRS1	dehydrogenase/reductase 1 [Source:VGNC Symbol;Acc:VGNC:28039]	7	0.259931	1.25886	55143016	50782024	97922008	112100032	52322988	96838000	91816952	72252992	104580008	96712992	7	7	35.3	35.3	35.3	34.02	0	17.709	14
A0A3Q1M8D6;A6QPI9;E1BI52;A0A3Q1M1P8;A1L5C6	A0A3Q1M8D6;A6QPI9	ENSBTAG00000016520	tryptase-2-like [Source:NCBI gene (formerly Entrezgene);Acc:786948]	8	0.260394	3.94804	428860128	3.64485e+06	198060128	149640080	293060096	21871998	115070032	129819936	771740480	4.73156e+06	8	4	35	35	19.6	28.875	0	53.279	23
Q8MJ50;A0A3Q1NJX5	Q8MJ50;A0A3Q1NJX5	OSTF1	osteoclast stimulating factor 1 [Source:VGNC Symbol;Acc:VGNC:32479]	4	0.260699	-1.1934	199780048	227190144	152839968	124479968	201890112	198490032	146740000	271380064	162439984	149709936	4	4	31.8	31.8	31.8	23.842	0	34.883	23
A0A3Q1LSB6;A0A3Q1MQZ2;Q32PF2	A0A3Q1LSB6;A0A3Q1MQZ2;Q32PF2	ACLY	ATP citrate lyase [Source:VGNC Symbol;Acc:VGNC:25543]	44	0.261504	2.5873	210319920	89919968	1211499520	6420404736	237270048	1047799808	1621299456	458860192	1297399808	2164300032	44	44	51	51	51	120.86	0	323.31	170
Q85BD6;P03920	Q85BD6;P03920	ND5	NADH dehydrogenase subunit 5 [Source:NCBI gene (formerly Entrezgene);Acc:3283887]	3	0.261581	1.93816	4214086	2.02489e+06	17149010	29554012	11286993	19606008	23381014	19056990	16212996	4.53123e+06	3	3	8.3	8.3	8.3	68.256	0	11.255	9
A7Z014;Q6B855	A7Z014;Q6B855	TKT	transketolase [Source:VGNC Symbol;Acc:VGNC:58616]	34	0.261697	1.3401	8063505920	4667795968	13349992448	16742005760	6361093120	11597002752	10420997120	7465699328	10828011520	13812003840	34	34	81.4	81.4	81.4	67.797	0	323.31	562
A0A3Q1M7R4;A0A3Q1MQD5;A0A3Q1LLH4;E1BQ11;A0A3Q1LZ84	A0A3Q1M7R4;A0A3Q1MQD5;A0A3Q1LLH4;E1BQ11;A0A3Q1LZ84	CTNND1	catenin delta 1 [Source:VGNC Symbol;Acc:VGNC:27805]	11	0.261882	1.19959	56801968	66481968	74761008	112089960	53271008	83804048	67911960	73445992	63124028	47350984	11	11	20.7	20.7	20.7	101.36	0	24.968	19
A0A3Q1LSP2;A6QLA8;A0A3Q1LQE2;A0A3Q1NE22	A0A3Q1LSP2;A6QLA8;A0A3Q1LQE2;A0A3Q1NE22	TRIM25	tripartite motif containing 25 [Source:VGNC Symbol;Acc:VGNC:36322]	10	0.262003	1.3118	90334032	65419040	81749040	113009976	98201000	107039976	124610048	148979984	90453056	40524984	10	10	27.5	27.5	27.5	65.165	0	35.997	29
F6QGM3;A0A3Q1M9D2	F6QGM3;A0A3Q1M9D2	MPST	mercaptopyruvate sulfurtransferase [Source:VGNC Symbol;Acc:VGNC:31589]	4	0.262503	1.87589	124389976	15604143	231439888	192529968	146819952	224310064	108020040	129120032	103309960	37694992	4	4	17.5	17.5	17.5	36.159	0	32.898	12
Q2NL31;A0A452DHW8	Q2NL31;A0A452DHW8	nan	nan	4	0.263036	-3.02183	48237032	33000020	31394010	3828473	58152996	53650980	2217428	85842024	2802979	3000333	4	4	20.1	20.1	20.1	37.826	0	10.839	6
A0A3Q1N238;Q58DR8;F1MZ38	A0A3Q1N238;Q58DR8;F1MZ38	SUCLG1	succinate-CoA ligase GDP/ADP-forming subunit alpha [Source:VGNC Symbol;Acc:VGNC:35456]	9	0.263404	1.28432	203450080	98043000	247980032	342320160	182009904	256399952	262769920	243220064	222609872	277740064	9	9	37.1	37.1	37.1	34.986	0	101.12	48
A0A3Q1LV73	A0A3Q1LV73	AHNAK2	AHNAK nucleoprotein 2 [Source:NCBI gene (formerly Entrezgene);Acc:527701]	8	0.26416	-1.35917	297939872	320499904	300510048	153580096	445999744	189450016	150299920	129849976	162280064	175830064	8	8	41.8	41.8	41.8	593	0	54.202	32
Q76I81;A0A3Q1M0C0;A0A3Q1LSF9;A0A3Q1MK96;A0A3Q1LNV2	Q76I81;A0A3Q1M0C0;A0A3Q1LSF9;A0A3Q1MK96	RPS12	ribosomal protein S12 [Source:VGNC Symbol;Acc:VGNC:56365]	7	0.264472	-1.34179	236090064	139050064	283679968	210220128	326020160	298799808	206800016	595860032	202699936	352829952	7	4	69.7	69.7	44.7	14.515	0	60.26	37
Q9XSJ4;F1MB08;A0A3Q1MXQ0;A0A3Q1LGA6;Q3ZC09;A0A452DI31;A0A3Q1M0V5;A0A3Q1LMT0;A0A3Q1MIY8;A6QR19	Q9XSJ4;F1MB08;A0A3Q1MXQ0;A0A3Q1LGA6	nan	nan	22	0.264504	-1.10121	6889404928	6621398528	6986798592	8110205952	8815408128	6637999616	7588095488	8516208128	7384107520	9689804800	22	22	68.9	68.9	68.9	47.326	0	323.31	495
Q32PB9	Q32PB9	RPL38	ribosomal protein L38 [Source:NCBI gene (formerly Entrezgene);Acc:615300]	4	0.264974	-2.76142	12647008	9853185	77942976	25333004	62385964	23335002	4.19988e+06	187259904	5.09266e+06	2861824	4	4	32.9	32.9	32.9	8.2178	0	9.0956	6
A0A3Q1ML26	A0A3Q1ML26	ENSBTAG00000054702	nan	3	0.265013	1.65211	19315998	7745914	4.88165e+06	2.17368e+06	4745602	6.50562e+06	8.2244e+06	5.66627e+06	13804995	2478093	1	1	25.1	15.1	15.1	23.305	0	3.3982	5
A2VE17;Q28046;F1MCZ3	A2VE17;Q28046;F1MCZ3	SCIN	scinderin [Source:VGNC Symbol;Acc:VGNC:34339]	19	0.265336	-2.94678	185110064	29796982	42414008	6811500	211839968	14749993	17159012	808250432	67159008	22006990	19	19	35.9	35.9	35.9	80.591	0	118.9	30
P34955;CON__P34955	P34955;CON__P34955	SERPINA1	serpin family A member 1 [Source:VGNC Symbol;Acc:VGNC:53953]	22	0.265488	-1.30322	13753984000	11774015488	9114292224	4757398528	15691981824	7165093888	7690098688	11608998912	10707011584	7423103488	22	22	47.6	47.6	47.6	46.103	0	181.37	334
A0A140T861;Q28009;E1BGX1	A0A140T861;Q28009;E1BGX1	FUS	FUS RNA binding protein [Source:VGNC Symbol;Acc:VGNC:29147]	3	0.265526	-1.3459	58140004	72298952	63375980	28768992	41914988	29119008	27990018	65593028	70609016	33745996	3	3	10.7	10.7	10.7	52.239	0	23.447	14
A6QPI6	A6QPI6	TOMM22	translocase of outer mitochondrial membrane 22 [Source:VGNC Symbol;Acc:VGNC:49064]	3	0.265576	-2.32238	3.46008e+06	14415204	20032992	21966992	3369090	17543000	8551410	24028986	878249	28938018	3	3	30	30	30	15.292	0	8.6339	4
P82928	P82928	MRPS28	mitochondrial ribosomal protein S28 [Source:VGNC Symbol;Acc:VGNC:31668]	1	0.265747	1.62202	4.1333e+06	2636500	4.3108e+06	12787007	9275654	10212998	3657391	4780924	4205598	1.4672e+06	1	1	12.7	12.7	12.7	21.041	0.00042753	2.5641	2
P15690	P15690	NDUFS1	NADH:ubiquinone oxidoreductase core subunit S1 [Source:VGNC Symbol;Acc:VGNC:56131]	14	0.265785	2.5869	159129968	4.67423e+06	222750000	419709920	129989960	273659968	287820000	205280032	206349936	337249888	14	14	28.2	28.2	28.2	79.441	0	69.134	39
G3N1Q0;A0A3Q1NCP7;A0A3Q1LUM9;E1BPP6;A0A3Q1LW25;A0A3Q1LKL3;A0A3Q1LZ54	G3N1Q0;A0A3Q1NCP7;A0A3Q1LUM9;E1BPP6;A0A3Q1LW25;A0A3Q1LKL3;A0A3Q1LZ54	MCCC2	methylcrotonoyl-CoA carboxylase 2 [Source:VGNC Symbol;Acc:VGNC:31299]	11	0.26586	2.12256	52603968	2.95072e+06	62892036	87491000	49940984	81966024	85805032	52697032	60349000	92839968	11	11	32.2	32.2	32.2	56.663	0	21.316	12
A0A3Q1MK68;Q0VD48	A0A3Q1MK68;Q0VD48	VPS4B	vacuolar protein sorting 4 homolog B [Source:VGNC Symbol;Acc:VGNC:36825]	3	0.265907	-1.42331	48159992	34684980	58752988	61304988	64728036	64506008	42505004	83217016	15697503	67619000	3	2	10	10	7.3	48.96	0	12.689	7
F1N6U4;A0A3Q1LHE1;A0A3Q1MH57;A0A3Q1MGL4;A0A3Q1ML00;A0A3Q1MB56	F1N6U4;A0A3Q1LHE1;A0A3Q1MH57;A0A3Q1MGL4;A0A3Q1ML00;A0A3Q1MB56	SEPTIN9	septin 9 [Source:VGNC Symbol;Acc:VGNC:34459]	9	0.266237	-1.25112	81688976	178720016	82479984	103110056	82201952	63088988	97637992	75622976	69215960	120140000	9	9	17.9	17.9	17.9	63.012	0	25.146	39
Q2NKT5;A0A3Q1N8S2	Q2NKT5;A0A3Q1N8S2	SEC61B	SEC61 translocon subunit beta [Source:VGNC Symbol;Acc:VGNC:49570]	2	0.266404	-1.21222	50159012	67529032	55817008	74457992	59920008	55749012	60762024	127619936	58669004	67406032	2	2	26	26	26	9.9443	0	20.515	9
Q3SZ71;E1B941	Q3SZ71;E1B941	nan	nan	1	0.266453	-1.78719	7.192e+06	26219008	2.48305e+06	6610003	13144995	4065797	4.8392e+06	29685000	10494996	7045497	1	1	4.3	4.3	4.3	54.236	0	3.6667	3
Q3ZCH0	Q3ZCH0	HSPA9	heat shock protein family A (Hsp70) member 9 [Source:VGNC Symbol;Acc:VGNC:52243]	25	0.266673	1.42841	856340160	456140224	1398699776	2293900544	635560384	1210300416	1634399360	1111800704	1191499520	1727000448	25	25	47.9	47.9	47.9	73.741	0	225.24	154
Q17QI3;A0A3Q1MUM9	Q17QI3;A0A3Q1MUM9	ACAT2	acetyl-CoA acetyltransferase 2 [Source:VGNC Symbol;Acc:VGNC:25530]	13	0.266952	1.74952	272139936	132699984	721399808	1011600064	168729984	883039744	910599488	479980288	591790208	1030900160	13	13	60.5	60.5	60.5	41.17	0	195.5	65
A0A3Q1MJ04;A8E4P2	A0A3Q1MJ04;A8E4P2	ENSBTAG00000045523	nan	6	0.268083	-1.96966	4.84576e+06	25782014	32038004	33878000	16183999	3581411	38877008	41119020	38317996	47236000	6	6	12.8	12.8	12.8	63.398	0	6.4961	9
Q2HJ58;G3MY14;A0A3Q1MHS1;A0A3Q1MUC0;F6RJ91	Q2HJ58;G3MY14;A0A3Q1MHS1;A0A3Q1MUC0	PRPS1	phosphoribosyl pyrophosphate synthetase 1 [Source:VGNC Symbol;Acc:VGNC:53800]	9	0.268148	2.45495	129460008	2.62607e+06	97876056	104929976	110000040	112140056	173130048	112439936	134429936	125070032	9	3	35.8	35.8	11.3	34.834	0	30.117	26
Q1LZ72	Q1LZ72	CNPY2	canopy FGF signaling regulator 2 [Source:NCBI gene (formerly Entrezgene);Acc:506534]	2	0.268273	-1.45032	16132004	24302014	12869006	13715998	12075004	7425784	4.65507e+06	19871006	22462998	14691995	2	2	17.6	17.6	17.6	20.668	0.001217	2.1043	8
A0A452DJA5;Q10741	A0A452DJA5;Q10741	ADAM10	ADAM metallopeptidase domain 10 [Source:VGNC Symbol;Acc:VGNC:25604]	4	0.268463	1.53137	32875000	6.50058e+06	41522012	49254004	26779990	40760980	32359996	25654984	33359014	45619992	4	4	10.1	10.1	10.1	76.296	0	19.726	19
F1MQ25;Q5EA71	F1MQ25;Q5EA71	MRPL49	mitochondrial ribosomal protein L49 [Source:VGNC Symbol;Acc:VGNC:31644]	1	0.268625	-1.42393	2.64672e+06	3876010	3240555	4.7728e+06	3.8579e+06	2.08076e+06	3996399	8245698	6.2209e+06	9573700	1	1	7.3	7.3	7.3	19.032	0.00043554	2.7927	3
P61420;A0A3Q1LUK6	P61420;A0A3Q1LUK6	ATP6V0D1	ATPase H+ transporting V0 subunit d1 [Source:VGNC Symbol;Acc:VGNC:26312]	3	0.268917	-1.48049	21531014	17051998	20376988	35113980	24853012	24399012	19591006	62036988	8820504	42321028	3	3	17.1	17.1	17.1	40.329	0	41.075	12
A0A3Q1MDY5;A5PKG6	A0A3Q1MDY5;A5PKG6	UBE4A	ubiquitination factor E4A [Source:VGNC Symbol;Acc:VGNC:36603]	4	0.269398	1.9726	3829303	2.39777e+06	8893196	52971968	4.1134e+06	4928397	10574999	10053006	5431801	2.1804e+06	4	4	7.7	7.7	7.7	119.21	0	4.1357	6
A6QLW3;A0A3Q1MWX6;A0A3Q1LT62;Q0P5J9	A6QLW3;A0A3Q1MWX6;A0A3Q1LT62;Q0P5J9	RPRD1B	regulation of nuclear pre-mRNA domain containing 1B [Source:VGNC Symbol;Acc:VGNC:34127]	2	0.26955	-1.5349	13119994	11396618	9285004	3.71669e+06	8461397	3234832	3087399	7.4247e+06	4.51436e+06	2.81739e+06	2	2	9.2	9.2	9.2	36.899	0.002004	1.9689	4
P31322;F6Q9S4	P31322;F6Q9S4	nan	nan	9	0.269777	-1.19199	89059968	130320000	111169928	90896008	96106032	128779920	102269960	84419992	77646976	169480048	8	8	33	29.4	29.4	46.335	0	57.423	26
A0A3Q1M7W0;A7MBC2	A0A3Q1M7W0;A7MBC2	PDXDC1	pyridoxal dependent decarboxylase domain containing 1 [Source:NCBI gene (formerly Entrezgene);Acc:505868]	3	0.269911	-1.40959	1.8198e+06	3.1578e+06	4166945	4.4754e+06	2.2675e+06	2.2033e+06	3509500	6364997	4267601	7875298	3	3	6.4	6.4	6.4	84.9	0	5.5291	5
A0A3Q1M9W1;P80227	A0A3Q1M9W1;P80227	APEH	acylaminoacyl-peptide hydrolase [Source:VGNC Symbol;Acc:VGNC:26010]	7	0.270021	1.36749	100119944	196359936	76675008	82785984	55058004	87993984	158609904	66761000	131030056	57275004	7	7	16.6	16.6	16.6	79.511	0	49.627	19
C4T8B4	C4T8B4	CRP	C-reactive protein [Source:VGNC Symbol;Acc:VGNC:27724]	7	0.271447	-1.84112	1225200384	1494200448	656520192	143890032	717319808	109350008	404800032	362170208	634420352	410959744	7	7	50.9	50.9	50.9	25.292	0	87.741	58
CON__P02533;CON__P08779;F1MC11;A0A3Q1M2I5;CON__A2A4G1;A0A140T867;CON__Q04695;CON__Q9QWL7;CON__Q9Z2K1;A1L595;CON__P19001;CON__P08727;CON__Q3ZAW8;CON__P19012;P08728;F1MJ66;A0A3Q1LSG0;CON__Q6IFX2;A0A3Q1M4F4;Q148H6;A0A3Q1N5C7;G3X7W8;CON__P05784;CON__Q148H6;CON__Q7Z3Y7;A0A3Q1LV22;Q0P5J6;CON__Q7Z3Y8;F1MI98;CON__O76013;CON__Q7Z3Y9;CON__O76015;CON__O76014;CON__REFSEQ:XP_986630;CON__Q99456;CON__A2AB72;P05…	CON__P02533;CON__P08779;F1MC11;A0A3Q1M2I5;CON__A2A4G1;A0A140T867;CON__Q04695;CON__Q9QWL7;CON__Q9Z2K1;A1L595;CON__P19001;CON__P08727;CON__Q3ZAW8;CON__P19012	nan	nan	7	0.272133	-2.74062	4.72924e+06	7131159	63049964	8548121	251109920	9103997	29425860	74487032	17304836	3.44545e+06	4	3	14.8	10	8.1	51.621	0	12.387	8
Q95115;F1MER9	Q95115;F1MER9	STAT5A	signal transducer and activator of transcription 5A [Source:VGNC Symbol;Acc:VGNC:35372]	8	0.273105	-1.21975	51369968	33894980	60388988	54522988	50336984	43583000	38521016	68258960	47860968	86397984	8	5	13.7	13.7	9.6	90.699	0	24.074	15
F1N339	F1N339	PTPN11	protein tyrosine phosphatase non-receptor type 11 [Source:VGNC Symbol;Acc:VGNC:33530]	5	0.273219	-1.96381	19682988	27980990	3.90031e+06	6243506	16700999	23646994	3.58846e+06	15237009	4618773	50655024	5	5	11.1	11.1	11.1	68.009	0	5.9527	6
A7YWF1;A0A3Q1MB37	A7YWF1;A0A3Q1MB37	ACSS2	acyl-CoA synthetase short chain family member 2 [Source:VGNC Symbol;Acc:VGNC:25571]	30	0.273243	2.586	1278700544	97872952	3695701760	8763001856	818140160	5197302784	3704698112	2462198528	2481400576	6353293312	30	30	58.3	58.3	58.3	78.733	0	323.31	262
A6QNJ7	A6QNJ7	PGM5	phosphoglucomutase 5 [Source:VGNC Symbol;Acc:VGNC:32797]	14	0.273256	-1.27363	117049976	279010144	122380008	109599968	178759952	91366976	176499888	155320016	206190128	150789936	14	14	45.3	45.3	45.3	62.176	0	50.319	23
A0A3Q1ME55;A0A3Q1MRQ2	A0A3Q1ME55;A0A3Q1MRQ2	C8G	complement C8 gamma chain [Source:NCBI gene (formerly Entrezgene);Acc:517356]	3	0.274232	-1.5317	134640000	195030112	96212056	48268992	205420112	48448004	58440012	44865988	131500000	117960008	3	2	9.6	9.6	6.4	50.834	0	23.867	19
Q08E34	Q08E34	TOMM70	translocase of outer mitochondrial membrane 70 [Source:VGNC Symbol;Acc:VGNC:49582]	5	0.274251	1.24232	56895992	53462988	66921036	145570016	63136964	71231960	96557000	77707976	86317952	94662032	5	5	11	11	11	67.568	0	27.389	16
P35705	P35705	PRDX3	peroxiredoxin 3 [Source:VGNC Symbol;Acc:VGNC:33301]	7	0.274711	1.34177	178880048	167259888	401940064	477869920	223579952	392279840	420989792	408619840	423919744	224040064	7	7	47.5	47.5	47.5	28.195	0	83.877	39
Q3ZCD7;A0A3Q1LS26;A0A3Q1LZT2	Q3ZCD7;A0A3Q1LS26;A0A3Q1LZT2	TECR	trans-2,3-enoyl-CoA reductase [Source:VGNC Symbol;Acc:VGNC:35730]	9	0.275042	1.39065	197519888	87409032	334940192	349959840	137960000	392820096	195399952	241109904	240820000	252269888	9	9	24	24	24	36.072	0	21.202	41
F1MLX9	F1MLX9	GDA	guanine deaminase [Source:VGNC Symbol;Acc:VGNC:29294]	17	0.275045	-1.68702	168719936	73782048	95686000	164779920	302399936	68756016	117439968	410469952	35313984	123619936	17	17	51.1	51.1	51.1	51.059	0	65.715	41
F1N238;Q2HJG2;A0A3Q1LR62;A0A3Q1LGY1;A0A3Q1LML6	F1N238;Q2HJG2;A0A3Q1LR62;A0A3Q1LGY1;A0A3Q1LML6	PUF60	poly(U) binding splicing factor 60 [Source:VGNC Symbol;Acc:VGNC:53878]	1	0.275129	1.77043	15099003	25110992	3.90192e+06	16641996	3.23222e+06	9778695	16199990	4.71063e+06	18473992	28339996	1	1	5.9	5.9	5.9	56.541	0.00043745	2.8543	3
P19483	P19483	nan	nan	24	0.27526	-4.39871	5.30895e+06	93063008	216100064	4443783	245279936	396620192	2.7283e+06	261379840	190249936	6.20316e+06	1	1	50.6	3.4	3.4	59.719	0	19.595	10
A0A3Q1MQF2;A0A3Q1MEI8;Q3SYT8;A0A3S5ZP34;A0A3Q1M7U0	A0A3Q1MQF2;A0A3Q1MEI8;Q3SYT8;A0A3S5ZP34;A0A3Q1M7U0	POR	cytochrome p450 oxidoreductase [Source:VGNC Symbol;Acc:VGNC:33169]	7	0.27633	1.13674	62025996	63214976	69537992	93438040	51693988	63641976	75230976	77991008	64496032	53203016	7	7	21	21	21	71.925	0	41.321	25
A0A3Q1MNN7;A0A3Q1M7B5;E1B8P9	A0A3Q1MNN7;A0A3Q1M7B5;E1B8P9	MAPK3	mitogen-activated protein kinase 3 [Source:VGNC Symbol;Acc:VGNC:31219]	7	0.276579	1.21363	66886980	103789928	44293008	90844952	52405996	67891040	66016012	48906012	79012968	69364000	4	4	23.8	13.5	13.5	41.496	0	27.714	11
Q3SX47;A0A3Q1M2E6	Q3SX47	HNRNPC	heterogeneous nuclear ribonucleoprotein C [Source:NCBI gene (formerly Entrezgene);Acc:510852]	6	0.276615	-1.66483	17370990	10237995	17190004	22599994	34468984	4.8346e+06	17393994	57565984	29862014	36106012	6	6	23.1	23.1	23.1	32.427	0	7.8953	10
P13182;F1MBC7;A0A452DIM5	P13182;F1MBC7;A0A452DIM5	COX6A1	cytochrome c oxidase subunit VIa polypeptide 1 [Source:NCBI gene (formerly Entrezgene);Acc:282199]	2	0.277082	2.637	92595048	12530937	203839920	369519872	99214056	246739952	159100096	250209856	41250024	6852670	2	2	43.1	43.1	43.1	12.073	0	11.038	14
F6QH17;A0A3Q1MAP8	F6QH17	SDCBP	syndecan binding protein [Source:VGNC Symbol;Acc:VGNC:34382]	4	0.277693	-3.29466	93810984	2118963	45560020	2.16465e+06	63726000	29585990	1989648	83474968	3.30999e+06	29908992	4	4	20.6	20.6	20.6	38.58	0	19.262	6
A0A3Q1M0V8;A0A140T8A4;Q1JPJ8	A0A3Q1M0V8;A0A140T8A4;Q1JPJ8	THOP1	thimet oligopeptidase 1 [Source:VGNC Symbol;Acc:VGNC:35843]	3	0.277878	-1.22901	34169980	29537996	31579002	35380996	24664994	23660002	22781004	28381990	15884999	44449988	3	3	6.5	6.5	6.5	81.717	0	6.5423	12
Q3SZA0	Q3SZA0	COPS4	COP9 signalosome subunit 4 [Source:VGNC Symbol;Acc:VGNC:27601]	6	0.2779	-2.2283	45611008	14831025	33375998	44491024	44055024	51317972	4.36224e+06	48847016	2.83406e+06	66398960	6	6	24.6	24.6	24.6	46.284	0	23.886	15
P63258	P63258	ACTG1	actin gamma 1 [Source:NCBI gene (formerly Entrezgene);Acc:404122]	22	0.277939	-1.1288	39519014912	63293075456	40645009408	42260971520	42818985984	38308974592	48062984192	55446020096	54194978816	50007973888	22	1	70.7	70.7	4.5	41.792	0	323.31	1316
F1MYG5	F1MYG5	LMNA	lamin A/C [Source:VGNC Symbol;Acc:VGNC:30929]	44	0.27814	-1.2443	14200996864	17769019392	11034989568	7745994752	14439998464	7529495040	7947298304	9816192000	11709996032	8272207872	44	42	67.2	67.2	65.8	74.126	0	323.31	403
Q9BEA2;F1MPP7	Q9BEA2;F1MPP7	nan	nan	29	0.278952	1.36863	1438099584	682280128	2083700864	2919000320	986280192	2181900032	1948800896	1731000704	1597999488	2447198976	29	29	64.6	64.6	64.6	64.922	0	323.31	235
Q3MHL3;Q3SWX8;A0A3Q1LUZ1	Q3MHL3	RBBP4	RB binding protein 4, chromatin remodeling factor [Source:VGNC Symbol;Acc:VGNC:33770]	5	0.279285	-2.32215	2.49314e+06	42674992	40448976	32073986	24591994	3419140	31566980	25999988	5961083	3.14761e+06	5	5	19.5	19.5	19.5	47.655	0	10.331	7
Q1JPG7	Q1JPG7	PKLR	pyruvate kinase L/R [Source:VGNC Symbol;Acc:VGNC:32943]	5	0.280887	2.551	6.48718e+06	57784976	7.44615e+06	14980992	2.38262e+06	3.31817e+06	29162002	2024616	52823008	2.21534e+06	4	4	14.3	12.2	12.2	56.87	0	10.503	3
A0A3Q1MJK1;O02739;A0A3Q1NAJ0;F1N0T3;A0A3Q1LKH6;G3X7H8	A0A3Q1MJK1;O02739;A0A3Q1NAJ0;F1N0T3	SERPINB6	serpin peptidase inhibitor, clade B (ovalbumin), member 6 [Source:NCBI gene (formerly Entrezgene);Acc:286854]	10	0.281355	1.33723	71655968	55973968	57371024	35172012	39154980	50965976	63125028	21865002	90410976	62359988	9	9	34.4	31.7	31.7	42.607	0	26.164	19
Q3ZBG0;E1BD83	Q3ZBG0	PSMA7	proteasome 20S subunit alpha 7 [Source:VGNC Symbol;Acc:VGNC:33442]	11	0.281442	-1.17674	381799936	357140096	434990112	477309856	346000192	377519968	355489920	455789984	299440064	674459648	11	11	56.5	56.5	56.5	27.869	0	106.08	41
F1N1S2;A0A3Q1MTY6;G3MYP5;A0A3Q1M9Z4	F1N1S2;A0A3Q1MTY6	MAP1B	microtubule associated protein 1B [Source:VGNC Symbol;Acc:VGNC:31178]	9	0.281611	-1.40957	51073968	156660096	111139952	102610032	68769016	72595968	52058032	45574000	92315992	186449888	9	9	6.5	6.5	6.5	256.02	0	27.91	14
A0A3Q1M5N3;A0A3Q1LMG9;F1MSI2;A0A3Q1LTY7;A0A3Q1MDW2	A0A3Q1M5N3;A0A3Q1LMG9;F1MSI2;A0A3Q1LTY7;A0A3Q1MDW2	AGRN	agrin [Source:VGNC Symbol;Acc:VGNC:25742]	2	0.281902	1.29906	5994101	2.8601e+06	8.1193e+06	5950996	6256504	11093004	7572403	7061303	5558798	4388499	2	2	1.4	1.4	1.4	209.04	0.00043365	2.7329	6
A0A3Q1LYE7;A1L528;A0A3Q1N147;Q3ZBD1;Q1RMR4	A0A3Q1LYE7;A1L528;A0A3Q1N147;Q3ZBD1	RAB1A	RAB1A, member RAS oncogene family [Source:VGNC Symbol;Acc:VGNC:33626]	11	0.281972	-1.35015	86094000	168399936	146790064	167059888	81604024	103630056	160560000	133320032	64537996	257659968	5	5	68.2	32.8	32.8	21.851	0	56.268	20
P81125;A0A3Q1M6H3;F6Q334;A0A3Q1MQ08;P81126	P81125;A0A3Q1M6H3;F6Q334	nan	nan	15	0.282148	1.53098	170310000	80745048	327730208	609539968	122190048	290030144	360800064	256109952	256089968	399400064	15	15	68.8	68.8	68.8	33.224	0	182.1	51
F1N3Q7;Q32PJ2;CON__Q32PJ2;A0A3Q1M3N0;A0A3Q1MZJ9	F1N3Q7;Q32PJ2;CON__Q32PJ2;A0A3Q1M3N0;A0A3Q1MZJ9	APOA4	apolipoprotein A4 [Source:VGNC Symbol;Acc:VGNC:26024]	26	0.282879	-1.29863	8883899392	11400986624	4268898304	4972705280	12377987072	7340909056	8253309440	8249098752	6060092416	12055015424	26	26	57.2	57.2	57.2	52.29	0	323.31	272
E1BF81;CON__ENSEMBL:ENSBTAP00000023402	E1BF81;CON__ENSEMBL:ENSBTAP00000023402	SERPINA6	serpin family A member 6 [Source:VGNC Symbol;Acc:VGNC:34468]	8	0.283138	1.37237	102129976	86147968	64848984	84517040	146360048	97477032	176799984	143510064	254319984	66230012	8	8	27.7	27.7	27.7	45.102	0	30.493	27
A5PKG4	A5PKG4	NFS1	NFS1 cysteine desulfurase [Source:VGNC Symbol;Acc:VGNC:99675]	3	0.283557	2.757	1905000960	1204999680	1104900480	315679808	730900032	592330304	969659776	174240064	1175100032	15028006	3	3	10.7	10.7	10.7	50.343	0	3.1381	8
A7Z057;P68252	A7Z057;P68252	YWHAG	tyrosine 3-monooxygenase/tryptophan 5-monooxygenase activation protein gamma [Source:VGNC Symbol;Acc:VGNC:37046]	13	0.283573	1.17786	2203199488	2105600128	2971299072	3275798528	2177899776	2840499968	3473499648	1978800512	1810401024	2108999040	10	8	65.2	55.1	47.4	28.302	0	280.33	137
F1MTR4	F1MTR4	IGSF8	immunoglobulin superfamily member 8 [Source:VGNC Symbol;Acc:VGNC:30096]	2	0.283808	1.44408	52835996	72805984	46688024	76299040	39123004	88655024	202850064	76230984	36709016	41802980	2	2	4.3	4.3	4.3	64.416	0.0091979	1.2195	10
G3N1U2;G3MXH2;A0A3Q1LKB7	G3N1U2;G3MXH2;A0A3Q1LKB7	HRAS	HRas proto-oncogene, GTPase [Source:VGNC Symbol;Acc:VGNC:29951]	4	0.284144	1.16262	53716984	47042988	62998972	65400964	64353960	69948960	54234984	60558964	63020964	34235004	4	2	35.3	35.3	14.1	18.827	0	27.993	14
F1MSQ7;A0A3Q1NHJ2;Q0P5K8;A0A3Q1N363	F1MSQ7;A0A3Q1NHJ2;Q0P5K8;A0A3Q1N363	NIPSNAP1	nipsnap homolog 1 [Source:VGNC Symbol;Acc:VGNC:32086]	6	0.284186	2.02744	60011020	89733992	10890004	445620192	90867056	129690080	222410128	164030048	130740040	202120048	6	6	39.8	39.8	39.8	31.678	0	110.99	26
F1MTK2	F1MTK2	MEAK7	MTOR associated protein, eak-7 homolog [Source:VGNC Symbol;Acc:VGNC:35889]	2	0.284324	-1.75573	7.23844e+06	2.42518e+06	20370012	4.31693e+06	16285005	8589061	3.43871e+06	19772002	3.81625e+06	3694144	2	2	6.3	6.3	6.3	47.56	0.00041894	2.3952	4
F1MXY2;Q64L89	F1MXY2;Q64L89	MGST1	microsomal glutathione S-transferase 1 [Source:VGNC Symbol;Acc:VGNC:31451]	4	0.284827	1.91107	615560192	74995032	1337900544	2129299840	289560032	808870464	402970144	605439872	764659648	728590400	4	4	27.1	27.1	27.1	17.59	0	97.718	30
A0A3Q1N8F8;Q3T087;A0A452DIZ2	A0A3Q1N8F8;Q3T087;A0A452DIZ2	RPL11	ribosomal protein L11 [Source:VGNC Symbol;Acc:VGNC:34108]	4	0.284886	-1.20914	162369984	143430016	177109968	206870016	179650064	168630064	101809936	280600064	135520064	157729968	4	4	23.4	23.4	23.4	19.024	0	18.752	24
F6PZJ9	F6PZJ9	CD58	CD58 molecule [Source:VGNC Symbol;Acc:VGNC:27040]	5	0.284991	-1.24121	117419944	153580096	107450016	46665004	91740992	97908024	91334000	90143984	81819968	86543056	5	5	28.2	28.2	28.2	27.161	0	33.446	32
Q9TTJ5;A0A3Q1MLX2	Q9TTJ5;A0A3Q1MLX2	nan	nan	7	0.287651	1.58925	64364000	10903416	91084992	108010040	58354008	83496048	41787012	33984992	52970988	64345964	7	7	33.8	33.8	33.8	33.307	0	16.875	13
Q02337	Q02337	BDH1	3-hydroxybutyrate dehydrogenase 1 [Source:VGNC Symbol;Acc:VGNC:26457]	10	0.288685	5.02715	2.37857e+06	2.00265e+06	171830048	457089792	5.6738e+06	136469920	189649984	2206447	148749904	302609920	10	10	35.2	35.2	35.2	38.391	0	51.273	26
A7E3Q2;P34933	A7E3Q2;P34933	HSPA2	heat shock protein family A (Hsp70) member 2 [Source:NCBI gene (formerly Entrezgene);Acc:281827]	18	0.289788	1.30934	283860032	190040032	245459968	433980256	237260000	487829952	350669824	223650016	282369952	624719616	11	11	35.1	22.8	22.8	69.808	0	92.329	63
Q58DT1;E1BLQ8;A0A3Q1LP69;F1N7A3;A0A3Q1LKR0	Q58DT1;E1BLQ8;A0A3Q1LP69;F1N7A3	RPL7	ribosomal protein L7 [Source:NCBI gene (formerly Entrezgene);Acc:514966]	10	0.289822	-1.21703	287119936	241679888	283549856	258450112	274569952	354470112	243200128	537910336	188370080	317889856	10	10	40.3	40.3	40.3	29.168	0	29.235	50
Q3SZ85	Q3SZ85	PTRHD1	peptidyl-tRNA hydrolase domain containing 1 [Source:VGNC Symbol;Acc:VGNC:33563]	3	0.290411	1.91231	31979986	1.79785e+06	22745012	27042988	26857994	39097976	35762016	31152018	29497996	40767016	3	3	42.9	42.9	42.9	15.972	0	2.8696	2
F1MQ21	F1MQ21	NES	nestin [Source:VGNC Symbol;Acc:VGNC:32009]	13	0.29093	-1.56267	28981014	48711008	70151960	86935016	49457000	118290000	32544012	113429992	46186016	217749968	13	13	12.5	12.5	12.5	197.28	0	35.752	26
A0A3Q1M909;P54149;A0A3Q1N5G3	A0A3Q1M909;P54149;A0A3Q1N5G3	MSRA	methionine sulfoxide reductase A [Source:VGNC Symbol;Acc:VGNC:31705]	7	0.291222	1.27465	84048040	41913992	103729984	114149992	82657040	158910048	107539976	108520024	87575944	109420008	7	7	51.4	51.4	51.4	23.269	0	110.27	25
Q2YDJ9;F1N7H5	Q2YDJ9;F1N7H5	nan	nan	5	0.291554	1.64919	60800032	5716577	41894988	38129000	55898980	66029976	53091016	54534016	48880028	44598976	5	5	15.8	15.8	15.8	39.837	0	8.0798	7
F1MLW8;A0A3Q1LT19	F1MLW8;A0A3Q1LT19	ENSBTAG00000047121	immunoglobulin lambda-1 light chain-like [Source:NCBI gene (formerly Entrezgene);Acc:100847119]	10	0.291967	-1.48785	474390176	879659456	507310240	216939936	298169984	238770112	263530096	484860000	1053699584	771120384	4	4	51.5	23.6	23.6	24.623	0	85.937	92
A5PJI5	A5PJI5	GET3	guided entry of tail-anchored proteins factor 3, ATPase [Source:VGNC Symbol;Acc:VGNC:96696]	6	0.29266	-1.17334	73411040	69238016	61336036	75635976	96989056	75657976	83175000	132380024	73277032	104429960	6	6	23.9	23.9	23.9	38.792	0	27.254	17
Q2KIW9;A0A452DIX8	Q2KIW9;A0A452DIX8	nan	nan	7	0.292731	2.86976	102399976	1.30957e+06	91001944	199679968	49276016	141779984	120780048	124509920	109179984	268620064	7	7	48.5	48.5	48.5	22.279	0	21.93	20
A0A3Q1MAF9;Q1RMI4	A0A3Q1MAF9;Q1RMI4	ENSBTAG00000054649	GTPase, IMAP family member 4-like [Source:NCBI gene (formerly Entrezgene);Acc:768255]	1	0.292792	1.30676	8352697	15032994	6789796	13201004	6.0483e+06	8623697	19403994	9695906	8321405	6731404	1	1	4.1	4.1	4.1	36.476	0	3.5352	3
A5D7D1;A0A3Q1MFS2;A0A3Q1MAJ8;A0A452DIE5;A0A3Q1MRU0;A0A3Q1MR52	A5D7D1;A0A3Q1MFS2;A0A3Q1MAJ8;A0A452DIE5;A0A3Q1MRU0;A0A3Q1MR52	ACTN4	actinin alpha 4 [Source:VGNC Symbol;Acc:VGNC:25583]	49	0.293192	1.11628	3563100160	4664501760	4136399360	4469601280	3478798336	4328794624	5584098816	4266201344	5575202816	4324195840	49	30	65.3	65.3	42.6	104.93	0	323.31	434
E1BN47	E1BN47	CYFIP1	cytoplasmic FMR1 interacting protein 1 [Source:VGNC Symbol;Acc:VGNC:50307]	7	0.293867	-1.42585	26721988	51202020	54371964	59372980	44543996	39642988	13532993	67344032	35145980	21110998	7	6	7.3	7.3	5.9	145.19	0	14.266	19
A6H769;A0A3Q1M657	A6H769;A0A3Q1M657	RPS7	ribosomal protein S7 [Source:VGNC Symbol;Acc:VGNC:34150]	6	0.294601	-1.1931	389819968	692660288	397559904	504459744	472379936	366620160	461559808	768049728	464089952	373689888	6	6	47.4	47.4	47.4	22.127	0	105.24	53
G3X743	G3X743	RNPEP	arginyl aminopeptidase [Source:VGNC Symbol;Acc:VGNC:58406]	6	0.294755	1.33509	54711016	64207024	38824000	47016996	37557996	36320020	144209984	39973976	48043996	40774996	6	6	14.7	14.7	14.7	72.14	0	13.407	7
A6H797	A6H797	MLEC	malectin [Source:VGNC Symbol;Acc:VGNC:31496]	9	0.294818	1.48004	48113980	29583996	84073048	193280032	53133988	88373000	109300000	65759044	104910008	152689904	9	9	37.1	37.1	37.1	31.566	0	27.082	31
Q2KJ19	Q2KJ19	DR1	down-regulator of transcription 1 [Source:VGNC Symbol;Acc:VGNC:28200]	1	0.295225	-1.62959	10222995	2.37228e+06	9147999	4.59554e+06	13407993	4.36994e+06	5.37034e+06	18293000	2.22046e+06	5.28555e+06	1	1	13.6	13.6	13.6	19.443	0	15.487	2
Q1RMW0	Q1RMW0	PLSCR3	phospholipid scramblase 3 [Source:VGNC Symbol;Acc:VGNC:55863]	1	0.295446	-1.44018	5652868	2.57359e+06	10309998	4767297	11054003	9378606	4697177	12037976	6042269	12587008	1	1	6.6	6.6	6.6	32.225	0.0012126	2.0847	2
A0A3Q1LWN4;E1BME9;A0A3Q1N7L1	A0A3Q1LWN4;E1BME9;A0A3Q1N7L1	NDUFV3	NADH:ubiquinone oxidoreductase subunit V3 [Source:VGNC Symbol;Acc:VGNC:31976]	3	0.295565	-2.20132	6764064	4.0459e+06	29339000	51165004	17781006	3.15837e+06	3647762	23593002	17950004	74292992	3	3	10.7	10.7	10.7	50.85	0	5.4779	3
Q32LP0;F1MMJ5	Q32LP0;F1MMJ5	FERMT3	fermitin family member 3 [Source:NCBI gene (formerly Entrezgene);Acc:525159]	11	0.295821	-1.75019	52891000	152929904	74254992	21808994	48887976	29934982	120229928	289380160	158190032	67132024	11	11	29.3	29.3	29.3	75.782	0	97.47	31
O46414;A0A3Q1LVU1;A0A3Q1NGZ9;A0A3Q1MJ65;A0A3Q1MNC0	O46414;A0A3Q1LVU1;A0A3Q1NGZ9	FTH1	ferritin heavy chain 1 [Source:VGNC Symbol;Acc:VGNC:56265]	9	0.296066	-4.22509	2.5144e+06	538110208	1.77179e+06	12271004	887759424	18340996	5662599	6.9978e+06	19054898	13880304	9	9	63.5	63.5	63.5	21.051	0	97.662	22
Q6Y1E2	Q6Y1E2	PLP2	proteolipid protein 2 [Source:VGNC Symbol;Acc:VGNC:56949]	1	0.296068	2.5032	8253278	36361000	1.93203e+06	59038984	4777430	8783789	71790048	4737722	34987984	68792024	1	1	8.6	8.6	8.6	16.645	0	3.6007	4
A0A140T851;P00745;A0A3Q1M616	A0A140T851;P00745;A0A3Q1M616	PROC	protein C, inactivator of coagulation factors Va and VIIIa [Source:VGNC Symbol;Acc:VGNC:56139]	2	0.297081	-1.70629	32341008	19224994	22438986	2426917	26631982	16856990	12941005	14322992	24229000	36463008	2	2	6.4	6.4	6.4	50.708	0	28.843	9
A7E3W2	A7E3W2	LGALS3BP	galectin 3 binding protein [Source:VGNC Symbol;Acc:VGNC:30853]	5	0.297113	1.6433	15292992	25024990	49210004	135020048	18967006	35899008	88929952	46343028	33177014	16859998	5	5	13.9	13.9	13.9	62.126	0	24.023	10
Q3MHH4	Q3MHH4	QARS1	glutaminyl-tRNA synthetase 1 [Source:VGNC Symbol;Acc:VGNC:33595]	9	0.297157	1.21698	46996988	41680028	58294016	82912056	47449996	61589972	96185984	55938012	65048968	87225016	9	9	15.2	15.2	15.2	87.642	0	66.041	38
A0A3Q1LSN3;A0A3Q1LF26;A0A3Q1NE13	A0A3Q1LSN3;A0A3Q1LF26;A0A3Q1NE13	ENSBTAG00000050219	mitochondrial contact site and cristae organizing system subunit 10 [Source:NCBI gene (formerly Entrezgene);Acc:508331]	1	0.297276	1.40032	6182558	10620001	17275988	16366007	5087402	12866250	13631161	8759204	10685589	4307575	1	1	8.8	8.8	8.8	9.0114	0.0091878	1.2161	2
F1MMR6;A0A3Q1M3Z5;P80209	F1MMR6;A0A3Q1M3Z5;P80209	CTSD	cathepsin D [Source:NCBI gene (formerly Entrezgene);Acc:282883]	11	0.29779	-1.34543	568329856	1209999616	462630144	935020416	695500352	348259968	1011799360	948770304	511449824	1142999424	11	11	34.2	34.2	34.2	44.704	0	103.1	100
Q5E954	Q5E954	DNAJA1	DnaJ heat shock protein family (Hsp40) member A1 [Source:VGNC Symbol;Acc:VGNC:56944]	4	0.298211	-1.16052	38954024	41183980	50932972	59161032	50353024	50818024	44272984	82081952	45126012	56812032	4	4	18.1	18.1	18.1	44.882	0	16.075	15
Q95L54;A0A3Q1MTA5	Q95L54;A0A3Q1MTA5	ANXA8L1	annexin A8-like 1 [Source:NCBI gene (formerly Entrezgene);Acc:281627]	7	0.298368	-1.85296	4.9788e+06	57218016	20872992	49453012	106560048	34783988	71990968	88653032	52093004	62183972	7	7	29.7	29.7	29.7	36.787	0	29.537	19
Q05B60	Q05B60	NUDT14	nudix hydrolase 14 [Source:VGNC Symbol;Acc:VGNC:32328]	1	0.29918	2.12256	1.71405e+06	7.20835e+06	4.53288e+06	28715982	6677345	5233676	39357024	1.80357e+06	22201002	13277054	1	1	11.3	11.3	11.3	23.901	0	4.9532	1
A4FV37	A4FV37	CAVIN3	caveolae associated protein 3 [Source:VGNC Symbol;Acc:VGNC:26804]	12	0.299183	-1.28218	1543599232	1308500096	1638499200	1589400960	3042498304	2748099840	1275300352	1935400704	963240512	2273400576	12	12	65.4	65.4	65.4	27.487	0	323.31	139
F1MZV1;A0A3S5ZPF0;A0A3Q1M0F0;P27595;F1MIM3	F1MZV1;A0A3S5ZPF0;A0A3Q1M0F0	HK1	hexokinase 1 [Source:VGNC Symbol;Acc:VGNC:29864]	17	0.300312	1.23704	132529920	123249984	137269904	257490048	167820064	218349872	181209888	280090048	203460032	119250032	17	16	23.1	23.1	21.4	99.459	0	50.396	47
A0A3S5ZPJ6;E1BPP7;A0A3Q1ME65	A0A3S5ZPJ6;E1BPP7;A0A3Q1ME65	STAT1	signal transducer and activator of transcription 1 [Source:VGNC Symbol;Acc:VGNC:56151]	16	0.30062	-1.38225	73976024	119629952	159829968	283909952	206090112	170549968	144400000	379370176	113980040	198990032	16	16	28.4	28.4	28.4	87.098	0	40.167	40
Q56JW4;A0A452DIE3	Q56JW4;A0A452DIE3	nan	nan	10	0.300667	-1.17835	210809872	325530048	151639984	218719968	216839856	198950048	163399984	308790080	209990128	216339904	10	10	73.9	73.9	73.9	19.537	0	43.802	42
P11116	P11116	LGALS1	galectin 1 [Source:VGNC Symbol;Acc:VGNC:30850]	10	0.301957	-1.16113	5989806592	6045496320	7864892416	8854607872	8484090368	8256801792	8163908608	11022013440	6349799936	10775999488	10	10	91.1	91.1	91.1	14.744	0	284.49	446
P27214;F1MUN7;F1MD66;F1N2Q7	P27214;F1MUN7;F1MD66	nan	nan	13	0.301999	-1.10708	400340032	437719936	409230208	398939904	441000096	359609984	284399840	323369856	418890048	445439936	12	12	30.4	28.6	28.6	54.018	0	124.76	58
P00426	P00426	COX5A	cytochrome c oxidase subunit 5A [Source:VGNC Symbol;Acc:VGNC:27636]	4	0.302456	-1.66237	51347020	105189992	122579992	190180016	96815976	109649968	265059840	320549920	47446984	427209984	4	4	30.9	30.9	30.9	16.735	0	14.033	14
A5PK70	A5PK70	NME3	NME/NM23 nucleoside diphosphate kinase 3 [Source:VGNC Symbol;Acc:VGNC:32126]	1	0.30282	1.35894	12052994	18269990	7570501	14462010	3562253	9148894	11450005	9224694	12950007	11226007	1	1	7.7	7.7	7.7	19.079	0	3.7839	5
F6Q234;A0A3Q1NGC5	F6Q234;A0A3Q1NGC5	PEPD	peptidase D [Source:VGNC Symbol;Acc:VGNC:32747]	15	0.30286	-1.30099	179339904	225460080	277329824	386509984	415540256	319739808	369559936	592320128	297030176	589179648	15	4	45	45	13.2	54.832	0	179.8	66
Q2YDK4	Q2YDK4	HMGN4	high mobility group nucleosomal binding domain 4 [Source:NCBI gene (formerly Entrezgene);Acc:614918]	1	0.302964	-2.12645	49409032	46970028	41648024	2.6271e+06	41853024	10757994	11201071	7.2438e+06	4793500	5496600	1	1	10	10	10	9.5829	0.0070922	1.3337	4
A0A3Q1ML65;A0A3Q1LL65;A0A3Q1LM59;A0A3Q1LPB8;A0A3Q1M5J6;F1MN61	A0A3Q1ML65;A0A3Q1LL65;A0A3Q1LM59;A0A3Q1LPB8;A0A3Q1M5J6;F1MN61	EEA1	early endosome antigen 1 [Source:VGNC Symbol;Acc:VGNC:54421]	8	0.303077	2.3765	3.31131e+06	36683980	856656	31018002	6470203	6140403	31528984	5.97397e+06	40981984	8850255	8	8	9.9	9.9	9.9	157.15	0	17.698	8
G3X879;A1L504	G3X879;A1L504	LMF2	lipase maturation factor 2 [Source:VGNC Symbol;Acc:VGNC:30927]	3	0.303168	1.32144	12119001	16736143	15839010	12317001	9783298	19127008	17070992	4.60645e+06	12217002	12370005	3	3	7.1	7.1	7.1	79.316	0	4.9825	4
A0A3Q1MWC7;F1N3V0	A0A3Q1MWC7;F1N3V0	ME1	malic enzyme 1 [Source:VGNC Symbol;Acc:VGNC:31339]	16	0.30372	2.18481	62250024	25243004	314710112	1278399744	102870008	396559872	396620192	145459968	239799840	507210304	16	16	51.9	51.9	51.9	63.386	0	201.98	58
P17690;CON__P17690;A0A140T843;A0A3Q1LXP4	P17690;CON__P17690;A0A140T843;A0A3Q1LXP4	nan	nan	13	0.304485	-1.2436	2202899456	2347200512	1370300160	1054199808	2199201024	1226600704	1618600832	1345499520	1890799232	2724498944	13	13	55.7	55.7	55.7	38.252	0	302.2	148
Q29RN2;F6QLM5;A0A3Q1NLJ5	Q29RN2;F6QLM5;A0A3Q1NLJ5	GYG1	glycogenin 1 [Source:VGNC Symbol;Acc:VGNC:29728]	5	0.304723	-1.85205	2.25096e+06	31701984	34274992	21497990	46694996	34506008	47288984	43198992	35042980	27508990	5	5	28.2	28.2	28.2	37.53	0	30.405	17
A0A3Q1MME4;Q2HJ60;A0A3Q1MJF8;A0A3Q1MP10;A0A3Q1NDV9	A0A3Q1MME4;Q2HJ60;A0A3Q1MJF8	HNRNPA2B1	heterogeneous nuclear ribonucleoprotein A2/B1 [Source:VGNC Symbol;Acc:VGNC:29894]	15	0.305222	-1.15158	1647899264	1371900800	1321399296	1235699328	1649300736	1110299520	1113199360	2116000768	1457799296	1174500608	15	14	54	54	51.1	33.911	0	166.28	108
E1BCF8	E1BCF8	ZC3HAV1	zinc finger CCCH-type containing, antiviral 1 [Source:VGNC Symbol;Acc:VGNC:37111]	6	0.305441	1.67201	14892997	7493656	2.31763e+06	19691994	20456994	23140990	26231004	22454002	14723009	25141986	6	6	9.6	9.6	9.6	100.75	0	4.1779	7
Q3SZF3;A5D9B4	Q3SZF3;A5D9B4	nan	nan	5	0.305912	-1.24437	13891006	30451988	18217000	13189002	14377005	15035001	17834002	15292001	25057004	30113008	2	2	15.4	5.8	5.8	49.264	0	12.15	9
A6QNS6	A6QNS6	NID1	nidogen 1 [Source:VGNC Symbol;Acc:VGNC:55991]	54	0.306211	1.22588	3525399040	2583800576	4993800704	6005601792	3687799808	6969491456	5213599232	3994797824	3632798720	5310603264	54	54	61.2	61.2	61.2	136	0	323.31	409
Q17QH1	Q17QH1	APOF	apolipoprotein F [Source:VGNC Symbol;Acc:VGNC:55845]	3	0.30636	2.01198	11049006	19549996	1.0026e+06	2.1031e+06	3.7059e+06	13253764	11979995	1.32741e+06	4.1302e+06	4793601	3	3	15.3	15.3	15.3	33.677	0	5.0529	9
A0A3Q1NEH4;A0A3Q1M1S6;Q2KJ39	A0A3Q1NEH4;A0A3Q1M1S6;Q2KJ39	RCN3	reticulocalbin 3 [Source:VGNC Symbol;Acc:VGNC:33833]	6	0.30678	-1.90205	68436976	123839952	59068028	41117008	71057952	4683826	61423028	108640032	106920040	38159004	6	6	28.9	28.9	28.9	34.597	0	26.07	17
A6QLN6;A0A3Q1MG42;F1MYM9;A0A3Q1LWN6	A6QLN6;A0A3Q1MG42;F1MYM9;A0A3Q1LWN6	MYH11	myosin heavy chain 11 [Source:VGNC Symbol;Acc:VGNC:31795]	74	0.306817	1.60405	896669888	2695399936	830019840	1266199680	938040320	950559424	3927302400	908800256	5386205184	1127200512	64	59	44.6	39.6	36.5	227.65	0	323.31	288
A4IF69	A4IF69	NHLRC2	NHL repeat containing 2 [Source:VGNC Symbol;Acc:VGNC:32068]	1	0.30773	-1.23822	12783998	12864005	10645993	8528434	10911001	12475000	6.96006e+06	10191795	12697000	22971998	1	1	3.7	3.7	3.7	79.313	0	18.423	1
A5PK80	A5PK80	TP53RK	TP53 regulating kinase [Source:VGNC Symbol;Acc:VGNC:36238]	1	0.308192	1.31708	14566993	13982155	9461399	15799002	13263001	14285000	11673996	13032001	9427898	3.9928e+06	1	1	7.1	7.1	7.1	28.172	0	4.3653	5
E1BEL9;A0A3Q1MSN7	E1BEL9;A0A3Q1MSN7	COASY	Coenzyme A synthase [Source:VGNC Symbol;Acc:VGNC:50148]	3	0.308693	-2.02859	3.30589e+06	7.06696e+06	19659010	33299000	18094990	12184516	23058992	23067010	1.27453e+06	23352994	3	3	8.4	8.4	8.4	61.799	0	6.7988	3
A0A3Q1MB39;A0A3Q1LTP0;F1MX22	A0A3Q1MB39;A0A3Q1LTP0	ADK	adenosine kinase [Source:NCBI gene (formerly Entrezgene);Acc:783572]	10	0.309055	-1.13158	51372004	63613964	63151992	74727016	55627972	46716980	46313992	57976972	40938012	48690984	10	2	35.6	35.6	10.5	40.403	0	16.634	18
P68401	P68401	PAFAH1B2	platelet activating factor acetylhydrolase 1b catalytic subunit 2 [Source:VGNC Symbol;Acc:VGNC:32550]	4	0.309293	2.30169	115490072	51767032	86732048	96579984	118519952	107080032	91671032	118879952	78347968	2.09911e+06	4	4	39.3	39.3	39.3	25.569	0	17.707	14
P07224;CON__P07224;A0A3Q1MKZ3;A0A3Q1NAF6;A0A3Q1MMH1	P07224;CON__P07224;A0A3Q1MKZ3;A0A3Q1NAF6;A0A3Q1MMH1	PROS1	protein S [Source:VGNC Symbol;Acc:VGNC:49565]	9	0.309325	1.86564	78908992	59645988	53887984	32440012	79100976	45905988	51738980	29156990	115110048	4.17703e+06	9	9	17.9	17.9	17.9	75.132	0	15.928	16
A0A3Q1M4M4;P13619	A0A3Q1M4M4;P13619	ATP5PB	ATP synthase peripheral stalk-membrane subunit b [Source:VGNC Symbol;Acc:VGNC:26303]	8	0.309363	1.21878	157090032	201960048	237010144	402769888	165349936	212890016	340190208	211430064	246050000	250539872	8	4	32.5	32.5	17.6	29.17	0	22.119	23
A0A3S5ZPM3	A0A3S5ZPM3	PGD	phosphogluconate dehydrogenase [Source:VGNC Symbol;Acc:VGNC:32786]	28	0.309375	1.28935	2905901056	2386700544	4399401984	7612593152	3149698304	4984500736	5179701248	3369298944	4725104640	6796692480	28	28	59.9	59.9	59.9	60.779	0	323.31	258
CON__Q1RMK2;G5E513;A0A3Q1M032	CON__Q1RMK2;G5E513;A0A3Q1M032	nan	nan	22	0.309973	-1.31598	21106976768	16979985408	17810978816	6234506240	20815007744	9576787968	19489992704	17943998464	21487984640	18441021440	22	3	59.8	59.8	8.2	65.056	0	323.31	478
Q3T0D8;A0A3Q1LJE8	Q3T0D8	LAMTOR1	late endosomal/lysosomal adaptor, MAPK and MTOR activator 1 [Source:VGNC Symbol;Acc:VGNC:30779]	5	0.311295	-2.54245	3.59881e+06	6.32754e+06	50875028	87673024	53540016	2.84816e+06	51104024	81086952	31412984	109659968	5	5	44.7	44.7	44.7	17.731	0	16.724	11
P00396;Q6QTG9	P00396;Q6QTG9	nan	nan	3	0.311448	1.64161	32139992	13586002	48825000	40901984	33828008	42082008	46547992	59685980	32373006	5220801	3	3	10.9	10.9	10.9	57.032	0	65.574	13
Q9TS87	Q9TS87	TAGLN	transgelin [Source:VGNC Symbol;Acc:VGNC:35585]	17	0.311466	1.41413	2970101248	7028693504	2443099904	3338301184	3166001408	3126899456	9082704896	2534499584	8841389056	3195099136	17	17	79.6	79.6	79.6	22.599	0	118.29	175
Q0III3;F1N7H7;A0A3Q1MY28;A0A3Q1MT80	Q0III3;F1N7H7;A0A3Q1MY28;A0A3Q1MT80	nan	nan	8	0.31208	-1.23153	71176048	58999972	95474976	84964048	89890016	88889048	55630988	92332960	36088020	65391024	8	8	21.9	21.9	21.9	68.376	0	38.184	18
A0A3Q1MWH0;Q2TBT3;A0A3Q1NMV9;A0A452DIJ4;G3N0L3	A0A3Q1MWH0;Q2TBT3;A0A3Q1NMV9;A0A452DIJ4;G3N0L3	ECHDC2	enoyl-CoA hydratase domain containing 2 [Source:VGNC Symbol;Acc:VGNC:55168]	3	0.312322	1.37832	17014998	7.50213e+06	20381002	39570992	12611994	17888006	23197996	18958006	9084243	13956373	3	3	21.7	21.7	21.7	30.028	0	14.248	8
CON__P13647	CON__P13647	nan	nan	9	0.316312	-1.91941	15587998	13897987	10915993	14930000	141170048	4.11481e+06	7.26349e+06	21795014	13502737	5.24192e+06	4	1	11.7	6.8	2.5	62.378	0	12.598	7
A0A3Q1MSA0;A0A3Q1LMN6	A0A3Q1MSA0;A0A3Q1LMN6	PXDN	peroxidasin [Source:NCBI gene (formerly Entrezgene);Acc:515860]	4	0.316357	-1.52403	7187647	21053998	2.64738e+06	7160199	8787727	2668097	6377000	5742878	4290802	10982000	4	4	4.2	4.2	4.2	156.57	0	5.3831	4
A6QP44;A0A3Q1M4E5	A6QP44;A0A3Q1M4E5	FCSK	fucose kinase [Source:VGNC Symbol;Acc:VGNC:29142]	1	0.316779	-1.75252	3.5679e+06	5.873e+06	9989201	3098296	2986699	418420	5601098	4.15916e+06	4.37158e+06	2.5691e+06	1	1	1.1	1.1	1.1	116.95	0.0067239	1.3386	2
Q5EA40;A0A452DK04;A0A3Q1MKG9	Q5EA40;A0A452DK04;A0A3Q1MKG9	BCAT2	branched chain amino acid transaminase 2 [Source:VGNC Symbol;Acc:VGNC:26440]	9	0.317215	2.10828	30133996	9060902	142070080	397559904	33307014	106960048	259479968	97786944	44650008	85011016	9	9	39.4	39.4	39.4	44.648	0	72.395	31
Q3MHM7;A0A3Q1M4X0;A0A3Q1M9I9;E1BFM3	Q3MHM7;A0A3Q1M4X0;A0A3Q1M9I9	RPL35	ribosomal protein L35 [Source:NCBI gene (formerly Entrezgene);Acc:515534]	3	0.318001	-1.99125	93484992	79584968	99208016	125549976	101399960	86223056	98971952	144889936	4.15298e+06	112260064	3	3	21.1	21.1	21.1	14.565	0	7.7101	13
Q148D3;A0A3Q1LY08;A0A3Q1MSL5	Q148D3;A0A3Q1LY08;A0A3Q1MSL5	FH	fumarate hydratase [Source:VGNC Symbol;Acc:VGNC:28995]	13	0.318107	1.25319	384369760	258520176	450229728	747260224	247499872	399489856	471500192	519110208	485670304	568459904	13	13	48.2	48.2	48.2	54.69	0	128.76	54
Q5EA79	Q5EA79	GALM	galactose mutarotase [Source:VGNC Symbol;Acc:VGNC:29221]	6	0.318371	-1.15036	116409984	113449944	105679960	133839944	187370112	84242056	98679024	108040032	110259936	118529984	6	6	29.8	29.8	29.8	37.614	0	49.449	36
Q2HJH9	Q2HJH9	PDCD5	programmed cell death 5 [Source:VGNC Symbol;Acc:VGNC:32662]	4	0.318746	-1.61787	44836992	45333028	46560980	42140020	44952020	4.55522e+06	42360996	41646976	45242976	46271032	4	4	39.2	39.2	39.2	14.226	0	8.1609	6
A0A3Q1MYH8;A6QQH1	A0A3Q1MYH8;A6QQH1	PIR	pirin [Source:VGNC Symbol;Acc:VGNC:32915]	2	0.319084	1.46658	13731003	16660003	21791988	81408008	23833994	18457000	40709980	13515006	14494991	15344007	2	2	9.1	9.1	9.1	30.357	0	9.303	5
F1MC02;A0A3Q1MFP1;A0A3Q1N439;A0A3Q1LUK0	F1MC02;A0A3Q1MFP1;A0A3Q1N439;A0A3Q1LUK0	MGLL	monoglyceride lipase [Source:VGNC Symbol;Acc:VGNC:54454]	16	0.31974	1.32106	1361900032	1293000704	2941298176	3633701888	1430599680	3077198848	3315500032	1464299136	1673999232	2636698368	16	16	66.3	66.3	66.3	33.425	0	270.24	136
G5E532;Q24JZ8	G5E532;Q24JZ8	U2AF2	U2 small nuclear RNA auxiliary factor 2 [Source:VGNC Symbol;Acc:VGNC:36556]	5	0.32078	-1.77687	2.72005e+06	30431018	24422992	23599990	49531988	36839992	38551024	47937976	46782992	42808972	5	5	14.3	14.3	14.3	51.502	0	9.7805	9
Q3T100;A0A452DIG5	Q3T100;A0A452DIG5	MGST3	microsomal glutathione S-transferase 3 [Source:VGNC Symbol;Acc:VGNC:31453]	5	0.320931	1.33355	358230080	159030064	529950112	666559552	340800160	650770048	563040192	462449760	390250048	609519808	5	5	38.2	38.2	38.2	16.884	0	173.63	55
G3MZ54;A0A3Q1NG34;A0A3Q1LUG5;F1N6W6	G3MZ54;A0A3Q1NG34;A0A3Q1LUG5;F1N6W6	SNX9	sorting nexin 9 [Source:VGNC Symbol;Acc:VGNC:35115]	12	0.321293	-2.10756	81743960	174979920	83400952	65742960	103049960	101379992	70595008	83836960	2.96094e+06	37558988	12	12	30.7	30.7	30.7	66.303	0	33.18	26
Q2KJI2	Q2KJI2	STT3A	STT3 oligosaccharyltransferase complex catalytic subunit A [Source:VGNC Symbol;Acc:VGNC:35427]	3	0.322169	1.91776	50776988	7198431	4742905	4.84495e+06	6874675	48995000	24287016	41112008	28198982	32978998	3	3	5.5	5.5	5.5	80.655	0	3.7137	2
Q2TBX2;G5E5K1	Q2TBX2;G5E5K1	nan	nan	3	0.3226	1.34074	33372998	55661004	18571996	44811984	33140016	37258980	53368004	15035001	39665008	52860032	3	3	21.3	21.3	21.3	22.482	0	17.558	11
F1MUZ9;P31081	F1MUZ9;P31081	HSPD1	heat shock protein family D (Hsp60) member 1 [Source:VGNC Symbol;Acc:VGNC:49070]	32	0.322794	1.26348	1406099456	1177099648	1648200064	2956600576	1289400576	2386299904	2738101504	3128900864	1777501184	1915800832	32	32	66.8	66.8	66.8	60.977	0	323.31	273
Q2TA08	Q2TA08	nan	nan	4	0.322839	-1.69739	1.48541e+06	13883002	17403010	14708009	10882203	16724000	20460998	14936002	10426993	27969006	4	4	14.3	14.3	14.3	50.954	0	4.9737	10
F1MU62	F1MU62	CPSF7	cleavage and polyadenylation specific factor 7 [Source:VGNC Symbol;Acc:VGNC:27675]	1	0.323261	1.1985	5168702	8555594	5003397	7740703	5065603	5.8813e+06	5249302	4679097	6.605e+06	3.2517e+06	1	1	5.3	5.3	5.3	52.022	0	4.8546	2
A0A3Q1LQL8;F1MWK6;A0A3Q1MAS0;A0A3Q1LL69;P27424	A0A3Q1LQL8;F1MWK6;A0A3Q1MAS0;A0A3Q1LL69;P27424	MFAP2	microfibril associated protein 2 [Source:VGNC Symbol;Acc:VGNC:31422]	2	0.323413	2.40114	591960000	351920096	254499920	292089984	292749920	140460016	186669888	156160096	365960096	5076726	2	2	10.8	10.8	10.8	19.757	0	3.9161	21
E1BIB8;Q17QL8	E1BIB8;Q17QL8	LYPLA2	lysophospholipase 2 [Source:VGNC Symbol;Acc:VGNC:31106]	1	0.323443	1.90139	26141994	5.64802e+06	14380997	21942002	25349990	27365998	23982014	40095980	8778797	1.61073e+06	1	1	11.5	11.5	11.5	24.259	0	25.076	10
A0A3Q1N0B0;Q32LA7;P0C0S4	A0A3Q1N0B0;Q32LA7;P0C0S4	H2AZ2	H2A.Z variant histone 2 [Source:VGNC Symbol;Acc:VGNC:83607]	5	0.323659	-1.25795	412390080	344380096	320079872	156619920	268649888	176749984	169480048	180899904	178520000	203099904	3	3	58	44.5	44.5	12.719	0	37.475	34
Q5E966	Q5E966	EIF3I	eukaryotic translation initiation factor 3 subunit I [Source:VGNC Symbol;Acc:VGNC:28399]	3	0.323764	-1.45454	2.47869e+06	12865927	16882996	9865698	6.40825e+06	8402505	17460996	11621992	7057103	10190003	3	3	11.7	11.7	11.7	36.472	0.0091946	1.2179	2
Q29RK2;A0A3Q1MIC2;A0A3Q1MIX4	Q29RK2;A0A3Q1MIC2;A0A3Q1MIX4	PC	pyruvate carboxylase [Source:VGNC Symbol;Acc:VGNC:56274]	28	0.323856	1.52187	279890176	249739904	579509888	1561900160	417639776	1024300288	1272999296	701059712	726550208	1197199744	28	28	38.6	38.6	38.6	129.7	0	237.91	140
F1MMK8	F1MMK8	KARS1	lysyl-tRNA synthetase 1 [Source:VGNC Symbol;Acc:VGNC:30396]	5	0.325655	-1.13544	42359988	43946996	58758968	47280984	57660968	53097964	57517980	75598984	41992976	43064988	5	5	10.4	10.4	10.4	87.753	0	19.698	23
Q28105	Q28105	PROCR	protein C receptor [Source:VGNC Symbol;Acc:VGNC:33359]	5	0.326003	-1.93492	53571028	34433004	58744988	38129000	80561968	76767008	24107996	52392972	2.50375e+06	30065988	5	5	25.7	25.7	25.7	27.01	0	12.699	17
G3MYW7;Q95114;F1MXX6	G3MYW7;Q95114;F1MXX6	MFGE8	milk fat globule EGF and factor V/VIII domain containing [Source:VGNC Symbol;Acc:VGNC:31426]	4	0.326139	-1.99198	17102006	15474122	18460002	4.19649e+06	28845010	14532004	10151076	25639996	1.40667e+06	2.21088e+06	4	4	12.7	12.7	12.7	42.121	0	6.1696	3
A0A3Q1M5H0;A0A3Q1MTU5;A0A3Q1MM70;A0A3Q1NAX8	A0A3Q1M5H0;A0A3Q1MTU5;A0A3Q1MM70;A0A3Q1NAX8	EXOC6B	exocyst complex component 6B [Source:VGNC Symbol;Acc:VGNC:28651]	2	0.32778	1.43279	5.7708e+06	3.77116e+06	2097593	13095992	7.5836e+06	8880002	7.7409e+06	8670202	3292302	5445801	2	2	6.6	6.6	6.6	71.16	0.00041982	2.4114	3
A0A3Q1ME58;Q5E9E0;A0A3Q1M9R6;Q3MHZ8;F1MZ12	A0A3Q1ME58;Q5E9E0;A0A3Q1M9R6;Q3MHZ8;F1MZ12	LGALS9	galectin 9 [Source:NCBI gene (formerly Entrezgene);Acc:510813]	5	0.327852	-1.29506	87037024	47783012	73366024	43057984	57660968	66213028	49928968	158530032	43707000	61560012	5	5	21.2	21.2	21.2	34.658	0	11.487	6
A0A3Q1LKB0;Q2TBI0;F1MNN7	A0A3Q1LKB0;Q2TBI0;F1MNN7	LBP	lipopolysaccharide binding protein [Source:VGNC Symbol;Acc:VGNC:56192]	3	0.327853	-1.4942	160610112	79354984	74151984	35386000	61429036	33557980	35659988	33389018	33729984	141570016	3	3	8.8	8.8	8.8	53.313	0	31.327	15
A0A140T894;P68250	A0A140T894;P68250	YWHAB	tyrosine 3-monooxygenase/tryptophan 5-monooxygenase activation protein beta [Source:VGNC Symbol;Acc:VGNC:37044]	11	0.328519	-1.08923	1347699968	1781100288	1247999744	1595400960	1496499584	1265100416	1489799680	1638900096	1588499712	1810401024	7	7	53.3	38.6	38.6	28.082	0	323.31	88
F6Q087;A0A3Q1MH45	F6Q087	GSPT1	G1 to S phase transition 1 [Source:VGNC Symbol;Acc:VGNC:29681]	3	0.328787	1.76467	10884994	2.72481e+06	11642000	48897028	9874206	6.37151e+06	40567976	22648002	19814998	22455012	3	3	6.3	6.3	6.3	68.741	0	6.9189	5
E1BKY9	E1BKY9	CPOX	coproporphyrinogen oxidase [Source:VGNC Symbol;Acc:VGNC:27667]	5	0.32917	-1.51166	6304113	40660012	25546000	34249988	19962006	28105004	35889992	19215998	9203754	39712024	5	5	14.3	14.3	14.3	50.38	0	11.495	6
A0A3Q1LKV8;F1MLV3;A0A3Q1ME81	A0A3Q1LKV8;F1MLV3;A0A3Q1ME81	TXNL1	thioredoxin like 1 [Source:VGNC Symbol;Acc:VGNC:36542]	7	0.329274	-1.16409	49662016	47243992	49892016	74391968	58682964	49835984	41191004	67866008	50066988	86464944	7	7	40.6	40.6	40.6	28.229	0	25.824	18
E1BLT9	E1BLT9	ARMC5	armadillo repeat containing 5 [Source:VGNC Symbol;Acc:VGNC:26159]	1	0.329315	1.36221	603980096	229960016	262610176	451510112	633530240	235250064	222430128	202690032	506749824	198799920	1	1	0.9	0.9	0.9	97.685	0.0049562	1.5359	9
Q2KJ25	Q2KJ25	PSMD12	proteasome 26S subunit, non-ATPase 12 [Source:VGNC Symbol;Acc:VGNC:33463]	8	0.329834	-1.15514	62975988	83526968	68705040	97018040	117620056	61179976	101860016	88047984	76097968	100270024	8	8	22.1	22.1	22.1	53.052	0	15.116	27
Q2KJC8	Q2KJC8	FKBP9	FKBP prolyl isomerase 9 [Source:VGNC Symbol;Acc:VGNC:29027]	6	0.330068	-1.2087	59613980	78532976	67091032	97625992	99582008	83245952	100640032	147339904	87825000	142900048	6	6	16.9	16.9	16.9	63.534	0	44.953	18
Q5E9F5;A0A3Q1LKJ1;A0A452DI04;A0A3Q1MWG5;Q3ZBY2	Q5E9F5	TAGLN2	transgelin 2 [Source:VGNC Symbol;Acc:VGNC:35586]	13	0.330147	-1.08842	2809998592	3229801984	2709899520	3535999744	2879901440	2563399424	2438701312	2803801344	2634701568	3537098496	13	13	80.9	80.9	80.9	22.426	0	317.88	154
G5E5C0	G5E5C0	ENSBTAG00000007187	inverted formin 2 [Source:NCBI gene (formerly Entrezgene);Acc:538493]	5	0.330153	-1.26654	20783004	25153988	26791996	44524980	36202996	41130004	26137986	50941996	20332988	53040012	5	5	14.7	14.7	14.7	56.391	0	22.969	11
A0A3Q1MG31;A4FV12	A0A3Q1MG31;A4FV12	UBA2	ubiquitin like modifier activating enzyme 2 [Source:VGNC Symbol;Acc:VGNC:36562]	2	0.330235	-1.26797	16170995	28049992	11208996	8557597	10444004	8841800	10550002	15384999	17183006	14389993	2	2	6.3	6.3	6.3	70.544	0	13.672	4
CON__Q3SX14;F1N1I6;A0A3Q1MIW2;A0A3Q1MIS1	CON__Q3SX14;F1N1I6;A0A3Q1MIW2;A0A3Q1MIS1	nan	nan	35	0.331234	-1.1844	8160692736	8951809024	4924996096	5136195072	11424011264	6196705792	7118902784	8751494144	8098997760	7918498816	35	3	56.5	56.5	4	85.686	0	323.31	413
E1BHR3;F1MT65	E1BHR3;F1MT65	HDGFL3	HDGF like 3 [Source:VGNC Symbol;Acc:VGNC:53939]	4	0.331432	2.16707	194119984	5842611	89750960	30044014	185170032	177109968	65034004	76591024	60155036	11369003	3	3	23.6	19.7	19.7	22.592	0	14.594	15
A0A3Q1M2E5;A0A3Q1MRI6;A0A3Q1M7N6;A0A3Q1NL10;A0A3Q1MUK3;F1N483;A0A3Q1NDV3	A0A3Q1M2E5;A0A3Q1MRI6;A0A3Q1M7N6;A0A3Q1NL10;A0A3Q1MUK3	SORBS2	sorbin and SH3 domain containing 2 [Source:HGNC Symbol;Acc:HGNC:24098]	12	0.331625	3.6992	2716399360	4208801280	1792401152	925509888	1150300288	1021099904	2183501568	765539648	3146298112	3832504	11	11	21.5	19.8	19.8	73.622	0	12.053	23
A0A3Q1M4X6;Q59I47	A0A3Q1M4X6;Q59I47	SMUG1	single-strand-selective monofunctional uracil-DNA glycosylase 1 [Source:VGNC Symbol;Acc:VGNC:35039]	2	0.332445	-3.99795	15290000	594780224	1495900288	402420192	1493499264	5304394	373779808	7283487	277599808	357389952	2	2	15.4	15.4	15.4	28.142	0	3.8716	8
F1MKS5	F1MKS5	HRG	histidine rich glycoprotein [Source:VGNC Symbol;Acc:VGNC:29953]	20	0.332999	-1.51944	2043498880	4830499328	3548100096	454249952	1290700160	1509501056	1894800640	1295399552	2582499584	1937799680	20	12	38.8	38.8	23.1	60.742	0	183.11	148
A0A452DI79;Q08DM8	A0A452DI79;Q08DM8	TSN	translin [Source:VGNC Symbol;Acc:VGNC:36422]	4	0.333504	1.96505	45087008	2995446	45959000	102719968	81999952	60716012	70750016	95731048	97051008	60978016	4	4	28	28	28	24.929	0	13.11	13
E1BNP8	E1BNP8	SUPT16H	SPT16 homolog, facilitates chromatin remodeling subunit [Source:VGNC Symbol;Acc:VGNC:35478]	1	0.334586	-2.04245	1.0005e+06	5.521e+06	5019776	291890	2.04686e+06	3.28918e+06	1.7821e+06	9133594	9880801	1.1603e+06	1	1	0.9	0.9	0.9	119.93	0.0031116	1.7286	2
A0A3Q1MQ74;G3X755;A0A3Q1LQI3;A0A3Q1MUJ8	A0A3Q1MQ74;G3X755;A0A3Q1LQI3;A0A3Q1MUJ8	PLXNB2	plexin B2 [Source:VGNC Symbol;Acc:VGNC:33062]	5	0.335324	1.67422	7.5606e+06	9716798	2.64528e+06	11137000	1469388	9751506	8537595	4648527	8.3587e+06	25371986	5	5	4	4	4	204.95	0	14.66	5
P83939	P83939	SCRN1	secernin 1 [Source:VGNC Symbol;Acc:VGNC:34366]	5	0.335501	2.05562	9238865	26833008	4.08218e+06	164150016	44310988	100679960	78757040	42228024	45127980	72135976	5	5	14	14	14	46.201	0	14.203	13
P30932	P30932	CD9	CD9 molecule [Source:VGNC Symbol;Acc:VGNC:27053]	3	0.33574	-1.13569	894550400	1249300480	776669888	1097999616	1294699264	745690112	997290368	1162300544	1209900416	1143499776	3	3	20.8	20.8	20.8	25.258	0	105.44	49
Q3ZBV4;A0A3Q1LU18;P02313;G3MY00	Q3ZBV4;A0A3Q1LU18;P02313;G3MY00	nan	nan	3	0.335927	-1.53111	128510008	107760008	127260056	29049986	139719920	41107008	28739986	31722990	78162048	47723984	3	3	22	22	22	10.709	0	6.2341	20
A0A3Q1MDG7;A0A3Q1LRZ2;Q2HJ73;F1MPK4;A0A3Q1LUU2;A0A3Q1MBY6;A0A3Q1LT48;A0A3Q1NAY9	A0A3Q1MDG7;A0A3Q1LRZ2;Q2HJ73;F1MPK4;A0A3Q1LUU2;A0A3Q1MBY6;A0A3Q1LT48;A0A3Q1NAY9	HIBCH	3-hydroxyisobutyryl-CoA hydrolase [Source:NCBI gene (formerly Entrezgene);Acc:535883]	6	0.337145	1.20461	15332996	21243990	24082002	39651008	21647008	35291020	36382976	28596000	27932016	27145004	6	6	18.9	18.9	18.9	40.175	0	6.079	10
Q5E958;A0A3Q1LPB5	Q5E958;A0A3Q1LPB5	RPS8	ribosomal protein S8 [Source:VGNC Symbol;Acc:VGNC:34151]	6	0.337508	-1.17055	259020000	198269984	263669840	235419952	232830128	244269952	127240040	326729984	211699984	221719904	6	6	36.1	36.1	36.1	24.205	0	18.757	28
Q9TRY0;F1MU79	Q9TRY0;F1MU79	nan	nan	8	0.337857	1.38116	67901008	45082004	62339960	45476012	41075988	48806996	66216968	57439028	39955008	11964467	8	8	21.8	21.8	21.8	51.529	0	11.209	15
A0A3Q1M1B2;A0A3Q1LIJ0;F6PS38;A5D7M4;A0A3Q1LU70	A0A3Q1M1B2;A0A3Q1LIJ0;F6PS38;A5D7M4	YBX3	Y-box binding protein 3 [Source:VGNC Symbol;Acc:VGNC:37018]	5	0.338057	-2.03608	12951000	8222500	13939998	319520	8689802	9691498	9195702	9418604	8391303	11542993	2	2	16.5	8.6	8.6	48.572	0	6.1029	10
P13753;F6RF06;A0A3Q1LZ40;E1BI37	P13753;F6RF06;A0A3Q1LZ40;E1BI37	nan	nan	6	0.338486	-1.39072	106429952	155789936	71319976	100919968	71428024	111590040	98480008	396009760	96117976	187799904	6	2	22	22	9.3	41.512	0	21.89	15
O02691	O02691	HSD17B10	hydroxysteroid 17-beta dehydrogenase 10 [Source:VGNC Symbol;Acc:VGNC:29969]	14	0.338989	1.23461	950480256	487720320	1080000384	1434199680	777020096	1277200256	1211999360	1028100416	730229760	1276599296	14	14	86.6	86.6	86.6	27.14	0	266.04	139
F6PU21;A0A3Q1M517;A0A3Q1M8H8;A0A3Q1LTT9	F6PU21;A0A3Q1M517;A0A3Q1M8H8;A0A3Q1LTT9	MAPK14	mitogen-activated protein kinase 14 [Source:VGNC Symbol;Acc:VGNC:31216]	1	0.339207	-1.30673	4.99714e+06	4992171	7.1668e+06	7.6063e+06	8027905	4287553	9951594	12160007	3.03868e+06	5375997	1	1	4.6	4.6	4.6	37.563	0	3.1111	4
G3X696	G3X696	SLK	STE20 like kinase [Source:VGNC Symbol;Acc:VGNC:34968]	2	0.339443	-1.42697	9694432	3.75516e+06	9899996	5016293	5972403	8940397	2.18623e+06	11556996	5.67802e+06	12444427	2	2	2.1	2.1	2.1	142.98	0	3.7382	6
Q32L92;A0A3Q1LNX9	Q32L92;A0A3Q1LNX9	CNN3	calponin 3 [Source:NCBI gene (formerly Entrezgene);Acc:538975]	6	0.340333	-1.12494	189539952	175709920	163839968	110309944	148270048	138779904	130129928	195880000	183899936	149620096	6	5	23.7	23.7	20.4	36.357	0	25.831	34
Q5MYB8;F6QIK6;A0A3Q1LZ49;A0A3Q1LQ92;F1MTP2	Q5MYB8;F6QIK6	BREH1	retinyl ester hydrolase type 1 [Source:NCBI gene (formerly Entrezgene);Acc:497207]	6	0.34104	-1.45025	33853020	28293014	30865010	24868000	23761002	21609008	26090996	18138006	4909609	39721000	6	6	17.2	17.2	17.2	61.779	0	15.13	6
A0A3Q1LJK4;E1BEB4	A0A3Q1LJK4;E1BEB4	FBLN2	fibulin 2 [Source:VGNC Symbol;Acc:VGNC:28882]	11	0.341163	-1.32084	383660000	307079808	192079968	105809976	170089936	134620064	117650072	244209888	127099984	134090024	11	11	12.8	12.8	12.8	124.03	0	34.5	57
Q2NKR5;A0A3Q1LUU1	Q2NKR5	ADIRF	adipogenesis regulatory factor [Source:VGNC Symbol;Acc:VGNC:25680]	5	0.341288	-1.34724	1786900096	1261499520	2352699648	2500101120	2005100928	1488100864	1053900224	1298099712	1269399424	5109996544	5	5	80.3	80.3	80.3	7.9127	0	323.31	83
P32007;A0A3Q1MP50;A0A3Q1LTX1	P32007;A0A3Q1MP50;A0A3Q1LTX1	SLC25A6	solute carrier family 25 member 6 [Source:VGNC Symbol;Acc:VGNC:49967]	15	0.341776	1.28177	1212100224	874520256	2020000896	2909299200	1290200320	2900600320	2082100864	2326701056	1746999936	2027899904	15	6	48.7	48.7	17.8	32.877	0	139.43	101
P62157;A0A3Q1MR28;A0A452DIM7;A0A452DJ55;A0A3Q1M6C6;A0A3Q1LSI9;F1MLH6;Q148C2;G3MZK7	P62157;A0A3Q1MR28;A0A452DIM7;A0A452DJ55;A0A3Q1M6C6;A0A3Q1LSI9;F1MLH6	CALM2	calmodulin 2 [Source:NCBI gene (formerly Entrezgene);Acc:100297344]	10	0.342381	-1.1258	1435000064	1238399488	1409699200	1531200768	1720999168	1731398912	1331400064	1825200128	991669696	1656498944	10	10	56.4	56.4	56.4	16.837	0	133.66	80
G3MZG7;P61284;F1MDX5	G3MZG7;P61284	ENSBTAG00000034433	nan	5	0.342661	-1.24769	199640112	137640080	185609984	160230048	246140128	212330096	169189904	470360192	152500064	179150096	5	5	49.1	49.1	49.1	17.85	0	112.19	43
A0A3Q1MGB5;A0A3Q1M111;P0C1G6;A6H709	A0A3Q1MGB5;A0A3Q1M111;P0C1G6;A6H709	SWAP70	switching B cell complex subunit SWAP70 [Source:VGNC Symbol;Acc:VGNC:54893]	5	0.343572	-1.16409	30153006	36934992	46649028	33566988	30409984	30414006	30899020	50919976	29285018	22318010	5	5	12.3	12.3	12.3	62.982	0	7.1346	7
F1MD83;CON__P02777;P02777;E1BIK4	F1MD83;CON__P02777	ENSBTAG00000011961	pro-platelet basic protein [Source:NCBI gene (formerly Entrezgene);Acc:613723]	4	0.344018	1.86319	474520000	908760576	471780160	223749984	283289824	178260096	956580480	60971004	1580399360	172079904	4	4	20.3	20.3	20.3	31.764	0	111.64	35
Q3T0I5;A0A3Q1MH47;A0A3Q1NA92	Q3T0I5;A0A3Q1MH47;A0A3Q1NA92	FIS1	fission, mitochondrial 1 [Source:VGNC Symbol;Acc:VGNC:29014]	4	0.344272	1.11522	128739912	135950032	156280080	229130016	146959968	169640112	189629936	148709984	141529968	167669936	4	4	34.2	34.2	34.2	16.937	0	34.936	34
A0A3Q1N3F5;A4FUD2	A0A3Q1N3F5;A4FUD2	HSD17B7	hydroxysteroid 17-beta dehydrogenase 7 [Source:VGNC Symbol;Acc:VGNC:29976]	2	0.344342	1.82365	4507658	2.31259e+06	13303005	32291020	2.19294e+06	13328003	3.39603e+06	17161008	14079002	3.9721e+06	2	2	14	14	14	33.937	0	7.2689	4
CON__ENSEMBL:ENSBTAP00000014147;A0A3Q1M1Z4;A0A3Q1LSF0;A0A3Q1LFA6;A0A3Q1MQ22	CON__ENSEMBL:ENSBTAP00000014147;A0A3Q1M1Z4;A0A3Q1LSF0;A0A3Q1LFA6;A0A3Q1MQ22	nan	nan	6	0.344558	-1.27755	7463291392	5270497280	6792308736	3015798528	10348013568	3992200448	3432001536	4166299904	5973104640	4061702400	5	3	53.1	53.1	38.9	11.756	0	96.511	77
F1N3S4;A0A3Q1MNL1;E1BFD5;A0A3Q1LKZ4	F1N3S4;A0A3Q1MNL1	CUL4A	cullin 4A [Source:VGNC Symbol;Acc:VGNC:27832]	5	0.344649	1.33578	15391997	10870326	24391014	39869000	19382996	33740020	20690012	39768976	25662006	12647995	5	5	8.1	8.1	8.1	87.947	0	10.582	9
A0A3Q1MAV9;A0A3Q1LXW3;A0A3Q1MY36;A0A3Q1M9S2	A0A3Q1MAV9;A0A3Q1LXW3;A0A3Q1MY36;A0A3Q1M9S2	COL6A5	collagen type VI alpha 5 chain [Source:NCBI gene (formerly Entrezgene);Acc:785805]	55	0.346218	3.90996	540560192	27070996	17181008	62152000	4037598976	35327012	350680032	86979048	4646295552	12956001	55	48	33	33	30.6	239.83	0	323.31	122
A0A3Q1MA86;Q5W9D7	A0A3Q1MA86;Q5W9D7	QKI	QKI, KH domain containing RNA binding [Source:VGNC Symbol;Acc:VGNC:33597]	1	0.346435	-1.52143	8337097	16701883	12634992	15066002	11760996	2.2335e+06	23250992	15356001	6.06586e+06	8463064	1	1	5.3	5.3	5.3	35.13	0	3.3773	3
A0A3Q1NDF8;B0JYK2;A0A3Q1LT67	A0A3Q1NDF8;B0JYK2;A0A3Q1LT67	NPC1	NPC intracellular cholesterol transporter 1 [Source:VGNC Symbol;Acc:VGNC:32194]	2	0.346554	2.01546	5845300	2.85166e+06	3106138	13175007	1056776	11496998	4.04587e+06	1.52482e+06	6.13634e+06	46310016	2	2	1.9	1.9	1.9	139.1	0	3.2055	2
F1MZS9	F1MZS9	AGPAT2	1-acylglycerol-3-phosphate O-acyltransferase 2 [Source:VGNC Symbol;Acc:VGNC:25735]	8	0.347235	2.67667	90348960	1.86486e+06	192590048	464220064	69777992	156429952	167840032	91010000	139409936	489889728	8	8	34.5	34.5	34.5	31.358	0	25.477	24
Q9TU03;A0A452DIS6	Q9TU03;A0A452DIS6	nan	nan	8	0.347636	-1.26593	229519904	498490272	178820000	331910080	235999888	178380096	149440000	356400032	217999984	191970032	8	8	52	52	52	22.793	0	123.63	38
A0A3Q1MP40;Q29RQ1;CON__Q29RQ1;A0A3Q1LI40;F1N045	A0A3Q1MP40;Q29RQ1;CON__Q29RQ1;A0A3Q1LI40;F1N045	C7	complement C7 [Source:VGNC Symbol;Acc:VGNC:26643]	11	0.347775	2.01773	364419936	132830048	95475984	72414032	199800128	116940000	118350064	138260000	179750096	5.60305e+06	11	11	15	15	15	90.092	0	21.791	34
A0A3Q1M8A6;E1BHQ9;F6RQ41;REV__F1N310;REV__A0A3Q1LQT3;REV__A0A3Q1MXD6	A0A3Q1M8A6;E1BHQ9;F6RQ41	MCAM	melanoma cell adhesion molecule [Source:NCBI gene (formerly Entrezgene);Acc:281301]	20	0.347865	1.22822	1244399744	855970048	1277100672	2019600384	1381100032	2151900160	1982699648	1337599872	1295899776	2461801472	20	20	37.7	37.7	37.7	70.517	0	195.93	128
Q9TT94	Q9TT94	SCD	stearoyl-CoA desaturase [Source:NCBI gene (formerly Entrezgene);Acc:280924]	7	0.348051	2.54239	282169952	6381554	557720064	799979584	185880112	552649664	577299968	532239808	597970240	1151400320	7	7	30.6	30.6	30.6	41.705	0	136.54	49
Q1LZ83	Q1LZ83	LACTB2	lactamase beta 2 [Source:VGNC Symbol;Acc:VGNC:30765]	3	0.348183	-1.68175	12594998	5.09933e+06	18649994	18978996	14848996	16276008	2.15325e+06	28294996	12929000	36465996	3	3	16.7	16.7	16.7	32.682	0	7.2223	4
Q09430	Q09430	PFN2	profilin 2 [Source:VGNC Symbol;Acc:VGNC:32776]	3	0.348275	1.32071	35876000	25504998	16875006	76184032	44581996	50313032	38950008	35624976	34987012	68225040	3	3	37.1	37.1	37.1	15.032	0	23.803	14
Q7YRE6;Q7YRE7	Q7YRE6;Q7YRE7	POFUT1	protein O-fucosyltransferase 1 [Source:VGNC Symbol;Acc:VGNC:33105]	1	0.3487	1.79803	4522079	2.94502e+06	12523136	28239984	3.20317e+06	3.63983e+06	27323988	7108690	23724998	19093002	1	1	8.3	8.3	8.3	39.575	0	3.2937	2
Q08DB4;A0A3Q1MVI8	Q08DB4;A0A3Q1MVI8	CPNE1	copine 1 [Source:VGNC Symbol;Acc:VGNC:27658]	6	0.349042	-1.14581	116450008	190990096	104390064	102139968	141690048	114790000	126900016	110220000	89482960	98341968	6	6	17.7	17.7	17.7	58.922	0	37.342	33
Q5EAC6	Q5EAC6	CDC37	cell division cycle 37, HSP90 cochaperone [Source:NCBI gene (formerly Entrezgene);Acc:520883]	6	0.349528	-2.34145	2.07342e+06	97946992	91367944	190579968	69785000	108410040	133839944	136210000	59196004	280790048	6	6	24.2	24.2	24.2	44.58	0	140.73	26
A6QLG5;A0A3Q1MJ34	A6QLG5;A0A3Q1MJ34	RPS9	ribosomal protein S9 [Source:VGNC Symbol;Acc:VGNC:34152]	6	0.349804	-1.20219	99179040	104649992	135610048	132909976	69452000	85939000	82807984	190729936	91719040	114930008	6	6	25.8	25.8	25.8	22.591	0	7.0809	14
A3KN04;F1MJ36	A3KN04	RPN1	ribophorin I [Source:NCBI gene (formerly Entrezgene);Acc:507939]	19	0.35035	-1.15513	498790240	357700032	553440064	478490080	527210016	558000320	469659904	835150336	457670304	675419776	19	19	40.2	40.2	40.2	68.351	0	123.83	98
A0A140T897;P02769;CON__P02769;A0A3Q1LNN7	A0A140T897;P02769;CON__P02769;A0A3Q1LNN7	ALB	albumin [Source:VGNC Symbol;Acc:VGNC:53687]	65	0.350764	-1.14078	587860738048	623359885312	422559973376	341549776896	687059369984	454799720448	469949874176	560089661440	536959549440	439210246144	65	59	81.5	81.5	76.4	69.323	0	323.31	7991
CON__P13645;P06394;A6QNZ7;CON__P02535-1;CON__Q2M2I5;F1MFW9	CON__P13645	nan	nan	24	0.350824	-1.40915	1524000896	1165299328	1060999360	511249728	1846200192	538569984	529380096	1243600512	816120000	354860224	24	19	54.8	54.8	47.6	59.51	0	304.11	140
Q3T0F4	Q3T0F4	RPS10	ribosomal protein S10 [Source:VGNC Symbol;Acc:VGNC:55922]	5	0.351091	-1.52843	41757024	42566016	96648064	56281024	117099968	65790000	69465040	307649920	46416976	28058004	5	5	37.6	37.6	37.6	18.898	0	7.7193	35
Q2KIU3;CON__Q2KIU3	Q2KIU3;CON__Q2KIU3	MGC137211	protein HP-25 homolog 2 [Source:NCBI gene (formerly Entrezgene);Acc:511239]	5	0.351356	-1.27563	1451600768	2515701248	944630016	641009984	1760100608	1365000576	1224300032	1749398912	1276400128	916219584	5	5	31.6	31.6	31.6	22.911	0	59.315	106
CON__Q1RMN8;F1MLW7;A0A3Q1M4Z1	CON__Q1RMN8;F1MLW7	nan	nan	11	0.351454	-1.31605	24373991424	23607007232	14486003712	8550888960	24337989632	7192503808	16775017472	12940986368	11472990208	10574997504	11	3	56.8	56.8	16.2	24.536	0	323.31	600
Q3SYR5	Q3SYR5	APOC4	apolipoprotein C4 [Source:VGNC Symbol;Acc:VGNC:52177]	2	0.351593	-1.41869	9979196	9328166	6.9244e+06	5.21528e+06	8032502	1.53462e+06	3.64371e+06	4.138e+06	7.4349e+06	5791699	2	2	15.7	15.7	15.7	14.437	0.00043592	2.8118	5
A0A3Q1MP05;F6Q4D3	A0A3Q1MP05;F6Q4D3	UBA7	ubiquitin like modifier activating enzyme 7 [Source:VGNC Symbol;Acc:VGNC:36566]	3	0.352391	1.12732	10023001	15063991	8531705	13212999	10674999	11375995	13514006	8726401	13158001	12290000	3	3	5.1	5.1	5.1	106.98	0	5.1476	4
A0A3Q1MCE5;F1N412;A0A3Q1NC41	A0A3Q1MCE5;F1N412;A0A3Q1NC41	AACS	acetoacetyl-CoA synthetase [Source:VGNC Symbol;Acc:VGNC:25438]	7	0.352848	1.58413	50441976	11858359	75453008	81813048	18257000	86452944	49619028	26479996	22096990	90650952	7	7	13	13	13	70.234	0	11.984	10
O02659	O02659	MBL2	mannose binding lectin 2 [Source:VGNC Symbol;Acc:VGNC:31280]	4	0.353068	1.92034	3.24631e+06	4.57034e+06	2.79169e+06	18479000	40804976	7177781	24180998	5.56841e+06	50023980	6.87948e+06	4	4	15.3	15.3	15.3	26.471	0	4.4517	4
E1BDG9	E1BDG9	ALDH1L2	aldehyde dehydrogenase 1 family member L2 [Source:VGNC Symbol;Acc:VGNC:25812]	12	0.353086	1.29607	94809952	101979944	73412984	176220096	66334032	86236968	97311960	55872972	143820048	198710048	11	10	22.3	21.5	20.2	101.67	0	33.842	27
Q92176	Q92176	CORO1A	coronin 1A [Source:VGNC Symbol;Acc:VGNC:27620]	8	0.353253	-1.48918	96349024	103320064	71573976	53968976	73882000	53662968	69406008	456520288	88578992	50372000	8	8	21.5	21.5	21.5	50.979	0	42.926	17
Q2KJ42;G3N361;A0A3Q1MRN8	Q2KJ42;G3N361	NONO	non-POU domain containing octamer binding [Source:VGNC Symbol;Acc:VGNC:32163]	3	0.353761	1.87245	29627012	47126028	28273008	35799008	30074018	34591012	35240012	36680004	39178024	1497244	3	3	9.1	9.1	9.1	54.121	0	6.8961	5
A0A3Q1ME49;G3N135;A0A3Q1MZ47;E1BB06;A0A3Q1LSX9;A0A3Q1M545;A0A3Q1M6W5	A0A3Q1ME49;G3N135;A0A3Q1MZ47;E1BB06;A0A3Q1LSX9;A0A3Q1M545;A0A3Q1M6W5	FMNL2	formin like 2 [Source:VGNC Symbol;Acc:VGNC:29047]	2	0.353772	-2.70894	109500032	2978942	147399920	6864004	113140040	111860056	4706302	94218048	9156626	112920072	2	2	1.9	1.9	1.9	124.28	0	3.5748	7
P68432;G3MWX6	P68432;G3MWX6	H3C6	H3 clustered histone 6 [Source:VGNC Symbol;Acc:VGNC:84555]	5	0.354083	1.89769	720909760	934759680	454710208	417510048	1047600320	587429632	714330240	340660064	909670528	30776018	1	1	45.6	23.5	23.5	15.404	0	57.715	34
Q0VCH9;F6RBS0	Q0VCH9;F6RBS0	GLIPR2	GLI pathogenesis related 2 [Source:VGNC Symbol;Acc:VGNC:29405]	4	0.354221	-1.18599	57627968	83289000	38350988	50837980	103010048	57578008	70257960	75100000	61056024	68710040	4	4	42.2	42.2	42.2	17.209	0	18.336	20
A0A3Q1LYI0;F1MHN4;A0A3Q1LHF6	A0A3Q1LYI0;F1MHN4;A0A3Q1LHF6	RICTOR	RPTOR independent companion of MTOR complex 2 [Source:VGNC Symbol;Acc:VGNC:33963]	1	0.354371	1.63274	23673988	35251988	4978949	14563007	4.44608e+06	15506992	26122992	8559701	24017996	43277992	1	1	0.5	0.5	0.5	187.1	0.0049448	1.5186	47
A8YXY3	A8YXY3	SELENOF	selenoprotein F [Source:NCBI gene (formerly Entrezgene);Acc:614360]	3	0.355543	-1.1738	20893008	34575008	29071002	26779990	23474988	27802000	34107020	33564016	35365984	52795008	3	3	25.3	25.3	25.3	17.974	0	27.768	6
E1BJK2;CON__ENSEMBL:ENSBTAP00000025008;A0A3Q1M442	E1BJK2;CON__ENSEMBL:ENSBTAP00000025008;A0A3Q1M442	TUBB1	tubulin beta 1 class VI [Source:VGNC Symbol;Acc:VGNC:36506]	19	0.356066	2.12444	450000032	379229792	330660064	113080072	144459952	142510080	520410304	12583996	988290304	378099872	14	14	60.9	52.4	52.4	49.987	0	187.31	50
Q2KIH2;CON__Q2KIH2	Q2KIH2;CON__Q2KIH2	APON	apolipoprotein N [Source:VGNC Symbol;Acc:VGNC:82033]	6	0.356143	-1.28701	313390208	442589952	204110128	169100016	293160064	155119936	202969984	192490016	395319808	456880160	6	6	26	26	26	28.535	0	113.18	41
Q56JX8;E1BGR6;A0A3Q1MB96	Q56JX8;E1BGR6;A0A3Q1MB96	RPS13	ribosomal protein S13 [Source:NCBI gene (formerly Entrezgene);Acc:535668]	5	0.356274	-1.18937	317029888	224709872	411400064	420689888	359170016	329929952	211839968	514050208	268209840	348629888	5	5	35.1	35.1	35.1	17.222	0	13.34	25
Q3ZBL1;A0A3Q1N2K5;A0A452DI27	Q3ZBL1;A0A3Q1N2K5;A0A452DI27	ADI1	acireductone dioxygenase 1 [Source:VGNC Symbol;Acc:VGNC:25675]	4	0.357056	1.73645	11411997	6934484	14336007	55971008	11200997	11681006	17844992	12511999	3.52085e+06	2.13125e+06	4	4	26.3	26.3	26.3	21.487	0	6.1605	5
A0A140T862;Q5E9D0;A0A3Q1LQI5	A0A140T862;Q5E9D0;A0A3Q1LQI5	EIF2S2	eukaryotic translation initiation factor 2 subunit beta [Source:VGNC Symbol;Acc:VGNC:28391]	4	0.357355	1.53275	23744986	10026645	18235988	11731722	6759067	14736991	3.14928e+06	5.9831e+06	22355012	4620324	4	4	14	14	14	34.227	0	6.1655	6
F6RWK1	F6RWK1	ARHGAP1	Rho GTPase activating protein 1 [Source:VGNC Symbol;Acc:VGNC:26073]	11	0.357771	1.1188	124769952	176900064	113300048	171230016	170389952	159559936	153480032	140980000	188360112	116770056	11	11	36.2	36.2	36.2	50.476	0	34.852	34
F1MTR1	F1MTR1	IQGAP2	IQ motif containing GTPase activating protein 2 [Source:VGNC Symbol;Acc:VGNC:30259]	4	0.358271	-1.56357	16907990	27409992	29135990	26328008	27159004	21314998	2.89888e+06	26829994	38155976	16854004	3	3	3.7	3.2	3.2	181.64	0	10.32	15
Q58DH9;Q1RMM9	Q58DH9;Q1RMM9	nan	nan	2	0.358595	-1.7269	4832282	5.09442e+06	32635008	11981515	24229992	22113004	2.40086e+06	27076008	16056001	6.94914e+06	2	2	5.6	5.6	5.6	46.532	0	4.7221	4
A0JN92;G3X839	A0JN92;G3X839	URGCP	upregulator of cell proliferation [Source:NCBI gene (formerly Entrezgene);Acc:504226]	1	0.358889	2.62544	896789632	6.49196e+06	736120192	1002399360	968350464	605219840	851810048	1051100544	1104599680	843679936	1	1	1.5	1.5	1.5	104.87	0.006734	1.3539	8
CON__P15497;P15497;A0A3Q1MJJ4	CON__P15497;P15497;A0A3Q1MJJ4	nan	nan	23	0.360287	-1.24387	70822068224	93122068480	47844007936	27282978816	57798950912	37016969216	55294050304	38648999936	55078961152	65172914176	23	22	68.7	68.7	68.7	30.276	0	323.31	820
Q3ZCH9	Q3ZCH9	HDHD2	haloacid dehalogenase like hydrolase domain containing 2 [Source:NCBI gene (formerly Entrezgene);Acc:505403]	4	0.360482	1.50559	45373980	57136980	63814020	106360040	67013024	118500056	61560988	78114016	44842980	10691778	4	4	33.6	33.6	33.6	28.594	0	50.212	13
Q0P5L6	Q0P5L6	ZW10	zw10 kinetochore protein [Source:VGNC Symbol;Acc:VGNC:37390]	3	0.360534	-1.93437	5.2078e+06	108010040	3.1114e+06	4087101	2.3863e+06	6491701	4493800	10078997	5821600	12112001	3	3	6	6	6	88.416	0.0012185	2.1195	2
E1BGE5;A0A3Q1MIF3;E1B8Q9	E1BGE5	IPO7	importin 7 [Source:VGNC Symbol;Acc:VGNC:30244]	12	0.361608	-1.35981	19484996	58047992	57985020	108480008	43255000	59458996	54100992	97100936	36189980	80925984	12	12	17.2	17.2	17.2	119.53	0	31.668	27
F1MZY2;A0A452DHW0;Q08DQ2;A0A3Q1MD36	F1MZY2	GFPT1	glutamine--fructose-6-phosphate transaminase 1 [Source:VGNC Symbol;Acc:VGNC:29330]	11	0.361656	1.24332	42955016	37895012	69952008	112240024	51194032	88353960	86122000	92856048	77965032	76396952	11	11	21.6	21.6	21.6	76.751	0	39.114	31
P12763;CON__P12763	P12763;CON__P12763	AHSG	alpha 2-HS glycoprotein [Source:VGNC Symbol;Acc:VGNC:25756]	13	0.362744	-1.23431	7325591040	7013600256	4867205632	3249598464	10140987392	5018806272	5657397760	8654499840	8990997504	5811395072	13	13	51	51	51	38.418	0	323.31	409
P23709;F1MS25	P23709;F1MS25	nan	nan	11	0.363165	1.52477	98406992	25999988	148390064	348109888	102939936	204219984	147900032	160739904	111969984	220190080	11	11	49.6	49.6	49.6	30.284	0	39.626	42
F1N1Z7;A0A3Q1MDS5;Q8HYZ4;A0A3Q1MPH0;A0A3Q1MJ21;A0A3Q1MFR0	F1N1Z7;A0A3Q1MDS5;Q8HYZ4	PCK1	phosphoenolpyruvate carboxykinase 1 [Source:VGNC Symbol;Acc:VGNC:32631]	11	0.365569	1.66823	27555984	3.84523e+06	51486028	48784028	31979014	95151000	40942016	47169972	27622002	37489980	8	8	23.5	17.8	17.8	69.479	0	18.387	11
Q3MI00	Q3MI00	DNAJB1	DnaJ heat shock protein family (Hsp40) member B1 [Source:NCBI gene (formerly Entrezgene);Acc:538426]	4	0.365898	-1.48055	62547008	45022024	43012012	40064024	61056992	80263024	45180992	59482032	8389540	77116016	4	3	12.9	12.9	9.4	38.217	0	3.7993	12
Q58D62;CON__Q58D62	Q58D62;CON__Q58D62	FETUB	fetuin B [Source:VGNC Symbol;Acc:VGNC:28955]	4	0.366433	2.63154	62515012	2.7885e+06	40014004	57936976	82805024	5.51607e+06	66567984	62232988	57298028	1.05018e+06	4	4	15.8	15.8	15.8	42.663	0	17.75	5
A0A3Q1LX08;A0A3Q1M009;A0A3Q1MQA0;F6QD08;A0A3Q1LY83;A0A3Q1MQ24	A0A3Q1LX08;A0A3Q1M009;A0A3Q1MQA0;F6QD08;A0A3Q1LY83;A0A3Q1MQ24	RANBP3	RAN binding protein 3 [Source:VGNC Symbol;Acc:VGNC:33710]	2	0.366632	-1.33236	2.7642e+06	10040999	3.2982e+06	3072049	4537710	5.85775e+06	2.8286e+06	5.36025e+06	8922791	6.5438e+06	2	2	5.9	5.9	5.9	61.888	0.00042808	2.5697	2
F1MER7	F1MER7	HSPG2	heparan sulfate proteoglycan 2 [Source:VGNC Symbol;Acc:VGNC:29988]	152	0.366653	1.25875	9984697344	7081205248	16972982272	20728010752	9129801728	21098997760	17382014976	13606006784	11809996800	18999982080	152	152	58.1	58.1	58.1	464.02	0	323.31	1347
Q148C9;G5E6G2;A0A3Q1MAC3	Q148C9;G5E6G2;A0A3Q1MAC3	HEBP1	heme binding protein 1 [Source:NCBI gene (formerly Entrezgene);Acc:533227]	6	0.367102	-1.13463	197699888	252900016	167860016	125580024	144690080	146330064	180799952	181630096	195709936	216679952	6	6	44	44	44	21.23	0	48.672	23
F1N1S8	F1N1S8	PPP2R5D	protein phosphatase 2 regulatory subunit B'delta [Source:VGNC Symbol;Acc:VGNC:33263]	2	0.367306	1.46916	3.70136e+06	2.40122e+06	2.88195e+06	7.2985e+06	1.10671e+06	3.76595e+06	4868500	10187443	6169902	5.7224e+06	2	2	4.2	4.2	4.2	69.773	0.001228	2.1836	4
Q58DU7	Q58DU7	SH3BGRL	SH3 domain binding glutamate rich protein like [Source:VGNC Symbol;Acc:VGNC:34564]	6	0.367732	-1.12361	143189968	174299952	131839976	181429936	174570016	108610024	161680016	137150000	142499904	211609872	6	6	59.6	59.6	59.6	12.776	0	89.603	43
F1MYN0	F1MYN0	ENSBTAG00000008632	bolA family member 2B [Source:NCBI gene (formerly Entrezgene);Acc:614731]	3	0.36815	1.67935	70059000	56316008	31591988	77488016	62537992	57118024	24300986	60780020	53291012	4.44559e+06	3	3	51.2	51.2	51.2	10.1	0	14.395	11
P60902	P60902	S100A10	S100 calcium binding protein A10 [Source:VGNC Symbol;Acc:VGNC:34237]	4	0.368365	1.18952	2179501312	1493799424	2606799616	2983300608	2594998528	3053301504	1836200448	1719400320	1629101056	1435199232	4	4	35.1	35.1	35.1	11.203	0	110.46	109
Q58DP6;P15467	Q58DP6;P15467	RNASE4	ribonuclease A family member 4 [Source:VGNC Symbol;Acc:VGNC:33998]	3	0.368544	-1.17311	354290208	415550144	251879968	290640064	507449760	257940128	226430000	261450000	256030048	246350112	3	3	27.9	27.9	27.9	16.938	0	30.307	26
A0A3Q1LWF3;A0A3Q1M9U0;A0A3Q1N8S4;F1MPR3;Q0VCY0	A0A3Q1LWF3;A0A3Q1M9U0;A0A3Q1N8S4;F1MPR3	ATP2A2	ATPase sarcoplasmic/endoplasmic reticulum Ca2+ transporting 2 [Source:VGNC Symbol;Acc:VGNC:26291]	11	0.368552	-1.64166	25029986	18344004	78143040	43298024	45893000	148950048	20606996	159260032	19458996	73668976	11	8	16.2	16.2	12.1	109.78	0	30.704	22
Q2KIT0;CON__Q2KIT0	Q2KIT0;CON__Q2KIT0	MGC137014	protein HP-20 homolog [Source:NCBI gene (formerly Entrezgene);Acc:616715]	10	0.369239	-1.29513	3686400768	7424497152	2125300480	1673700480	3963502080	2486599168	3060899840	3122598912	4810602496	4215199488	10	10	58.1	58.1	58.1	20.646	0	133.13	126
F1ME65	F1ME65	CKAP4	cytoskeleton associated protein 4 [Source:VGNC Symbol;Acc:VGNC:27382]	15	0.369347	-1.25295	161890064	117469936	146729904	79783976	151489904	97715992	105629952	250079888	246600048	155470000	15	15	32.1	32.1	32.1	64.529	0	77.816	37
A6QQP7;F1MB01;A0A3Q1LK13	A6QQP7;F1MB01;A0A3Q1LK13	nan	nan	40	0.370114	1.26417	356050112	234369984	515589792	692130304	334860064	750940416	495429888	369840000	395280096	750019648	40	39	28	28	27.3	239.31	0	144.65	101
Q08E20;A0A3Q1MAU7	Q08E20;A0A3Q1MAU7	ESD	esterase D [Source:VGNC Symbol;Acc:VGNC:28600]	9	0.370294	-1.14213	416059744	464850176	267770144	336300192	509719712	328080032	262830032	335589984	302679936	333330016	9	9	42.6	42.6	42.6	31.548	0	95.654	53
A0A3Q1LN22;F1N7K8;Q07536	A0A3Q1LN22;F1N7K8;Q07536	ALDH6A1	aldehyde dehydrogenase 6 family member A1 [Source:VGNC Symbol;Acc:VGNC:25817]	19	0.370589	1.23372	432560256	319889920	773599616	1042700608	429939872	633320000	681610240	477099776	552180096	741029760	19	19	57.5	57.5	57.5	58.046	0	226.97	102
Q32PA4	Q32PA4	PHPT1	phosphohistidine phosphatase 1 [Source:NCBI gene (formerly Entrezgene);Acc:618691]	4	0.370724	-1.2292	202270016	247260144	170900048	204200016	179389952	184429984	81463032	127590080	147359968	265310160	4	4	45.6	45.6	45.6	13.93	0	21.999	24
Q3ZCE0	Q3ZCE0	LSM8	LSM8 homolog, U6 small nuclear RNA associated [Source:VGNC Symbol;Acc:VGNC:31060]	2	0.371142	-1.9093	2.99336e+06	34634988	15438994	30365994	47037016	32866006	22271998	36943000	2.9486e+06	5.35715e+06	2	2	27.1	27.1	27.1	10.403	0.00041806	2.3838	5
F1MDS3	F1MDS3	PCK2	phosphoenolpyruvate carboxykinase 2, mitochondrial [Source:VGNC Symbol;Acc:VGNC:32632]	32	0.371187	1.6246	749190208	290299808	1617300352	3302301696	388119872	1622899200	1791901184	1419699840	1281899648	3150198016	32	29	63.8	63.8	58.3	70.649	0	323.31	158
A5PK88	A5PK88	PITHD1	PITH domain containing 1 [Source:VGNC Symbol;Acc:VGNC:32918]	4	0.371192	-1.27891	38883020	75985968	33469012	24587994	32473010	27023010	31914012	22330996	44623980	68259952	4	4	22.3	22.3	22.3	24.116	0	25.203	21
P12378	P12378	UGDH	UDP-glucose 6-dehydrogenase [Source:VGNC Symbol;Acc:VGNC:36648]	7	0.371778	-1.53323	18311994	41228980	23531012	23912996	40690984	23054998	11268996	107450016	40865984	9286759	7	7	20.4	20.4	20.4	55.136	0	24.728	14
F1MWF0	F1MWF0	HIP1	huntingtin interacting protein 1 [Source:VGNC Symbol;Acc:VGNC:29857]	4	0.37242	1.56249	6611751	3.27683e+06	6999503	8932918	25567996	21971988	25637014	20402004	19633010	5862070	4	4	6.2	6.2	6.2	116.49	0	3.2336	3
A0A3Q1N9S5;Q3T0D0;A0A3Q1NEH2;A0A3Q1MCI0	A0A3Q1N9S5;Q3T0D0	HNRNPK	heterogeneous nuclear ribonucleoprotein K [Source:VGNC Symbol;Acc:VGNC:29897]	15	0.373076	-1.13718	1801900160	1648300288	1305300224	1205399680	1755299712	1392899840	1208000000	2261601280	1452299520	1181799424	15	15	47.8	47.8	47.8	48.001	0	263.65	125
Q58CQ2;A0A3Q1LGG1	Q58CQ2;A0A3Q1LGG1	ARPC1B	actin related protein 2/3 complex subunit 1B [Source:VGNC Symbol;Acc:VGNC:26164]	11	0.373611	-1.85785	151810080	59929992	136610000	167209920	358469824	221359936	33854004	1460100352	94742040	93090944	11	11	32.8	32.8	32.8	40.975	0	40.849	30
P00429;A0A3Q1N4F8;A0A3Q1MB49;F1N2E5;E1BAV7;Q6YFP9;A0A3Q1MHP6	P00429;A0A3Q1N4F8;A0A3Q1MB49;F1N2E5;E1BAV7	nan	nan	6	0.374163	1.29076	196709936	153429920	391410048	582530304	211619952	480010112	375920224	434469952	323969792	338620128	6	6	70.9	70.9	70.9	10.156	0	43.675	33
A6QPY0;F1N632	A6QPY0;F1N632	nan	nan	7	0.374685	1.42255	116500056	123090080	125839960	349809952	159550016	164069952	215170112	295680032	123729976	41816024	7	7	27.8	27.8	27.8	48.791	0	91.264	26
A0A3Q1MKY2	A0A3Q1MKY2	TXNDC17	thioredoxin domain containing 17 [Source:NCBI gene (formerly Entrezgene);Acc:404159]	2	0.375427	1.17741	30916018	26832016	17385992	41784028	27235016	27723014	31191004	28126006	34426996	47560032	2	2	18.7	18.7	18.7	13.941	0	4.4985	9
Q08DA1;A0A3Q1MFY4;F1MI32;A0A3Q1LUJ8;A0A3Q1MDM5;A0A3Q1N346;F1MR06;E1B8N5;F1N1K4;F1MXW4;A0A3Q1M1C8	Q08DA1;A0A3Q1MFY4;F1MI32;A0A3Q1LUJ8;A0A3Q1MDM5;A0A3Q1N346;F1MR06	ATP1A1	ATPase Na+/K+ transporting subunit alpha 1 [Source:VGNC Symbol;Acc:VGNC:26282]	14	0.375602	1.31815	83695984	46082024	113919928	157940096	87105976	98712944	115420008	188010064	100949992	44440000	14	7	17.8	17.8	8.5	112.64	0	49.481	39
A0A3Q1NMC5;A0A3Q1NDD3;A0A3Q1N3Q0;Q56JU9	A0A3Q1NMC5;A0A3Q1NDD3;A0A3Q1N3Q0;Q56JU9	RPS24	ribosomal protein S24 [Source:NCBI gene (formerly Entrezgene);Acc:530464]	2	0.375829	-1.58576	9376895	1.64148e+06	10152995	5377191	10447996	5.0729e+06	1.99977e+06	18038000	2.97745e+06	4862254	2	2	22.9	22.9	22.9	13.605	0	6.1122	6
A0A3Q1MNN6	A0A3Q1MNN6	ENSBTAG00000038461	pregnancy zone protein [Source:NCBI gene (formerly Entrezgene);Acc:506828]	36	0.375935	-2.31963	277200064	214379888	152220080	3062147	320820000	152049920	223369888	158709968	328439808	382700000	2	2	33.4	2.4	2.4	159.84	0	43.117	20
F1MF48;A0A3Q1LZ21;A4FUZ6	F1MF48;A0A3Q1LZ21;A4FUZ6	HSDL2	hydroxysteroid dehydrogenase like 2 [Source:VGNC Symbol;Acc:VGNC:29980]	4	0.376167	1.26631	17889992	26648994	37564996	43135016	21968008	27895002	31563016	25716992	28833000	10638002	4	4	13.8	13.8	13.8	41.515	0	6.5137	12
Q3SZN8;H9GW43	Q3SZN8;H9GW43	RNH1	ribonuclease/angiogenin inhibitor 1 [Source:NCBI gene (formerly Entrezgene);Acc:517087]	19	0.376577	1.11668	1296499584	1238299648	1269899648	2218298368	1277100672	1379800576	1671800832	1501100672	1362299904	1726600832	19	19	70.4	70.4	70.4	48.85	0	323.31	163
A0A3Q1MQN4;A5D7E0	A0A3Q1MQN4;A5D7E0	RAB35	RAB35, member RAS oncogene family [Source:VGNC Symbol;Acc:VGNC:33644]	3	0.377163	-2.29171	6.85484e+06	2.34904e+06	39157984	5773168	39260000	36784996	5.35103e+06	38308016	856929	3.0501e+06	3	3	21.1	21.1	21.1	22.685	0	3.8329	1
A0A3Q1LNT7;Q17R14;F1MJ56	A0A3Q1LNT7;Q17R14;F1MJ56	MYO1D	myosin ID [Source:VGNC Symbol;Acc:VGNC:31819]	3	0.377554	-1.99393	56656016	85675016	63260040	73500000	47198980	83072024	36238000	31783988	1.80417e+06	87670008	3	3	4	4	4	113.76	0	4.6944	6
F1MKF8	F1MKF8	SQOR	sulfide quinone oxidoreductase [Source:VGNC Symbol;Acc:VGNC:101453]	15	0.377692	2.44628	292140192	3.05844e+06	402989856	453499872	274119840	382950016	371959808	429889856	172719920	256169888	15	15	50.4	50.4	50.4	49.855	0	121.49	64
A0A3Q1N2F2;A0A3Q1LJM0;A0A3Q1LPI1;G3MW12;F1MUC1	A0A3Q1N2F2;A0A3Q1LJM0;A0A3Q1LPI1	ENSBTAG00000047764	multidrug resistance-associated protein 4-like [Source:NCBI gene (formerly Entrezgene);Acc:100848700]	4	0.377862	1.45305	12698998	27244992	12411007	6532501	8.2543e+06	14072005	19000008	3892633	29244006	9216783	3	1	3.3	2.3	0.8	137.67	0	5.0742	10
A0A3Q1MDR9;Q3T106	A0A3Q1MDR9;Q3T106	SRSF7	serine and arginine rich splicing factor 7 [Source:VGNC Symbol;Acc:VGNC:35303]	3	0.377967	-1.91949	32687992	3.78622e+06	26126998	3.24785e+06	29245012	20642990	8.38778e+06	24977988	1.43159e+06	9489598	2	2	23.4	13.1	13.1	15.763	0.004928	1.4932	2
E1BJB1;G3X7R7	E1BJB1;G3X7R7	TUBB2A	tubulin beta 2A class IIa [Source:NCBI gene (formerly Entrezgene);Acc:100295973]	21	0.378023	-1.81816	63972996	58227004	63209960	88887048	51387968	81273048	91502968	168850032	4.07087e+06	107099992	1	1	68.5	2.7	2.7	49.906	0	6.0609	8
Q3ZBW4	Q3ZBW4	PCNA	proliferating cell nuclear antigen [Source:VGNC Symbol;Acc:VGNC:32635]	5	0.378137	-2.24066	57853008	4799721	37674020	56274032	55333988	34935984	2.11092e+06	80781032	4.72311e+06	79235992	5	5	29.5	29.5	29.5	28.748	0	34.31	8
A0A3Q1LTC7;F1MXQ7;A0A3Q1LTS1	A0A3Q1LTC7;F1MXQ7;A0A3Q1LTS1	FMR1	FMRP translational regulator 1 [Source:VGNC Symbol;Acc:VGNC:29055]	1	0.378172	1.40124	8185341	9227573	1.52921e+06	3321902	2.09378e+06	5708609	2.8053e+06	3.91538e+06	4751202	3.31072e+06	1	1	2.3	2.3	2.3	68.307	0.00042034	2.4143	2
Q3MHL4;A0A3Q1LW27	Q3MHL4;A0A3Q1LW27	AHCY	adenosylhomocysteinase [Source:VGNC Symbol;Acc:VGNC:25750]	24	0.378384	-1.10567	1738399104	1615800064	1264100608	1605300608	1695600512	1260600832	1403799936	2104000000	1262500480	1413900672	24	23	60.9	60.9	59	47.637	0	202.3	147
F6RFP6	F6RFP6	BSG	basigin [Source:VGNC Symbol;Acc:VGNC:52220]	13	0.378549	1.82613	383380096	56812032	866459712	1760400896	224090128	787609920	693179712	608620352	659040384	1781100288	13	13	38.8	38.8	38.8	34.897	0	147.38	76
Q17QN6;A0A3Q1NH38	Q17QN6;A0A3Q1NH38	MPP1	membrane palmitoylated protein 1 [Source:VGNC Symbol;Acc:VGNC:31582]	12	0.379057	1.5123	61833016	27994014	156210064	231979952	49774020	166419952	119519928	116679936	160960000	228599904	12	12	38	38	38	52.184	0	72.848	29
G3N0K3;P79103;E1BGR7	G3N0K3;P79103;E1BGR7	ENSBTAG00000045504	nan	10	0.379152	1.46601	4080363	15671997	5.6845e+06	20304998	3.25557e+06	5.23672e+06	15766993	6.55533e+06	14784999	7.856e+06	1	1	40.8	6.5	6.5	29.478	0	3.9275	1
A0A140T869;A0A3Q1NE41;Q28055;P68210	A0A140T869;A0A3Q1NE41;Q28055;P68210	ENSA	endosulfine alpha [Source:VGNC Symbol;Acc:VGNC:50171]	2	0.379744	1.33173	14260998	3.4832e+06	13676994	13999006	12262992	7829599	9753002	14229001	12210995	5346299	2	2	21.4	21.4	21.4	13.005	0	32.53	7
A0A140T8C4;Q5E948;A0A3Q1LQ85	A0A140T8C4;Q5E948;A0A3Q1LQ85	OCIAD1	OCIA domain containing 1 [Source:VGNC Symbol;Acc:VGNC:53769]	2	0.379862	-1.54294	4.41522e+06	2633779	9268103	2.43307e+06	5252301	5.3265e+06	16187294	9438000	2.58463e+06	17300994	2	2	12.1	12.1	12.1	27.859	0	9.8166	6
Q58DK5	Q58DK5	ALAD	aminolevulinate dehydratase [Source:VGNC Symbol;Acc:VGNC:25802]	10	0.380187	1.31382	284590144	94129024	397910112	225530128	122260016	335559840	272520160	239450096	261370160	357399872	10	10	43.5	43.5	43.5	36.081	0	59.51	42
A0A3Q1MED4;P11181	A0A3Q1MED4;P11181	DBT	dihydrolipoamide branched chain transacylase E2 [Source:VGNC Symbol;Acc:VGNC:27896]	9	0.380341	1.4547	46527012	30823008	77713008	210690064	41657992	83139048	113790024	56111036	76953976	195660000	9	9	29.3	29.3	29.3	51.927	0	45.89	30
Q02373	Q02373	NDUFB10	NADH:ubiquinone oxidoreductase subunit B10 [Source:VGNC Symbol;Acc:VGNC:31960]	5	0.380446	1.74231	53079996	6312545	100020056	151889984	67320976	135830032	99561992	151059904	97530008	103150008	5	5	37.5	37.5	37.5	20.965	0	32.192	18
Q3SZ62;A0A3Q1MLW8;Q32KV0;F1N2F2	Q3SZ62	PGAM1	phosphoglycerate mutase 1 [Source:VGNC Symbol;Acc:VGNC:55961]	14	0.380611	1.11372	3413602048	3404799488	3252000768	5161203712	3162299136	4131600640	4147702016	3660297728	3865002496	5313595392	14	14	76.4	76.4	76.4	28.852	0	323.31	200
Q2HJD5;H9KUU8;A0A3Q1MNH4	Q2HJD5;H9KUU8;A0A3Q1MNH4	ECHDC1	ethylmalonyl-CoA decarboxylase 1 [Source:VGNC Symbol;Acc:VGNC:28306]	18	0.380814	-1.19198	2217401088	1116400640	2889099520	1834000000	2095001216	2055999744	1534899712	2691699968	1546299520	2625400320	18	18	74.2	74.2	74.2	33.542	0	323.31	161
Q3T0E0	Q3T0E0	ATOX1	antioxidant 1 copper chaperone [Source:VGNC Symbol;Acc:VGNC:26273]	3	0.380911	1.80873	133040072	8824306	109490040	216900080	96732944	83772032	173020000	101110008	174960032	400019936	3	3	47.1	47.1	47.1	7.3654	0	66.763	17
A0A3Q1LSN9;A5PJM4	A0A3Q1LSN9;A5PJM4	AIFM2	apoptosis inducing factor mitochondria associated 2 [Source:VGNC Symbol;Acc:VGNC:25762]	5	0.382392	-1.2599	128330040	149520048	91517000	79258000	165269936	192719952	67118000	125769936	61101972	89722016	5	5	22.5	22.5	22.5	37.245	0	24.989	14
F1MM86;Q29RU4;A0A3Q1LM32;REV__Q1JQ92;REV__G1K1B6;REV__A0A3Q1NAH3	F1MM86;Q29RU4;A0A3Q1LM32	C6	complement C6 [Source:VGNC Symbol;Acc:VGNC:52722]	21	0.382765	-1.24855	694129792	750420416	488950208	286070016	631270272	283899840	419149856	326590048	652489600	618380032	21	21	33.2	33.2	33.2	104.54	0	196.64	93
A0A3Q1MBS5;Q3B7N2;A0A3Q1MPS4;Q3ZC55;A0A3Q1LWS8;A0A3Q1M2X5;Q0III9;A0A3Q1M6W4;A0A3Q1NNJ4	A0A3Q1MBS5;Q3B7N2;A0A3Q1MPS4	ACTN1	actinin alpha 1 [Source:VGNC Symbol;Acc:VGNC:25581]	47	0.384177	1.17781	559679680	1126500224	668039936	777980160	637969792	902189696	1288800640	749200064	1114000256	691790016	29	29	63	40.9	40.9	102.42	0	323.31	168
F1N102	F1N102	C8B	complement C8 beta chain [Source:VGNC Symbol;Acc:VGNC:26645]	10	0.384207	-1.34173	391910240	690200448	209399904	148420080	348859936	136559984	252369968	166859904	310660160	321880000	10	10	24.6	24.6	24.6	66.685	0	88.893	57
A0A3Q1M6K6;P20004	A0A3Q1M6K6;P20004	ACO2	aconitase 2 [Source:VGNC Symbol;Acc:VGNC:25546]	34	0.384494	1.46296	1276899712	680779904	2882400256	5325593088	1128399232	2939599360	3321800448	2027101184	2089201152	4612096512	34	34	60.4	60.4	60.4	84.792	0	323.31	251
A0A140T8C8;CON__Q2KJ62;F1MNV5	A0A140T8C8;CON__Q2KJ62;F1MNV5	KNG1	kininogen 1 [Source:VGNC Symbol;Acc:VGNC:53586]	27	0.385223	-1.21829	5967106048	7264003072	3629001728	3036201472	6908796416	2742300160	4458694144	4597595136	4776102912	3391097856	27	1	49.6	49.6	2.7	68.964	0	323.31	253
P01045;CON__P01045-1	P01045;CON__P01045-1	nan	nan	23	0.385803	2.53432	672429632	18668002	13710868	270060064	1606100992	158980032	235439872	917779840	395899840	68222968	4	4	46.8	9.9	9.9	68.709	0	34.859	36
A6QLS9	A6QLS9	RAB10	RAB10, member RAS oncogene family [Source:VGNC Symbol;Acc:VGNC:33613]	5	0.386142	1.22978	111400040	167040016	101940040	214190080	69373992	169199984	170109952	138219968	145789952	218010080	4	4	25.5	20	20	22.541	0	30.169	16
Q2TBG8;A0A3Q1N522;A0A452DK30	Q2TBG8;A0A3Q1N522;A0A452DK30	UCHL3	ubiquitin C-terminal hydrolase L3 [Source:VGNC Symbol;Acc:VGNC:36632]	6	0.386145	1.15764	49270024	79345960	44745976	89612952	48246980	70864040	69964032	74345952	86523040	71533960	6	6	41.7	41.7	41.7	26.181	0	24.985	12
Q3ZBG7	Q3ZBG7	SRP19	signal recognition particle 19 [Source:VGNC Symbol;Acc:VGNC:55145]	1	0.386166	-1.77028	9194292	7321874	9105201	1.0774e+06	7948077	6.09172e+06	2393599	988250	832740	3.99363e+06	1	1	10.4	10.4	10.4	16.14	0.0027473	1.7864	1
G5E604;A0A3Q1MU51;A0A3Q1LXG6	G5E604;A0A3Q1MU51;A0A3Q1LXG6	ENSBTAG00000039237	nan	2	0.387008	-1.57168	34695988	45342016	27974998	5929399	34461012	6624902	28700990	7.8248e+06	28153984	30877988	1	1	8.9	8.9	8.9	12.941	0.00043611	2.8133	7
E1B9H3	E1B9H3	CCAR2	cell cycle and apoptosis regulator 2 [Source:VGNC Symbol;Acc:VGNC:26827]	1	0.387206	-1.98516	3420492	33110016	32709000	36077000	3.8687e+06	3581875	33839012	61967968	4.46534e+06	7930936	1	1	1.5	1.5	1.5	101.93	0.0095203	1.1963	2
E1BL26	E1BL26	RNF123	ring finger protein 123 [Source:VGNC Symbol;Acc:VGNC:34016]	4	0.388092	1.32412	19675000	15487998	15651002	12203007	5.2881e+06	9682494	9400703	7571602	27345998	15127396	4	4	4.6	4.6	4.6	148.3	0	5.4082	8
A0A3Q1N2B9	A0A3Q1N2B9	ENSBTAG00000052233	nan	4	0.388592	-1.87517	12620000	38138980	3.00262e+06	4412789	11967995	7487595	13075007	139610048	16777992	11084003	1	1	44.1	21	21	15.055	0	8.1922	3
A0A3Q1MI08;A0A452DJH4;A7MB35;Q2T9Y3	A0A3Q1MI08;A0A452DJH4;A7MB35	PDHA1	pyruvate dehydrogenase E1 subunit alpha 1 [Source:VGNC Symbol;Acc:VGNC:56948]	9	0.389119	1.35082	95311024	72372016	148990016	356530080	99280968	219879984	208410048	155899968	152210016	315759936	9	9	36.8	36.8	36.8	42.974	0	105.2	42
F1MUU5	F1MUU5	NLRX1	NLR family member X1 [Source:VGNC Symbol;Acc:VGNC:32122]	5	0.389291	-2.26283	3329843	4996179	28192012	32604002	26335004	51485008	1.79285e+06	45999972	1.32168e+06	4605267	5	5	9.9	9.9	9.9	107.19	0	5.5987	5
Q6EWQ7;F1MN49	Q6EWQ7;F1MN49	EIF5A	eukaryotic translation initiation factor 5A [Source:NCBI gene (formerly Entrezgene);Acc:444990]	10	0.389365	1.17283	473280096	382490080	394390080	676900160	572460096	580839936	476800256	642709696	392949952	283070048	10	10	85.1	85.1	85.1	16.832	0	224.63	82
Q9BGI2;A0A3Q1LW10;A0A452DI43;A0A3Q1MAI4	Q9BGI2;A0A3Q1LW10;A0A452DI43;A0A3Q1MAI4	nan	nan	9	0.389543	-1.14106	297359840	333729952	355219776	408730048	294000000	269759968	297639872	399369984	420529728	570310208	8	8	54.7	51.8	51.8	30.741	0	28.021	30
Q56K10;A0A3Q1M3W4	Q56K10;A0A3Q1M3W4	RPS15	ribosomal protein S15 [Source:VGNC Symbol;Acc:VGNC:34131]	3	0.389645	-1.23038	50756988	152349936	64036036	118300008	61874968	55363036	80140976	89462024	80308024	111710048	3	3	40	40	40	17.026	0	47.431	28
A0JNE6	A0JNE6	EIF2AK2	eukaryotic translation initiation factor 2 alpha kinase 2 [Source:VGNC Symbol;Acc:VGNC:28381]	2	0.390552	2.20986	4431685	3.714e+06	2.01461e+06	58330020	3.25627e+06	1.88691e+06	30574986	53917984	31403018	6764502	2	2	5.6	5.6	5.6	60.199	0.0019849	1.8909	3
Q3SWX2;A0A3Q1M7X9	Q3SWX2;A0A3Q1M7X9	ACOT9	acyl-CoA thioesterase 9 [Source:VGNC Symbol;Acc:VGNC:25551]	10	0.390573	1.28666	38805012	56665008	56375004	156470080	48443008	92075992	81838040	59816004	88323008	123800008	10	10	31.1	31.1	31.1	49.852	0	61.895	31
Q32KW2	Q32KW2	UBXN1	UBX domain protein 1 [Source:VGNC Symbol;Acc:VGNC:36622]	2	0.390754	1.42431	4.4022e+06	20095994	4.9557e+06	15228007	3981801	12697000	13221998	3981701	8640004	10506005	2	2	11.8	11.8	11.8	33.401	0	35.122	18
Q3SZ52;A0A3Q1NL19;A0A452DJ78;A0A3Q1ND89;Q3SZ43;A0A3Q1LWR9;A0A452DJ32;A0A3Q1MNS5	Q3SZ52;A0A3Q1NL19;A0A452DJ78;A0A3Q1ND89;Q3SZ43;A0A3Q1LWR9;A0A452DJ32;A0A3Q1MNS5	nan	nan	3	0.391718	1.96509	107200008	2.64531e+06	104490032	54807012	114400032	127699936	114550008	121190000	74023960	56653996	3	3	18.4	18.4	18.4	16.495	0	4.1977	12
Q02365	Q02365	NDUFB3	NADH:ubiquinone oxidoreductase subunit B3 [Source:VGNC Symbol;Acc:VGNC:31963]	1	0.392141	1.381	21068004	9205080	33958988	56274032	13510004	31240980	38736992	38421024	25036010	44073024	1	1	12.2	12.2	12.2	11.141	0.00043783	2.8594	6
A5PK45;A0A3Q1N2V9	A5PK45;A0A3Q1N2V9	COLGALT1	collagen beta(1-O)galactosyltransferase 1 [Source:VGNC Symbol;Acc:VGNC:53572]	6	0.392264	-1.39426	331889888	251140128	163020000	115450072	480479936	336169952	209869952	642300288	130940000	147609936	6	6	11.7	11.7	11.7	71.546	0	12.049	30
G3N2D7;A0A3Q1MN72;A0A3Q1MR79	G3N2D7;A0A3Q1MN72;A0A3Q1MR79	ENSBTAG00000031160	nan	2	0.392816	1.94414	75513976	56018016	2.53818e+06	16278009	74818952	24379988	31252010	38962008	71442000	5.81232e+06	1	1	12.9	6.9	6.9	12.147	0.0091676	1.2016	4
F1MNI4	F1MNI4	RAB5B	RAB5B, member RAS oncogene family [Source:VGNC Symbol;Acc:VGNC:33659]	8	0.393061	-1.18443	170400080	153999952	166390032	113950056	152120096	171220048	153380032	132679992	64769040	148860080	5	5	47.9	33	33	23.721	0	22.86	28
A1A4P5	A1A4P5	PFDN2	prefoldin subunit 2 [Source:VGNC Symbol;Acc:VGNC:59188]	1	0.393443	-1.69269	3.76039e+06	4.15438e+06	19816988	15442996	21954014	6.08122e+06	2432082	27930982	12516317	2.95909e+06	1	1	7.8	7.8	7.8	16.648	0.00041597	2.3548	2
Q5E946	Q5E946	PARK7	Parkinsonism associated deglycase [Source:VGNC Symbol;Acc:VGNC:32586]	11	0.393758	1.10292	1619300736	1144399616	1139899776	1210900608	1233600128	1159600768	1075300224	814700224	1032999872	1180400384	11	11	68.3	68.3	68.3	20.035	0	113.95	93
Q3SYV9;F1MWJ3	Q3SYV9;F1MWJ3	nan	nan	3	0.393929	-1.35275	2.48325e+06	11695995	8780399	10208435	16392989	14169998	12047004	10861993	11925003	12783508	3	3	12.9	12.9	12.9	39.221	0.0012136	2.0907	3
E1BMH4;Q3T0W1;A0A3Q1LW40	E1BMH4	EHHADH	enoyl-CoA hydratase and 3-hydroxyacyl CoA dehydrogenase [Source:VGNC Symbol;Acc:VGNC:53541]	15	0.394059	1.72287	47225008	15356001	161590048	243620080	37222008	177779968	153859952	87213952	125519936	323049824	15	15	30.7	30.7	30.7	79.7	0	49.287	48
E1BHT5	E1BHT5	UBR4	ubiquitin protein ligase E3 component n-recognin 4 [Source:VGNC Symbol;Acc:VGNC:36618]	7	0.394558	1.38634	9316396	15945998	16570993	56423024	12956001	50365008	24087000	22282012	16502999	26940002	7	7	2.5	2.5	2.5	571.95	0	16.381	6
A0A3Q1MUA3;F1MUC5;A0A3Q1M4P8;A0A3Q1LXM2;A0A3Q1M0N0	A0A3Q1MUA3;F1MUC5;A0A3Q1M4P8;A0A3Q1LXM2;A0A3Q1M0N0	COL15A1	collagen type XV alpha 1 chain [Source:VGNC Symbol;Acc:VGNC:27556]	20	0.394822	1.22082	1167100160	809920192	1720899072	1823299712	1128600704	2386400768	1842900736	1611899776	1803399296	2454499072	20	20	22.7	22.7	22.7	137.51	0	304.56	178
Q3T0D7	Q3T0D7	SAR1A	secretion associated Ras related GTPase 1A [Source:VGNC Symbol;Acc:VGNC:34286]	8	0.3954	1.12464	379269888	367079936	410199808	649400064	409400128	608030016	504479744	492139680	409449920	566730176	8	5	64.1	64.1	50.5	22.409	0	63.368	42
E1BDK9	E1BDK9	RETSAT	retinol saturase [Source:VGNC Symbol;Acc:VGNC:33881]	4	0.395516	1.37638	19932998	6.38611e+06	29780008	26429004	16771007	42662020	32282994	18179996	14022994	35521980	4	4	9.2	9.2	9.2	66.776	0	10.128	10
P37980	P37980	PPA1	inorganic pyrophosphatase 1 [Source:VGNC Symbol;Acc:VGNC:55992]	11	0.395611	1.3182	64078972	70244952	85866992	102209944	54090980	152759968	91277992	179129968	87034952	34169980	11	11	54.3	54.3	54.3	32.814	0	54.817	21
F1MM14;A0A3Q1N369;A0A3Q1ME19	F1MM14;A0A3Q1N369;A0A3Q1ME19	CD2AP	CD2 associated protein [Source:VGNC Symbol;Acc:VGNC:27022]	5	0.395948	-1.7182	24645990	5.34181e+06	17359992	7.92003e+06	23286986	21296012	5270951	20229998	1.26999e+06	9538654	5	5	12.5	12.5	12.5	65.67	0	7.1329	5
G3MYZ3;CON__REFSEQ:XP_585019	G3MYZ3;CON__REFSEQ:XP_585019	AFM	afamin [Source:VGNC Symbol;Acc:VGNC:25715]	9	0.397893	1.98685	26029016	25057004	2413807	9766305	19279004	11854002	13476004	11129994	285069888	28808994	9	9	20	20	20	69.561	0	22.927	17
Q865S1;A0A3Q1MCC2	Q865S1;A0A3Q1MCC2	AP3D1	adaptor related protein complex 3 subunit delta 1 [Source:VGNC Symbol;Acc:VGNC:25988]	4	0.398067	1.42262	8393400	2.19328e+06	11230000	20437990	10056994	10001001	11869276	9350601	13135996	19819006	4	4	5.1	5.1	5.1	136.39	0.00041545	2.3371	4
E1BFQ6;A0A3Q1M8K4	E1BFQ6;A0A3Q1M8K4	ITGA6	integrin subunit alpha 6 [Source:VGNC Symbol;Acc:VGNC:30318]	36	0.398089	1.24422	843659904	321809792	1174300288	959630656	831520128	1299899520	745880384	667369920	751250240	943030272	36	36	44.5	44.5	44.5	119.23	0	307.16	171
Q0VCM4;A0A3Q1M168;A0A3Q1NA32;A0A3Q1M2P3	Q0VCM4;A0A3Q1M168;A0A3Q1NA32;A0A3Q1M2P3	PYGL	glycogen phosphorylase L [Source:VGNC Symbol;Acc:VGNC:33588]	22	0.398222	-1.14715	257040064	435280032	228049904	268769984	265839984	220810144	294460160	403679872	388689856	325600192	22	20	35.4	35.4	33	97.455	0	69.683	59
A0A3Q1MK01;Q56JY8	A0A3Q1MK01;Q56JY8	BTF3	basic transcription factor 3 [Source:VGNC Symbol;Acc:VGNC:26595]	1	0.39885	-1.48557	11685995	22349012	8432195	21804006	16522997	2.18775e+06	16925010	16715998	15257005	20009990	1	1	14.1	14.1	14.1	17.14	0	6.3442	2
O19094;G5E5R3	O19094;G5E5R3	CROT	carnitine O-octanoyltransferase [Source:VGNC Symbol;Acc:VGNC:27723]	3	0.398914	-1.35627	3.33969e+06	15332246	13457007	17552000	10075000	15807004	11439005	13820006	15146007	25643996	3	3	8.8	8.8	8.8	70.263	0	3.5199	4
Q2KJ47	Q2KJ47	EHD2	EH domain containing 2 [Source:VGNC Symbol;Acc:VGNC:28372]	36	0.399055	1.12876	22808002560	17222987776	26543994880	26782996480	25525030912	36533018624	25479987200	20451014656	18712995840	24334000128	36	35	80.1	80.1	78.5	61.217	0	323.31	724
A0A452DIU2;A0A3Q1N5A9;P00517	A0A452DIU2;A0A3Q1N5A9;P00517	PRKACA	protein kinase cAMP-activated catalytic subunit alpha [Source:VGNC Symbol;Acc:VGNC:50250]	10	0.399734	1.20509	245990160	393289856	166439968	417139808	224259952	291250112	490559872	278260128	266519872	376369760	10	4	34.5	34.5	18.3	40.056	0	61.399	52
A0A3Q1LJT1	A0A3Q1LJT1	ENSBTAG00000051734	nan	3	0.399879	-1.51817	624419904	999999552	289989888	163770016	351390112	102769960	338420096	240890048	697069888	814560256	3	3	15.8	15.8	15.8	25.055	0	97.748	17
Q2HJI8;F1N2J9	Q2HJI8;F1N2J9	nan	nan	4	0.400507	1.29949	23339012	30508000	31729994	40116020	31277018	32194000	37499996	46246996	42130996	9177969	3	3	24.6	19.3	19.3	23.656	0	6.3387	14
CON__P00735;P00735;A0A452DI66	CON__P00735;P00735;A0A452DI66	nan	nan	30	0.400548	-1.20089	5922793472	5878297088	3444101120	2370900480	5829000192	3002701568	3171598336	3297297920	4631098880	3975099392	30	30	62.2	62.2	62.2	70.505	0	323.31	297
O46522;G3X709;A0A3Q1LFX6;E1BPJ7	O46522;G3X709;A0A3Q1LFX6	CYBB	cytochrome b-245 beta chain [Source:VGNC Symbol;Acc:VGNC:50265]	5	0.401641	-1.77132	4.0482e+06	4.18248e+06	13345000	3.72863e+06	8.0361e+06	14173633	5704822	88314016	5314987	2.85558e+06	5	5	9.5	9.5	9.5	65.643	0	15.04	7
Q5EA75;A0A452DHY7;A0A3Q1MLB5	Q5EA75;A0A452DHY7;A0A3Q1MLB5	nan	nan	6	0.402323	2.15117	7.16206e+06	26976998	46584992	154109936	1.54055e+06	78027000	49603024	23982014	47305992	94485984	6	6	23.7	23.7	23.7	44.157	0	36.77	16
Q29460	Q29460	PAFAH1B3	platelet activating factor acetylhydrolase 1b catalytic subunit 3 [Source:VGNC Symbol;Acc:VGNC:32551]	4	0.402858	1.64009	25902000	2.79235e+06	19127994	17031992	33311020	22155992	26292006	41127012	14255531	4.21896e+06	4	4	21.6	21.6	21.6	25.865	0	8.5117	12
Q3ZC85	Q3ZC85	PLVAP	plasmalemma vesicle associated protein [Source:VGNC Symbol;Acc:VGNC:33056]	4	0.403089	1.85543	3.99514e+06	35135016	2.68913e+06	17017992	1217574	6.7641e+06	19353010	3.98609e+06	20210002	17838010	4	4	15.6	15.6	15.6	49.768	0	7.0814	4
CON__Q28065;Q28065;A0A3Q1LUK9	CON__Q28065;Q28065;A0A3Q1LUK9	nan	nan	25	0.403172	-1.22617	1512399488	1495900288	928900544	640830400	1343400320	628849664	740170112	691629952	1278900096	1238599296	25	21	48.4	48.4	40.5	68.886	0	180.8	119
P54228	P54228	CATHL6	cathelicidin 6 [Source:NCBI gene (formerly Entrezgene);Acc:317651]	5	0.403747	-1.57826	302639904	312499840	201330096	27483000	47198980	52017028	91431984	94959984	117119944	160890000	4	1	32.9	32.9	7.6	17.852	0	8.6422	12
A0A3Q1MVQ2;A0A3Q1MHC9;F1MWG9;Q2TBN6	A0A3Q1MVQ2;A0A3Q1MHC9;F1MWG9;Q2TBN6	PCID2	PCI domain containing 2 [Source:VGNC Symbol;Acc:VGNC:32629]	1	0.40395	1.14229	7106923	6321197	3.21141e+06	5.1522e+06	4230598	5.4968e+06	5253197	4746104	5.1571e+06	6.8785e+06	1	1	4.9	4.9	4.9	44.097	0	3.3927	2
E1BC32;E1BAI7	E1BC32;E1BAI7	TMOD2	tropomodulin 2 [Source:VGNC Symbol;Acc:VGNC:36136]	1	0.404058	1.5299	9847598	5219400	2.1474e+06	19218996	4.0108e+06	6.4675e+06	2.82146e+06	4318900	9397695	19944992	1	1	4.5	4.5	4.5	34.932	0.00082542	2.2506	2
Q2KIB0;F1MLX0	Q2KIB0;F1MLX0	nan	nan	7	0.404148	2.02436	91794008	135150064	72552984	117019952	140160048	113130016	81424048	90873056	88226960	2.05608e+06	7	7	39.2	39.2	39.2	34.556	0	28.427	16
P63243;A0A3Q1M0K2	P63243;A0A3Q1M0K2	RACK1	receptor for activated C kinase 1 [Source:VGNC Symbol;Acc:VGNC:33676]	16	0.404897	-1.15956	409119840	305669824	395420160	353860000	368269888	322550080	320909920	752329664	341099936	319980000	16	16	72.6	72.6	72.6	35.076	0	118.01	51
F1N5M2;CON__ENSEMBL:ENSBTAP00000018229;A0A3Q1MKX8;A0A3Q1LQ02	F1N5M2;CON__ENSEMBL:ENSBTAP00000018229;A0A3Q1MKX8;A0A3Q1LQ02	GC	GC vitamin D binding protein [Source:VGNC Symbol;Acc:VGNC:29277]	25	0.404932	-1.18167	14045015040	7786798592	6959694336	7511598592	11795984384	8344593920	6699096064	14357002240	6840105472	10126999552	25	2	68.8	68.8	4.9	53.356	0	323.31	333
P36225	P36225	nan	nan	38	0.405262	1.59375	35860020	56448988	2.68653e+06	39513016	28837002	33228988	23799988	26182012	31796008	30262992	2	2	57.2	6.1	6.1	111.91	0	16.446	6
Q148D5;F1MGC0	Q148D5;F1MGC0	nan	nan	10	0.405353	1.2178	196799936	143430016	228670032	359379936	158670096	290279872	309560160	206420064	182630096	403399776	10	10	31.5	31.5	31.5	50.129	0	105.39	41
F1MDN4	F1MDN4	RPLP0	ribosomal protein lateral stalk subunit P0 [Source:NCBI gene (formerly Entrezgene);Acc:286868]	12	0.405685	-2.63063	80315992	115670080	80174992	4.16395e+06	94847064	2.69301e+06	92811000	258159840	58939004	2.7332e+06	1	1	56	10.1	10.1	34.4	0	13.162	7
Q32LP2;A0A3Q1MS33	Q32LP2;A0A3Q1MS33	RDX	radixin [Source:VGNC Symbol;Acc:VGNC:33845]	17	0.406211	1.11211	86040976	109760056	135539952	120639928	94525968	119309952	130940000	78477968	101149984	87369056	8	8	31.2	18	18	68.567	0	39.97	48
Q1JP79;A0A3Q1MN64	Q1JP79;A0A3Q1MN64	ARPC1A	actin related protein 2/3 complex subunit 1A [Source:VGNC Symbol;Acc:VGNC:50215]	2	0.407995	1.78016	42455972	1.88162e+06	42402008	27918984	43234016	26090996	12849999	5894228	9288404	10155600	2	2	8.9	8.9	8.9	41.539	0	4.5897	5
A5PJY9;A0A3Q1MGA0;A0A3Q1MYU0;F1MRS5;A0A3Q1M552;A0A3Q1LMG7;F1MS45;F1MZS0;Q2KHY1;E1BID8;A5D784;A0A3Q1M6K0	A5PJY9	CPNE3	copine 3 [Source:VGNC Symbol;Acc:VGNC:27660]	7	0.408064	-1.11641	85806960	95444936	97714960	121899936	107259976	100590016	96771960	94206960	90453056	169489904	7	7	20.8	20.8	20.8	59.616	0	31.926	16
F1MGK9;A0A3Q1LKA4;A0A3Q1LV72;A0A3Q1MTK9;A0A3Q1LRQ5;A0A3Q1LVD0;A0A3Q1MHX1;A0A3Q1M1X0	F1MGK9;A0A3Q1LKA4;A0A3Q1LV72;A0A3Q1MTK9;A0A3Q1LRQ5;A0A3Q1LVD0;A0A3Q1MHX1	ECPAS	Ecm29 proteasome adaptor and scaffold [Source:VGNC Symbol;Acc:VGNC:30551]	9	0.408321	1.19968	22044992	37171012	27622988	61609028	33276996	43290012	39052000	36127976	27728988	20754996	9	9	8.7	8.7	8.7	204.31	0	21.375	13
P33433	P33433	nan	nan	10	0.408901	-1.43777	603829952	911980160	935939392	117220008	350459872	364019808	622129984	302649920	740789824	805860352	2	2	31.6	6.3	6.3	44.47	0	38.225	21
E1BH02;A0A3Q1LX44;A0A3Q1MCW7	E1BH02;A0A3Q1LX44;A0A3Q1MCW7	CRYBG1	crystallin beta-gamma domain containing 1 [Source:VGNC Symbol;Acc:VGNC:27739]	3	0.409095	-1.44205	3.70714e+06	4631773	14286001	17427992	15301992	11359643	10897003	8.193e+06	3.44263e+06	20696988	3	3	2.1	2.1	2.1	219	0	4.2645	4
P35720;A0A3Q1MMN4;A0A3Q1M728	P35720;A0A3Q1MMN4;A0A3Q1M728	SDHC	succinate dehydrogenase complex subunit C [Source:VGNC Symbol;Acc:VGNC:34392]	2	0.409548	2.34929	4.92471e+06	9216905	708787	139570000	2.54254e+06	7857192	8153296	20023010	30614020	56639016	2	2	12.4	12.4	12.4	18.389	0	5.5352	7
Q9TT36;Q3SYR0;CON__Q9TT36	Q9TT36;Q3SYR0;CON__Q9TT36	nan	nan	8	0.409853	-1.33466	161080064	474390176	92061024	118469976	136019968	121840000	114439968	89230976	129939960	276240096	8	8	22.1	22.1	22.1	46.017	0	28.235	22
E1BIS6	E1BIS6	SYNM	synemin [Source:VGNC Symbol;Acc:VGNC:35529]	5	0.410294	1.44193	23277012	39043016	24495006	28180014	20615988	29839006	46675000	4349407	21390004	36556988	5	5	4.9	4.9	4.9	170.78	0	9.3249	6
P00126;A0A452DIC1	P00126;A0A452DIC1	UQCRH	ubiquinol-cytochrome c reductase hinge protein [Source:NCBI gene (formerly Entrezgene);Acc:613899]	5	0.410506	1.24179	130589920	100550000	141550000	244459904	115110048	184310064	241669984	163350080	198470080	357119776	5	5	57.1	57.1	57.1	10.624	0	101.28	14
P67774;Q0P594;A0A3Q1N489	P67774;Q0P594	PPP2CA	protein phosphatase 2 catalytic subunit alpha [Source:VGNC Symbol;Acc:VGNC:33251]	10	0.410833	-1.09705	159540096	139529968	159810096	118379952	139199968	194279936	128460064	175569888	137600064	189119936	10	9	46.6	46.6	42.1	35.594	0	77.881	29
Q5E9T9	Q5E9T9	RTCB	RNA 2',3'-cyclic phosphate and 5'-OH ligase [Source:VGNC Symbol;Acc:VGNC:34194]	10	0.41116	-1.13471	96903056	122369976	113389960	169649984	110200040	124819944	102469992	135040032	74607968	142920080	10	10	31.1	31.1	31.1	55.199	0	25.405	20
A0A3Q1N552;A0A3Q1LUM5;A6H767;A0A3Q1LQC2;G3X7M5;A0A3Q1NDU3	A0A3Q1N552;A0A3Q1LUM5;A6H767;A0A3Q1LQC2	ENSBTAG00000027525	nucleosome assembly protein 1-like 1 [Source:NCBI gene (formerly Entrezgene);Acc:112441545]	6	0.411409	1.25916	93524056	116359976	95555032	139069920	93826984	162859936	146500016	240799936	131100056	51165004	5	5	28.9	25.9	25.9	39.011	0	43.968	23
Q29S11;A0A3Q1LNZ3	Q29S11;A0A3Q1LNZ3	NUCKS1	nuclear casein kinase and cyclin dependent kinase substrate 1 [Source:VGNC Symbol;Acc:VGNC:32320]	2	0.411716	-2.09937	63156000	4.92584e+06	46110972	1.75705e+06	71000952	37405024	4.59764e+06	45987992	7270028	7628664	2	2	8.6	8.6	8.6	27.237	0	5.2927	5
A6QNW7;CON__ENSEMBL:ENSBTAP00000031360	A6QNW7;CON__ENSEMBL:ENSBTAP00000031360	CD5L	CD5 molecule like [Source:VGNC Symbol;Acc:VGNC:54903]	17	0.412533	-1.26383	1390599936	930179840	1015000128	418359840	1268899456	487160288	1142999424	1133099264	1430200576	1100499200	17	14	44.1	44.1	36.6	50.211	0	254.13	114
Q2HJ97;A0A3Q1LRZ4;A0A3Q1MKK4	Q2HJ97;A0A3Q1LRZ4;A0A3Q1MKK4	PHB2	prohibitin 2 [Source:VGNC Symbol;Acc:VGNC:32809]	8	0.412573	1.5974	101419936	9631107	114779984	175330048	135090032	124469928	144239920	176660032	96675024	112479936	8	8	32.8	32.8	32.8	33.357	0	43.866	21
A0A3Q1LQ76;P48818	A0A3Q1LQ76;P48818	ACADVL	acyl-CoA dehydrogenase very long chain [Source:VGNC Symbol;Acc:VGNC:50246]	16	0.412622	-1.2589	117999944	115110048	193450032	217779904	155079952	240389936	173559984	382249952	129920040	333669952	16	16	35.6	35.6	35.6	68.321	0	127.41	38
F1MX61	F1MX61	SF3B1	splicing factor 3b subunit 1 [Source:VGNC Symbol;Acc:VGNC:34509]	3	0.413237	-1.2388	16874002	38553980	24810990	17683998	17926998	15459992	23940010	29449990	15443996	9853706	3	3	3.9	3.9	3.9	145.86	0	7.8241	16
A0A3Q1MGW5;F1MJW5;A0A3Q1LG90;A0A3Q1MYK9;F1N0L9	A0A3Q1MGW5;F1MJW5;A0A3Q1LG90;A0A3Q1MYK9	PALLD	palladin, cytoskeletal associated protein [Source:VGNC Symbol;Acc:VGNC:32557]	3	0.41335	1.3331	35925976	96839024	33182980	42488988	27655986	29079998	89343000	22640996	77391984	36230000	3	3	3.8	3.8	3.8	122.54	0	10.186	15
Q02379	Q02379	NDUFS5	NADH:ubiquinone oxidoreductase subunit S5 [Source:VGNC Symbol;Acc:VGNC:31970]	1	0.413412	1.67183	18293990	24900010	41664984	64809984	2.48488e+06	30570986	47556008	31797016	34835992	56087972	1	1	13.2	13.2	13.2	12.667	0	4.1169	15
Q3SZI8;A0A452DI40	Q3SZI8;A0A452DI40	nan	nan	7	0.4138	1.28513	79921952	88923960	149280064	292859840	83794960	161169952	218930000	136300064	157309920	244459904	7	7	27.9	27.9	27.9	46.497	0	57.234	30
A0A3Q1LP49;A0A3Q1MKV7;Q0P5N3	A0A3Q1LP49;A0A3Q1MKV7;Q0P5N3	OSBPL9	oxysterol binding protein like 9 [Source:VGNC Symbol;Acc:VGNC:32467]	2	0.414473	-1.41779	4918386	14413069	8632697	5.22627e+06	8357999	15835995	3.88394e+06	20347994	7.00409e+06	2.99788e+06	2	2	3.8	3.8	3.8	81.156	0.004943	1.516	2
A5D7E8;P38657;REV__F1N2A6	A5D7E8;P38657	PDIA3	protein disulfide isomerase family A member 3 [Source:VGNC Symbol;Acc:VGNC:32697]	25	0.414481	-1.1171	2712000000	2140100480	2578899968	2620898816	3138699264	2597600256	2356400896	4451496960	2522698752	2476101632	25	25	55.4	55.4	55.4	56.929	0	323.31	216
Q5E988;A0A3Q1MID4	Q5E988;A0A3Q1MID4	RPS5	ribosomal protein S5 [Source:VGNC Symbol;Acc:VGNC:34139]	8	0.414968	-1.15537	259840080	318360096	294390112	374309952	268890112	296259904	374430208	542480320	332350048	539990208	8	8	48.5	48.5	48.5	22.876	0	83.786	49
A0A3S5ZPI7;Q0P5F6	A0A3S5ZPI7;Q0P5F6	CYB5B	cytochrome b5 type B [Source:VGNC Symbol;Acc:VGNC:49139]	5	0.415499	1.66238	81839016	6917224	103359960	183829920	92362992	93715032	130609952	144290080	91145952	138750000	5	5	59	59	59	16.182	0	46.298	22
Q1JP75;A5PJR3;A0A3Q1MFJ2;A0A3Q1LX69	Q1JP75;A5PJR3;A0A3Q1MFJ2;A0A3Q1LX69	ENSBTAG00000051698	L-xylulose reductase [Source:NCBI gene (formerly Entrezgene);Acc:112441469]	4	0.415575	1.61965	86975024	6.08727e+06	133219952	82404992	102209944	79061976	90329016	57518968	42544976	40981984	4	4	22.1	22.1	22.1	25.649	0	11.806	10
Q32L40;G5E531	Q32L40;G5E531	nan	nan	15	0.416268	1.16964	230080128	156980000	192700080	303150080	146489952	281409952	250100064	332960064	190029968	288819840	15	15	32.4	32.4	32.4	60.206	0	36.727	41
Q1LZF9	Q1LZF9	MYL9	myosin light chain 9 [Source:VGNC Symbol;Acc:VGNC:57010]	9	0.416473	1.25951	704380096	1157099904	585410048	464990304	634079936	646339712	1211499520	546429888	1685999616	581260160	9	5	62.2	62.2	34.3	19.845	0	63.225	52
P46193;F1N650	P46193;F1N650	nan	nan	25	0.418805	-1.19938	5530406912	3410399488	5689094656	6228195840	8967611392	7002500608	5241700864	10718993408	4964494336	8352695808	25	25	70.5	70.5	70.5	38.951	0	323.31	281
P00129;A0A3Q1LTJ5	P00129	UQCRB	ubiquinol-cytochrome c reductase binding protein [Source:VGNC Symbol;Acc:VGNC:36694]	6	0.419076	1.27575	92431032	74736008	136000016	209610128	63117020	101250064	189419952	113370024	156700080	236909888	6	6	50.5	50.5	50.5	13.476	0	26.223	29
O62654	O62654	DES	desmin [Source:VGNC Symbol;Acc:VGNC:28013]	27	0.419133	1.72485	233820016	1444500096	152450080	340989920	272960064	219770128	1972899456	190579968	1979200768	391209824	21	21	63.4	56.8	56.8	53.531	0	235.73	81
F1MWR3;Q2KJE4	F1MWR3;Q2KJE4	ETFA	electron transfer flavoprotein subunit alpha [Source:VGNC Symbol;Acc:VGNC:28618]	15	0.419264	1.2378	488089920	408119904	717169984	1018600128	402949888	942640128	1057800384	900070272	670980352	1078399616	15	15	63.7	63.7	63.7	34.957	0	110.66	102
Q2TBV3;A0A3Q1LKJ8;A0A452DIY9	Q2TBV3;A0A3Q1LKJ8;A0A452DIY9	nan	nan	12	0.419572	1.24091	285740032	147260064	409599904	583479872	261920176	455119776	394469856	498199712	321350176	415339808	12	12	49.8	49.8	49.8	27.699	0	107.42	53
A1A4K7	A1A4K7	FAM210B	family with sequence similarity 210 member B [Source:VGNC Symbol;Acc:VGNC:28789]	1	0.420591	1.15722	9363603	4.89343e+06	6482901	10192994	9909804	8014702	6638202	7831400	5405774	5372473	1	1	6.8	6.8	6.8	20.447	0.0031189	1.7347	1
Q2HJ57	Q2HJ57	COTL1	coactosin like F-actin binding protein 1 [Source:VGNC Symbol;Acc:VGNC:27626]	9	0.420629	-1.43984	148190096	198010112	99794984	71212000	198990032	99109960	253139872	767229696	218639888	118740000	9	9	69.7	69.7	69.7	16.01	0	37.745	27
P80724	P80724	BASP1	brain abundant membrane attached signal protein 1 [Source:NCBI gene (formerly Entrezgene);Acc:286842]	6	0.420766	-1.29967	16188001	22053008	42702988	38264992	16910002	13875992	35020980	62380028	23903006	26858990	6	6	39.2	39.2	39.2	23.01	0	21.205	15
A0A3Q1MMI4;Q0VC82	A0A3Q1MMI4;Q0VC82	SEPHS1	selenophosphate synthetase 1 [Source:VGNC Symbol;Acc:VGNC:34448]	2	0.420819	-1.65981	14880991	3.76978e+06	14197995	3.15318e+06	26183986	16734993	9269880	23775992	1.77373e+06	4.88138e+06	2	2	10.8	10.8	10.8	40.75	0	5.3204	7
Q3T0Y1	Q3T0Y1	OTUB1	OTU deubiquitinase, ubiquitin aldehyde binding 1 [Source:VGNC Symbol;Acc:VGNC:32491]	5	0.420924	1.46104	114520032	49167992	86541000	103519968	137779904	99300008	84707992	181440016	105210024	14814994	5	5	23.2	23.2	23.2	31.308	0	44.927	20
P54229;A0A452DIN2	P54229;A0A452DIN2	nan	nan	5	0.42195	-2.0802	49433988	52684984	36549016	3493409	5576066	2.54899e+06	1.68107e+06	3.5616e+06	3.2855e+06	2476413	2	2	44.7	24.5	24.5	17.616	0.00042212	2.4433	5
E1BNE1	E1BNE1	LDAH	lipid droplet associated hydrolase [Source:VGNC Symbol;Acc:VGNC:30821]	1	0.422347	1.38471	9953502	3.54266e+06	14576009	24421990	12873992	28403012	16665995	20205994	14017007	23586016	1	1	3.1	3.1	3.1	37.56	0.00041999	2.4119	7
P81187;CON__Q3KUS7;A0A3Q1LRP5	P81187;CON__Q3KUS7;A0A3Q1LRP5	CFB	complement factor B [Source:NCBI gene (formerly Entrezgene);Acc:514076]	32	0.422962	-1.18704	5173104128	4457998848	3318201088	1904600576	4934302720	2612399104	2907599616	2626000896	3803499776	3500098048	32	32	52.7	52.7	52.7	85.365	0	323.31	261
Q2HJ33;Q0V8F2;A0A3Q1LZU5	Q2HJ33	OLA1	Obg like ATPase 1 [Source:VGNC Symbol;Acc:VGNC:32416]	10	0.423167	-1.1879	67821968	129870064	111240056	181650032	96699952	146010048	95460968	158450000	87025056	159689936	10	10	41.4	41.4	41.4	44.743	0	18.96	23
A0A3Q1M5Z4;P10279	A0A3Q1M5Z4;P10279	PRNP	prion protein [Source:NCBI gene (formerly Entrezgene);Acc:281427]	2	0.423353	2.03742	5.14612e+06	6.17986e+06	48640992	93183048	5.1658e+06	65004004	43107996	7.48706e+06	47036024	154850080	2	2	7.7	7.7	7.7	28.181	0	5.0021	6
Q32PA9;G1K1P8;A0A3Q1M300	Q32PA9;G1K1P8;A0A3Q1M300	nan	nan	2	0.424575	1.90121	18770434	47048024	49953992	62617996	49246972	73665960	44770000	2358455	9278169	5304240	2	2	17.1	17.1	17.1	15.404	0	4.6458	4
Q5E9C2;A0A3Q1MHV0	Q5E9C2;A0A3Q1MHV0	DAD1	defender against cell death 1 [Source:VGNC Symbol;Acc:VGNC:27870]	3	0.424713	-1.16443	54600964	49499976	59712024	83116960	75270976	43230988	77381960	96840048	66329996	100060000	3	3	28.3	28.3	28.3	12.495	0	10.588	13
A0A452DJG7;Q3SZI6;A0A3Q1MS82	A0A452DJG7;Q3SZI6;A0A3Q1MS82	RPN2	ribophorin II [Source:VGNC Symbol;Acc:VGNC:34120]	10	0.426269	-1.1239	373460224	328690016	475390304	361599904	461029824	451090080	367950144	677499968	406220192	334540128	10	10	25.1	25.1	25.1	69.201	0	159.95	64
Q32KU9	Q32KU9	MUSTN1	musculoskeletal, embryonic nuclear protein 1 [Source:NCBI gene (formerly Entrezgene);Acc:616088]	3	0.427039	1.51659	52448968	85106040	28491996	34260992	49816024	27932016	91090056	36486012	44209992	5716222	3	3	46.3	46.3	46.3	8.865	0	19.617	10
E1BMS0	E1BMS0	SKIV2L	helicase SKI2W [Source:NCBI gene (formerly Entrezgene);Acc:100139548]	1	0.427094	1.34059	2931225	4.42671e+06	1.49772e+06	8198001	3.06808e+06	4134202	8646655	4.6533e+06	3.7594e+06	7.8794e+06	1	1	1.3	1.3	1.3	137.65	0	4.3674	5
A0A3Q1M2V8;A0A3Q1MG21;F1MIX6	A0A3Q1M2V8;A0A3Q1MG21;F1MIX6	DOCK1	dedicator of cytokinesis 1 [Source:VGNC Symbol;Acc:VGNC:28154]	2	0.427622	-1.61019	4569702	64777004	5004297	5014403	3.587e+06	13820993	3.73637e+06	7.4801e+06	10023995	14760995	2	2	2	2	2	203.29	0.0019912	1.9142	2
Q02370;F1MB80;G3MZ04	Q02370;F1MB80;G3MZ04	NDUFA2	NADH:ubiquinone oxidoreductase subunit A2 [Source:NCBI gene (formerly Entrezgene);Acc:327698]	3	0.42771	2.18947	3.56126e+06	8997313	36514000	92453032	1.03391e+06	60707020	46959968	40092004	42593996	58348992	3	3	33.3	33.3	33.3	11.08	0	8.138	7
Q2HJ26;F1MN04	Q2HJ26;F1MN04	PAICS	phosphoribosylaminoimidazole carboxylase, phosphoribosylaminoimidazole succinocarboxamide synthetase [Source:NCBI gene (formerly Entrezgene);Acc:404170]	10	0.427871	-1.10627	131810000	165589920	114260064	111950008	90270992	94653024	124840080	150149968	117919936	132850072	10	10	30.6	30.6	30.6	47.122	0	17.565	21
P04272	P04272	ANXA2	annexin A2 [Source:NCBI gene (formerly Entrezgene);Acc:282689]	29	0.429304	1.08215	28771991552	25279002624	30473005056	33641977856	34414018560	42652987392	31200030720	30612963328	26736013312	28596033536	29	29	75.5	75.5	75.5	38.612	0	323.31	675
A0A3Q1LQS3;A2VE14;A0A3Q1M9J2	A0A3Q1LQS3;A2VE14;A0A3Q1M9J2	SAE1	SUMO1 activating enzyme subunit 1 [Source:VGNC Symbol;Acc:VGNC:34261]	4	0.429565	-1.51756	25294016	39514008	18186992	27401984	36489000	2.6305e+06	28392012	26171008	32033980	19447988	4	4	20.6	20.6	20.6	41.388	0	52.215	9
F1MMK9;P00978;CON__P00978;A0A3Q1MGB8	F1MMK9;P00978;CON__P00978;A0A3Q1MGB8	KIF12	kinesin family member 12 [Source:VGNC Symbol;Acc:VGNC:30581]	14	0.431126	-1.19689	1515199360	1768600576	849840448	621040256	1445199232	716409984	1120200320	1139699328	1254499200	939959552	14	14	30.9	30.9	30.9	53.002	0	170.38	119
P52505;G3X6L0	P52505;G3X6L0	nan	nan	3	0.43127	1.79945	34640984	2952523	61151996	124410048	40332992	80650952	83920016	63109008	46452028	156269968	3	3	15.4	15.4	15.4	17.402	0	11.35	13
Q5E9D3	Q5E9D3	CHCHD3	coiled-coil-helix-coiled-coil-helix domain containing 3 [Source:VGNC Symbol;Acc:VGNC:27272]	4	0.431468	1.68219	53557008	3630893	91861992	105510064	45878988	69894048	66288968	52560032	42651980	103069992	4	4	23.8	23.8	23.8	26.1	0	12.301	13
Q2NKV6;Q17QH0;P68301;P67983;P58280;P55943;P55942;CON__P67983;F6PXS5;A0A3Q1M6Y6;A0A3Q1M9T6	Q2NKV6;Q17QH0;P68301;P67983;P58280;P55943;P55942;CON__P67983;F6PXS5;A0A3Q1M6Y6;A0A3Q1M9T6	MT1E	metallothionein 1E [Source:NCBI gene (formerly Entrezgene);Acc:768319]	1	0.431509	-1.31993	12239005	9648006	17457002	6.6564e+06	12303997	3.50812e+06	21848994	15204992	13816992	10970145	1	1	19.7	19.7	19.7	6.0983	0	3.1803	5
Q5EAC2;A0A140T850	Q5EAC2;A0A140T850	nan	nan	4	0.434198	-1.44933	7004835	18456000	24784992	17511994	4899338	17485990	15903007	24800988	16416000	64428024	4	4	14.3	14.3	14.3	52.065	0	44.743	4
Q0VC97;Q3T0T9	Q0VC97	CBR3	carbonyl reductase 3 [Source:VGNC Symbol;Acc:VGNC:53516]	4	0.434552	1.72417	39230008	6047432	31628012	31234992	53879008	17712004	7071589	20165004	51505976	2.49658e+06	4	4	26	26	26	30.762	0	9.8113	8
Q3T000	Q3T000	YKT6	YKT6 v-SNARE homolog [Source:VGNC Symbol;Acc:VGNC:37030]	6	0.434895	-1.45354	3692396	34124020	34563992	37752000	30948980	40366016	35957008	32356018	26713016	29691004	6	6	34.8	34.8	34.8	22.466	0	18.645	11
A7E307;F6R9E0	A7E307;F6R9E0	DDX17	DEAD-box helicase 17 [Source:VGNC Symbol;Acc:VGNC:27957]	9	0.43539	-1.21488	74718024	65618960	40889004	53489996	92220968	27359992	47290984	74627000	51118012	37885996	9	7	16.6	16.6	13.2	72.311	0	20.994	17
Q2T9X2;F1N0E5	Q2T9X2;F1N0E5	nan	nan	15	0.435537	-1.18781	163720016	180770080	264679904	363560000	274820160	278079904	272659968	341469920	195190032	463880160	15	15	39.3	39.3	39.3	58.206	0	104.97	51
F1N1C7	F1N1C7	AEBP1	AE binding protein 1 [Source:VGNC Symbol;Acc:VGNC:25703]	6	0.435754	1.83331	62928964	58491028	1606526	37878984	46386976	29467982	16739994	20656012	88364008	55721968	6	6	7.6	7.6	7.6	131.92	0	18.859	12
P00515	P00515	PRKAR2A	protein kinase cAMP-dependent type II regulatory subunit alpha [Source:VGNC Symbol;Acc:VGNC:33325]	14	0.435756	1.16432	571090368	402560128	784139712	796260096	686520128	1051699648	833470464	886890176	556609984	539480000	14	13	53.1	53.1	49.4	45.093	0	188.89	79
E1BJA2	E1BJA2	AIFM1	apoptosis inducing factor mitochondria associated 1 [Source:VGNC Symbol;Acc:VGNC:25761]	9	0.436711	1.24656	38219996	25032004	36029004	68073048	33454988	43577984	92099976	57936976	40351980	80079968	9	9	22.8	22.8	22.8	66.871	0	24.367	17
A0A3Q1MN60;A6QP55;A0A3Q1M2J8	A0A3Q1MN60;A6QP55;A0A3Q1M2J8	SFXN3	sideroflexin 3 [Source:VGNC Symbol;Acc:VGNC:34532]	8	0.436854	-1.19204	60014036	160410000	84655032	89051016	127319968	90100968	130960088	92681032	161390000	152870080	8	8	33.9	33.9	33.9	34.842	0	21.347	25
A0A3Q1LWK1;A0A3Q1LU85;A0A3Q1LQ12;E1BDB0;A0A3Q1LPL7;U3Q4C5;A0A3Q1MDE6;A0A3Q1LTY0;U3Q123	A0A3Q1LWK1;A0A3Q1LU85;A0A3Q1LQ12;E1BDB0;A0A3Q1LPL7;U3Q4C5;A0A3Q1MDE6;A0A3Q1LTY0;U3Q123	EPB41L2	erythrocyte membrane protein band 4.1 like 2 [Source:VGNC Symbol;Acc:VGNC:28521]	34	0.436922	-1.05697	560440128	664220480	735270144	593539840	637650176	654990016	589729856	522550304	544529664	567189696	34	31	39.8	39.8	36.6	116.79	0	274.59	129
A0A3Q1NKJ4	A0A3Q1NKJ4	RFC1	replication factor C subunit 1 [Source:NCBI gene (formerly Entrezgene);Acc:514842]	1	0.43704	-2.30371	6015440	2671941	106700032	63024964	18927002	82726024	22020000	153370096	4.15578e+06	225019952	1	1	4	4	4	33.607	0.0027559	1.8126	5
F1MTI7;F1N5T0;A0A3Q1MZ77;P69678;A0A3Q1M083	F1MTI7;F1N5T0;A0A3Q1MZ77;P69678;A0A3Q1M083	CUTA	cutA divalent cation tolerance homolog [Source:VGNC Symbol;Acc:VGNC:27837]	3	0.437514	-1.22877	154089968	282949952	83578000	109649968	149959920	98341056	112509976	93135008	141059984	223650016	3	3	38.3	38.3	38.3	16.446	0	41.27	41
E1B7R4	E1B7R4	EIF3A	eukaryotic translation initiation factor 3 subunit A [Source:VGNC Symbol;Acc:VGNC:28392]	10	0.438247	-1.14946	56842008	86573040	75025968	71885024	40390996	50340976	62721980	69582968	71646024	101609984	10	10	9.5	9.5	9.5	166.05	0	19.655	15
Q2HJ81	Q2HJ81	TUBB6	tubulin beta 6 class V [Source:VGNC Symbol;Acc:VGNC:36509]	20	0.43855	-1.15517	187869936	169549968	163570080	208410048	212169872	160960000	253110080	266929984	186309920	389209760	8	6	65.5	29.1	24	49.9	0	90.909	43
Q3SYY7	Q3SYY7	OCIAD2	OCIA domain containing 2 [Source:VGNC Symbol;Acc:VGNC:32396]	2	0.438928	1.68353	109850056	6351203	102080032	80897952	96754944	40780980	280800096	129219928	89620056	83194024	2	2	15.6	15.6	15.6	16.845	0	12.51	9
A6QLP7;A0A3Q1LYJ9;A0A3Q1MZP8;A0A3Q1NJT2;A0A3Q1LU63	A6QLP7;A0A3Q1LYJ9;A0A3Q1MZP8;A0A3Q1NJT2	SSR1	signal sequence receptor subunit 1 [Source:VGNC Symbol;Acc:VGNC:35319]	4	0.438957	-2.08867	42455972	2.85813e+06	110640032	28367998	129109960	75059008	19776996	253130160	5377042	36975984	4	4	19.9	19.9	19.9	32.054	0	30.71	16
A0A3Q1LSP4;F1MX87	A0A3Q1LSP4;F1MX87	C8A	complement C8 alpha chain [Source:VGNC Symbol;Acc:VGNC:26644]	12	0.439035	-1.28324	469589728	800619712	248859888	219179936	507640320	180140000	323920128	219750080	461620224	434030176	12	12	27.7	27.7	27.7	65.498	0	138.7	51
F1MLB8;A0A3Q1LZQ9	F1MLB8	ATP5F1A	ATP synthase F1 subunit alpha [Source:VGNC Symbol;Acc:VGNC:26299]	24	0.439432	1.15301	3468699392	2497399040	4591994368	6024400896	2960198912	4146501120	4488704512	4080799488	4170499328	5745907200	24	1	50.6	50.6	3.4	59.689	0	290.11	226
A7E3Q8;F1MSB7;A6H742;A0A3Q1N6S7	A7E3Q8;F1MSB7	PLS3	plastin 3 [Source:VGNC Symbol;Acc:VGNC:33052]	31	0.439889	-1.06913	676529728	867450048	663190336	798869824	733289728	759710016	668950272	638980160	640939648	912290048	22	22	60.5	47.6	47.6	70.797	0	219.52	98
A0A3Q1LK49;CON__Q9TRI1;A5D7R6	A0A3Q1LK49;CON__Q9TRI1;A5D7R6	ITIH2	inter-alpha-trypsin inhibitor heavy chain 2 [Source:VGNC Symbol;Acc:VGNC:50202]	19	0.440112	-1.21262	2309899008	2936099840	1574599296	853489664	1702399744	1016799872	1703300224	1491299328	2227199488	1698800256	19	19	33.1	33.1	33.1	96.774	0	224	126
Q28022;A0A3Q1LT53;A0A3Q1MF64;A0A3Q1MGN3;A0A140T828	Q28022;A0A3Q1LT53;A0A3Q1MF64;A0A3Q1MGN3;A0A140T828	nan	nan	4	0.440114	1.23751	889459392	649400064	1112999296	1174599936	802460416	711949568	448649792	347059872	1182499584	675440320	4	4	25.3	25.3	25.3	19.08	0	48.226	60
A0A3S5ZPB0	A0A3S5ZPB0	ALDOC	aldolase, fructose-bisphosphate C [Source:VGNC Symbol;Acc:VGNC:25823]	6	0.440278	1.81563	94480992	3.91418e+06	189649984	150960080	97115960	179089936	129410040	141970000	86711984	141939968	2	2	15.9	7.6	7.6	55.655	0	86.278	23
P61223;A0A3Q1LTK0;A0A3Q1NCE9;A0A3Q1MDS4	P61223;A0A3Q1LTK0	RAP1B	RAP1B, member of RAS oncogene family [Source:NCBI gene (formerly Entrezgene);Acc:327708]	8	0.440608	1.45264	55688016	40481988	43793008	31648006	8222663	23050000	41177012	15905993	75613984	84334992	2	2	49.5	15.2	15.2	20.825	0	20.852	13
Q3SZJ0;A0A3Q1MI98	Q3SZJ0;A0A3Q1MI98	ASL	argininosuccinate lyase [Source:NCBI gene (formerly Entrezgene);Acc:512771]	4	0.440914	-1.21902	16720994	20336054	14832005	15589997	14800997	22287992	20971990	23167990	6.32177e+06	20047990	4	4	12.1	12.1	12.1	52.742	0	7.636	5
A0A3Q1NJ70;E1BCW3	A0A3Q1NJ70;E1BCW3	PFKP	phosphofructokinase, platelet [Source:VGNC Symbol;Acc:VGNC:32775]	9	0.44102	-1.17442	120869984	74649008	87732040	62297032	140300032	81433952	70550976	151080080	105259968	73287016	7	7	14.1	11	11	97.497	0	49.303	26
E1BNR0;A0A3Q1MFR4;CON__ENSEMBL:ENSBTAP00000032840	E1BNR0;A0A3Q1MFR4	APOB	apolipoprotein B [Source:VGNC Symbol;Acc:VGNC:26026]	44	0.441247	-1.26777	444990240	609489984	334460096	153720064	287549984	173899920	441660000	192369936	226979984	346339776	44	44	13.5	13.5	13.5	515.51	0	117.08	92
Q08DW2;A0A3Q1NLT3	Q08DW2;A0A3Q1NLT3	PRPSAP1	phosphoribosyl pyrophosphate synthetase associated protein 1 [Source:VGNC Symbol;Acc:VGNC:33386]	4	0.441562	-1.33526	14724002	19561992	13074004	2515768	12467992	10340001	13540009	9031899	13258005	10133001	4	3	18.3	18.3	14.3	39.423	0.00043178	2.645	7
Q2KIS7;CON__Q2KIS7;A0A3Q1LZS5;A0A452DIU4	Q2KIS7;CON__Q2KIS7;A0A3Q1LZS5;A0A452DIU4	nan	nan	8	0.441577	-1.18628	1497099264	1820700544	1014600320	1041400128	2566498816	1143200384	1165699968	915329728	1592699136	1791399040	8	8	52	52	52	22.144	0	207.58	85
P19034;A0A3Q1NJ76	P19034	APOC2	apolipoprotein C2 [Source:VGNC Symbol;Acc:VGNC:52176]	3	0.441687	-1.26622	111930024	255379952	101000056	63295008	79398952	114640000	98154016	57205004	77918968	172579984	3	3	32.7	32.7	32.7	11.061	0	78.891	9
Q0VCZ8;A0A3Q1LWT4;A0A3Q1M3G1;A0A3S5ZPL3;A0A3Q1LVU8;A0A3Q1NM08	Q0VCZ8;A0A3Q1LWT4;A0A3Q1M3G1;A0A3S5ZPL3;A0A3Q1LVU8;A0A3Q1NM08	ACSL1	acyl-CoA synthetase long chain family member 1 [Source:VGNC Symbol;Acc:VGNC:25564]	40	0.442471	1.3052	5829493760	1619499904	5842394112	7558698496	3180899584	6167397376	5845901824	8946911232	5519406592	8596796416	40	38	63.8	63.8	61.1	78.28	0	323.31	347
F1N713;A0A3Q1LTU7;G3N1J6;A0A3Q1MAZ1	F1N713;A0A3Q1LTU7;G3N1J6;A0A3Q1MAZ1	ENSBTAG00000008021	bone marrow stromal antigen 2-like [Source:NCBI gene (formerly Entrezgene);Acc:112441507]	1	0.442862	-1.44782	2364315	16174994	23885000	19601990	18230010	7.584e+06	24459990	9333495	18291572	15218990	1	1	6.5	6.5	6.5	19.158	0.001611	2.0365	1
Q3ZBI7;A0A3Q1ML84	Q3ZBI7;A0A3Q1ML84	ATP5MD	ATP synthase membrane subunit DAPIT [Source:VGNC Symbol;Acc:VGNC:54246]	2	0.442878	1.90624	92531048	1.81482e+06	99636000	88139992	66025960	97270024	62942028	88247024	68278008	128559968	2	2	43.1	43.1	43.1	6.4345	0	19.92	11
A0A3Q1LI18;A6QLT5	A0A3Q1LI18;A6QLT5	UBAP2L	ubiquitin associated protein 2 like [Source:VGNC Symbol;Acc:VGNC:36573]	2	0.443025	-1.15041	7032199	6680727	11455002	8550902	8535304	12497996	7.4451e+06	13848007	6.5036e+06	8.1059e+06	2	2	2.2	2.2	2.2	98.498	0.0019984	1.9294	7
Q58CP9;G3X721;A0A3Q1MFU0;A0A3Q1M3V5	Q58CP9;G3X721;A0A3Q1MFU0;A0A3Q1M3V5	nan	nan	4	0.44329	1.25903	12453001	4.18326e+06	13952997	19319012	14371000	14204003	14030003	14019008	16493991	21256014	4	4	7	7	7	77.15	0	3.661	5
A0JN43	A0JN43	ESYT1	extended synaptotagmin 1 [Source:VGNC Symbol;Acc:VGNC:28613]	45	0.443429	1.31657	1574099840	1008499392	2880598272	4786204160	1343100288	3130100736	3237800960	2351399936	2460200704	5176004608	45	45	53.1	53.1	53.1	123.03	0	323.31	313
Q3T0L7;A0A452DJ34	Q3T0L7;A0A452DJ34	nan	nan	4	0.443497	-1.84011	99540016	62324960	58781036	92017944	58100972	61675040	1.92885e+06	108220016	68714032	68572008	4	4	28.5	28.5	28.5	15.692	0	8.1413	11
A0A3Q1LU21;E1BIU0	A0A3Q1LU21;E1BIU0	SEC24C	SEC24 homolog C, COPII coat complex component [Source:VGNC Symbol;Acc:VGNC:34415]	4	0.44385	-1.52094	31259986	29824018	14691005	5256108	22742998	22473990	3.01125e+06	11286993	30921986	24880990	4	4	5.4	5.4	5.4	117.99	0	8.573	7
Q0IIJ2	Q0IIJ2	nan	nan	5	0.443883	-1.76773	529560000	406049984	364029920	90690992	389559808	44998996	54805996	34572996	406809792	417780032	5	5	27.3	27.3	27.3	20.951	0	15.389	23
P22226	P22226	CATHL3	cathelicidin 1 [Source:NCBI gene (formerly Entrezgene);Acc:282164]	5	0.445087	-1.47942	889179584	729089472	907940352	78807968	302719936	231309872	356499936	185679936	324600032	357250112	5	4	37.4	37.4	30.3	17.6	0	170.05	45
P68530	P68530	COX2	cytochrome c oxidase subunit II [Source:NCBI gene (formerly Entrezgene);Acc:3283880]	6	0.445873	1.3189	326080096	198180096	683440192	1008299392	261460032	719849728	627130176	545229824	461849760	889629888	6	6	36.6	36.6	36.6	26.021	0	147.81	40
Q0IIG7	Q0IIG7	RAB5A	RAB5A, member RAS oncogene family [Source:VGNC Symbol;Acc:VGNC:33658]	8	0.446298	1.20945	12419001	9527903	10638002	7055396	8908788	13201004	24590986	11689997	7462099	7769904	5	5	47.9	33	33	23.688	0	12.097	8
Q32PI5;A5D973;A0A3Q1M1U2;A0A3Q1LW84	Q32PI5;A5D973;A0A3Q1M1U2;A0A3Q1LW84	nan	nan	23	0.446549	1.07928	768559616	886219712	797680448	1146600064	798910016	1043399744	972419904	880719616	944609984	1159499520	23	17	51.6	51.6	37.4	65.29	0	161.92	163
A4IFA7	A4IFA7	CBR4	carbonyl reductase 4 [Source:VGNC Symbol;Acc:VGNC:26815]	3	0.447198	-1.96224	23294006	4.25534e+06	45915028	1.51447e+06	21738008	38211000	3.5313e+06	22016012	1.98818e+06	2.9444e+06	3	3	16.9	16.9	16.9	25.269	0	3.2686	2
Q0VCW2;A0A3Q1N9L4;A0A3Q1LQX9;A0A3Q1MQK6	Q0VCW2;A0A3Q1N9L4;A0A3Q1LQX9;A0A3Q1MQK6	ABI1	abl interactor 1 [Source:VGNC Symbol;Acc:VGNC:25505]	1	0.448584	-1.24554	8327304	4.02157e+06	11623007	8461901	10255999	7.45247e+06	3.7303e+06	9762703	10596005	13295005	1	1	4.2	4.2	4.2	38.83	0.00082474	2.2458	1
D3JUI8	D3JUI8	RBMX	RNA binding motif protein X-linked [Source:VGNC Symbol;Acc:VGNC:56951]	7	0.44914	-1.23936	51198972	150779968	58958020	44049024	103879984	84483968	73683976	100540024	95398008	42180988	7	7	19.4	19.4	19.4	42.312	0	15.168	19
Q2TBN5;F1MIC5	Q2TBN5;F1MIC5	nan	nan	2	0.44946	1.16345	31258994	43005984	20373002	42535020	39842020	27952002	37056976	34191988	33708008	18245008	2	2	23.7	23.7	23.7	21.781	0	6.3793	3
Q17QH5	Q17QH5	BID	BH3 interacting domain death agonist [Source:VGNC Symbol;Acc:VGNC:26496]	3	0.45022	1.24462	9331903	4.08557e+06	6065199	14968995	8308005	7605301	4.53476e+06	13008005	9122142	5.4947e+06	3	3	24.4	24.4	24.4	21.521	0.0023687	1.8367	6
A7YY49;F1N6P2	A7YY49;F1N6P2	SURF4	surfeit 4 [Source:NCBI gene (formerly Entrezgene);Acc:526045]	6	0.450661	-1.18405	94783008	134530048	118310016	215070000	168709904	192949904	88305032	229080032	128110008	168350064	6	6	27.5	27.5	27.5	30.422	0	21.179	30
Q3ZCK3;A0A3Q1MCU7	Q3ZCK3;A0A3Q1MCU7	BPNT1	3'(2'), 5'-bisphosphate nucleotidase 1 [Source:NCBI gene (formerly Entrezgene);Acc:521254]	7	0.450787	1.55724	54457000	4865283	51273008	86522008	64518972	71189032	41792976	70506032	74980952	101149984	7	7	31.2	31.2	31.2	33.328	0	16.707	16
A2I7N0;CON__A2I7N0;Q3ZEJ6	A2I7N0;CON__A2I7N0;Q3ZEJ6	nan	nan	17	0.451482	-1.21674	15597004800	10771014656	7205295104	5523202048	10891010048	5985104384	4507603968	5703206912	7207105024	9266190336	17	0	52.6	52.6	0	46.311	0	323.31	375
Q05718;F1MUK3;A0A3Q1LTP5	Q05718;F1MUK3;A0A3Q1LTP5	nan	nan	3	0.451857	-1.77277	11222000	108889952	12873992	46402988	203829952	8042395	20222002	39054992	113060040	15023000	3	3	18.1	18.1	18.1	24.967	0	87.228	17
Q3T186;G5E534	Q3T186;G5E534	nan	nan	4	0.452557	-1.14055	35791008	40088980	24151988	41182020	29871016	24548984	28221994	33496988	26342004	53590012	4	4	22.7	22.7	22.7	28.753	0	14.609	20
A0A3Q1LN44;Q1JPH6;G3MXI7	A0A3Q1LN44;Q1JPH6;G3MXI7	EIF4H	eukaryotic translation initiation factor 4H [Source:VGNC Symbol;Acc:VGNC:97266]	6	0.452797	-1.13305	123090080	88025048	94764960	108530072	112120048	109830016	95450992	196419920	110610048	157469936	6	6	40.2	40.2	40.2	23.553	0	40.66	23
Q5E947;A0A3Q1MIR5	Q5E947	PRDX1	peroxiredoxin 1 [Source:VGNC Symbol;Acc:VGNC:33299]	10	0.452803	1.16076	1724100864	1589499648	2022700032	3977202176	1840100992	2575400704	2560499968	3330701056	2508998400	2732301056	10	9	59.3	59.3	55.3	22.209	0	152.68	89
Q2YDM1	Q2YDM1	ARL1	ADP ribosylation factor like GTPase 1 [Source:VGNC Symbol;Acc:VGNC:26135]	2	0.452928	-1.57963	1.97759e+06	16007993	11269994	2.17697e+06	1.98857e+06	8766596	11515998	21366996	6762696	3.7711e+06	2	2	21.5	21.5	21.5	20.427	0	8.9326	7
A0A3Q1M251;Q17QJ1	A0A3Q1M251;Q17QJ1	ACSF2	acyl-CoA synthetase family member 2 [Source:VGNC Symbol;Acc:VGNC:25562]	9	0.453085	1.3587	93522944	65730012	132260016	200500032	174720096	154859904	157549904	235260016	112519944	31110982	9	9	22.9	22.9	22.9	66.164	0	32.615	24
A0A3S5ZPB1;A0A3Q1M143;Q9N285	A0A3S5ZPB1;A0A3Q1M143;Q9N285	MTCH2	mitochondrial carrier 2 [Source:VGNC Symbol;Acc:VGNC:31717]	9	0.45343	1.23521	109619968	68601024	124760056	223569904	108480008	238049904	165169904	191060048	129270000	244209888	9	9	40.3	40.3	40.3	33.28	0	29.008	30
Q3ZBH0;A0A3Q1LV18	Q3ZBH0;A0A3Q1LV18	CCT2	chaperonin containing TCP1 subunit 2 [Source:VGNC Symbol;Acc:VGNC:26995]	17	0.45344	-1.0969	257719936	312070048	335220192	343060000	279910144	362129984	375420096	444220224	307050176	450550080	17	17	46.9	46.9	46.9	57.475	0	128.33	55
Q3T0B6	Q3T0B6	C1QBP	complement C1q binding protein [Source:VGNC Symbol;Acc:VGNC:26618]	3	0.45353	-1.06994	114469928	114600000	134779984	152520032	117360032	123170008	121149952	161220032	106169960	132709984	3	3	21.6	21.6	21.6	30.606	0	56.511	28
P52193;A5D7J6	P52193;A5D7J6	nan	nan	22	0.454031	-1.12665	1531399168	1397500160	1887599744	1601700992	1571899520	1546700288	1666599296	3089101056	1518299520	1360499968	22	22	66.2	66.2	66.2	48.038	0	306.41	185
F1MWM8	F1MWM8	MRC1	mannose receptor C-type 1 [Source:VGNC Symbol;Acc:VGNC:31598]	3	0.454599	-1.72397	6.2772e+06	7330407	27221012	19023008	26754016	1.07629e+06	27265998	24773002	37538984	15147008	3	3	3	3	3	164.4	0	6.5249	7
F1N6T3	F1N6T3	LSM7	LSM7 homolog, U6 small nuclear RNA and mRNA degradation associated [Source:VGNC Symbol;Acc:VGNC:31059]	1	0.455023	-1.21196	2874200	4566447	6.36771e+06	2.6925e+06	2.0956e+06	4.91028e+06	3288800	5.6492e+06	2.74648e+06	2.60724e+06	1	1	17.5	17.5	17.5	11.602	0	3.2893	1
F1MB84;A0A3Q1NGN7	F1MB84;A0A3Q1NGN7	GRHPR	glyoxylate and hydroxypyruvate reductase [Source:VGNC Symbol;Acc:VGNC:29637]	8	0.455076	1.24854	33088006	25500008	79608960	45501992	33506998	83425984	65000996	26173014	35816000	54137984	8	8	39	39	39	35.769	0	27.024	13
CON__Q3MHH8;F1MJQ3;F1MP21	CON__Q3MHH8;F1MJQ3	nan	nan	14	0.455499	-1.1615	208410048	357560096	205780000	121269984	152240000	201750032	176010080	204809968	271680160	224670080	14	14	36.8	36.8	36.8	57.407	0	41.648	50
A0A3Q1LMM6;F6QTA8;A0A3Q1LWL5	A0A3Q1LMM6;F6QTA8;A0A3Q1LWL5	PARVA	parvin alpha [Source:VGNC Symbol;Acc:VGNC:32589]	12	0.455722	1.14652	583059584	324090176	693849984	573729920	693550080	714289600	491299776	465889952	457379968	372999872	12	10	32.7	32.7	31.2	50.932	0	96.127	51
A2VDZ9;A0A3Q1LIG6	A2VDZ9	VAPB	VAMP associated protein B and C [Source:VGNC Symbol;Acc:VGNC:36764]	8	0.455795	-1.17759	73210024	122740048	149210016	203720032	136080048	151900032	120190040	116840016	107689936	228039952	8	7	44.4	44.4	39.5	27.158	0	34.8	32
G3MWG4	G3MWG4	IARS2	isoleucyl-tRNA synthetase 2, mitochondrial [Source:VGNC Symbol;Acc:VGNC:30019]	5	0.456419	1.18542	11193003	20144992	12114996	27643996	12614996	21942002	17149010	12688006	9885504	12587008	5	5	6.4	6.4	6.4	113.61	0	6.947	8
A0A3Q1M6N7;Q3SZH7	A0A3Q1M6N7;Q3SZH7	LTA4H	leukotriene A4 hydrolase [Source:VGNC Symbol;Acc:VGNC:31067]	6	0.45721	1.17308	42189020	69041032	30744990	46701976	44583000	30834992	49807988	33729004	60941992	26007998	6	6	16.7	16.7	16.7	67.282	0	24.225	12
P38409;A0A452DJG2	P38409;A0A452DJG2	GNA11	G protein subunit alpha 11 [Source:VGNC Symbol;Acc:VGNC:29444]	9	0.457397	1.15563	50184020	31771006	31321998	42635012	45473008	73756976	27320016	37075992	38402996	47880020	4	3	33.7	18.4	13.1	42.07	0	15.791	11
Q3MHN0	Q3MHN0	PSMB6	proteasome 20S subunit beta 6 [Source:VGNC Symbol;Acc:VGNC:33450]	4	0.457409	-1.15429	106870008	187490048	143660032	202650096	116710024	152570048	139529968	152129952	145399984	287239936	4	4	28.5	28.5	28.5	25.542	0	57.489	30
CON__P02584;P02584;E1BHJ0	CON__P02584;P02584;E1BHJ0	nan	nan	9	0.458508	-1.09781	2795299840	4328600064	2644801536	2961298944	3135397888	2606899712	3634999040	4244502528	3562897664	2924999680	9	9	89.3	89.3	89.3	15.057	0	163.84	199
A0A3Q1LSS0;F1MET0	A0A3Q1LSS0;F1MET0	PLOD3	procollagen-lysine,2-oxoglutarate 5-dioxygenase 3 [Source:VGNC Symbol;Acc:VGNC:33041]	3	0.458754	1.4187	3345875	10538000	1.50091e+06	11665002	6490774	7.32518e+06	15159008	6851311	10562996	11325004	3	3	7.2	7.2	7.2	82.115	0	3.8679	3
Q5E9A1	Q5E9A1	NACA	nascent polypeptide associated complex subunit alpha [Source:NCBI gene (formerly Entrezgene);Acc:513312]	3	0.458874	-1.77606	3.66354e+06	5.11505e+06	31383012	52169024	29961984	33023982	41885020	65226972	6833924	101769968	3	3	19.1	19.1	19.1	23.37	0	8.3439	10
F1MKG2	F1MKG2	COL6A2	collagen type VI alpha 2 chain [Source:VGNC Symbol;Acc:VGNC:27571]	32	0.458912	1.18864	31172982784	24910016512	16910000128	18147022848	32611022848	16798009344	19908974592	13464995840	34351017984	14807982080	32	15	42.1	42.1	18.5	105.18	0	323.31	682
A0A3Q1N7R1;Q0VCP4;A0A3Q1LNH8;A0A3Q1LN12	A0A3Q1N7R1;Q0VCP4;A0A3Q1LNH8;A0A3Q1LN12	SEPTIN8	septin 8 [Source:VGNC Symbol;Acc:VGNC:34458]	7	0.459405	1.47913	4747585	18782002	2.77601e+06	18407994	3.93483e+06	10670455	21204004	10336953	17953990	23643992	4	4	23.5	15.6	15.6	49.886	0	11.832	4
O77784	O77784	IDH3B	isocitrate dehydrogenase (NAD(+)) 3 non-catalytic subunit beta [Source:NCBI gene (formerly Entrezgene);Acc:613338]	5	0.459924	-1.52117	34740004	51440988	27248990	45826004	21487988	28265982	47090028	26571982	3.51991e+06	75905040	5	5	20.8	20.8	20.8	42.497	0	23.756	13
F1N5K4	F1N5K4	BLOC1S2	biogenesis of lysosomal organelles complex 1 subunit 2 [Source:VGNC Symbol;Acc:VGNC:26507]	1	0.460423	-1.51111	1.97339e+06	2.1207e+06	9844903	15011009	11229005	12677995	3.89008e+06	17225996	5257213	14984994	1	1	11	11	11	16.388	0	7.0116	3
P52174	P52174	nan	nan	9	0.460679	-1.79401	49134984	4.78605e+06	19401994	4119324	23349012	1.22658e+06	5795000	34357016	28785008	10331283	1	1	72.4	9.9	9.9	17.261	0	6.1555	3
F1MZL6;O46563;A0A3Q1M3I3;F1MZL8;A0A3Q1LU08	F1MZL6;O46563;A0A3Q1M3I3;F1MZL8	ATP6V1H	ATPase H+ transporting V1 subunit H [Source:VGNC Symbol;Acc:VGNC:26326]	4	0.460707	-1.65674	1.89577e+06	37004984	33820988	58967996	24586012	38846024	27486016	75404040	30310000	19462006	4	4	16.3	16.3	16.3	54.089	0	29.982	16
A0A452DIK0;O97725;A0A3Q1M8N8	A0A452DIK0;O97725;A0A3Q1M8N8	NDUFA12	NADH:ubiquinone oxidoreductase subunit A12 [Source:VGNC Symbol;Acc:VGNC:31945]	4	0.461267	1.3897	20014992	19798002	38244004	106540040	17917000	43408988	50021996	29848002	51719008	114100048	4	4	21.4	21.4	21.4	25.536	0	4.7921	17
Q0IIG8;A0A452DIB1;A0A3Q1LT49;A0A3Q1LLK2	Q0IIG8;A0A452DIB1;A0A3Q1LT49;A0A3Q1LLK2	nan	nan	7	0.461435	1.84203	144169952	2.92551e+06	51430992	106680000	127899992	137120096	70817024	116729928	76138016	238689952	7	7	43.2	43.2	43.2	22.991	0	23.805	15
F6QIT9	F6QIT9	RNASET2	ribonuclease T2 [Source:NCBI gene (formerly Entrezgene);Acc:508245]	7	0.462028	-1.81305	39088984	64463980	9682405	45935976	33157984	2.21809e+06	34031976	180789920	61932012	43951008	7	7	37.2	37.2	37.2	28.152	0	17.356	13
P31976;A0A3Q1LVC7	P31976;A0A3Q1LVC7	EZR	ezrin [Source:VGNC Symbol;Acc:VGNC:28676]	22	0.46238	-1.05666	437049760	612780032	466859840	573119680	499360320	468089728	499199904	585550144	545330048	502630336	15	15	39.8	30.3	30.3	68.759	0	107.67	69
P10881	P10881	SSB	small RNA binding exonuclease protection factor La [Source:VGNC Symbol;Acc:VGNC:58554]	12	0.464495	-1.22937	72762008	35419000	56074996	32843982	91536968	60194972	46917028	129179960	59304024	47857996	12	12	35.9	35.9	35.9	46.533	0	16.508	24
Q2KJ44;A0A3Q1LL25	Q2KJ44;A0A3Q1LL25	PTPA	protein phosphatase 2 phosphatase activator [Source:VGNC Symbol;Acc:VGNC:33526]	9	0.465	-1.16229	157449952	252619984	128850088	180469920	131890008	123360024	166629984	152489984	169409936	320610112	9	9	45.4	45.4	45.4	36.882	0	56.319	36
A0A3Q1LPP7;F1MSQ9;A0A3Q1MVE5;A0A3Q1MKK7;F1MCA8;P01251;P01250;P01249	A0A3Q1LPP7;F1MSQ9;A0A3Q1MVE5;A0A3Q1MKK7;F1MCA8	TMPO	thymopoietin [Source:VGNC Symbol;Acc:VGNC:36138]	8	0.465301	-1.17652	195429920	191290048	138770000	82467984	203839920	119300016	108419928	144029920	139290000	83986944	8	8	25.1	25.1	25.1	50.692	0	94.559	37
A0A3Q1MUV3;A0A3Q1ML41;A0A3Q1MSX0;O46411;A0A3Q1LND9;A0A452DIK1	A0A3Q1MUV3;A0A3Q1ML41;A0A3Q1MSX0;O46411;A0A3Q1LND9;A0A452DIK1	NT5C2	5'-nucleotidase, cytosolic II [Source:VGNC Symbol;Acc:VGNC:32291]	1	0.46592	-1.52776	8136799	8.3779e+06	6836599	16100448	10930998	10309003	2.85336e+06	25344998	1.5171e+06	3.0664e+06	1	1	3.4	3.4	3.4	61.052	0	4.4271	4
Q3B7M9;F1MU24;P79334;F1MJ28	Q3B7M9;F1MU24	nan	nan	8	0.466282	-1.34727	6.6681e+06	56245988	32343016	37441984	34038996	40735016	39038008	27747984	47922004	49152980	6	6	13.8	11.4	11.4	96.339	0	8.9483	12
Q3SYR8	Q3SYR8	JCHAIN	joining chain of multimeric IgA and IgM [Source:VGNC Symbol;Acc:VGNC:30373]	4	0.466294	-1.20769	442839872	287080096	349850208	136139968	355360224	185789936	386529888	342079904	422439936	384849760	4	4	29.9	29.9	29.9	17.857	0	14.107	37
A6H7H3;A0A3Q1MLH4;Q5E9H7	A6H7H3;A0A3Q1MLH4	HSD17B12	hydroxysteroid 17-beta dehydrogenase 12 [Source:VGNC Symbol;Acc:VGNC:54883]	14	0.466325	1.43347	550470080	370460032	1513599616	3222597888	496509856	1386900224	1666401024	1163399808	1408300288	2945201152	14	14	48.1	48.1	48.1	34.928	0	94.898	95
Q17QQ1	Q17QQ1	LAMTOR3	late endosomal/lysosomal adaptor, MAPK and MTOR activator 3 [Source:VGNC Symbol;Acc:VGNC:30781]	3	0.466383	-1.49397	36073996	31606986	25526014	44688984	27697004	32282014	32791008	35916004	2784817	44068012	3	3	42.7	42.7	42.7	13.65	0	6.5997	10
F1MS56;A0A3Q1LP83	F1MS56;A0A3Q1LP83	PGM3	phosphoglucomutase 3 [Source:VGNC Symbol;Acc:VGNC:32796]	11	0.468362	1.15659	138360016	173570080	145590032	256470128	160029984	140849952	340209984	195570000	149059968	154850080	11	11	29.2	29.2	29.2	59.949	0	85.978	31
F6RXG8	F6RXG8	RGCC	regulator of cell cycle [Source:VGNC Symbol;Acc:VGNC:33902]	3	0.468462	1.73268	41703012	6.47827e+06	56453020	33713980	47120980	86012992	59711000	5953278	3.83717e+06	17293996	3	3	11.6	11.6	11.6	33.767	0	13.612	9
P63217;A0A3Q1N4Z3	P63217	GNG5	G protein subunit gamma 5 [Source:NCBI gene (formerly Entrezgene);Acc:287018]	3	0.468476	-1.59179	2.03967e+06	46114020	14896994	33591984	25771994	10508492	57921964	15688001	17627998	27049996	3	3	38.2	38.2	38.2	7.3184	0.0031287	1.7623	6
F1MZK4	F1MZK4	BZW1	basic leucine zipper and W2 domains 1 [Source:VGNC Symbol;Acc:VGNC:26612]	2	0.468815	-1.21026	22342986	37186000	35433988	28285982	38054012	80188032	38493016	66410020	37849000	57571996	2	2	8.6	8.6	8.6	48.043	0	8.4995	3
P07552	P07552	UQCR11	ubiquinol-cytochrome c reductase, complex III subunit XI [Source:NCBI gene (formerly Entrezgene);Acc:281570]	1	0.468932	-1.26429	4072500	6.89887e+06	21265992	14192008	8806999	11334995	8907304	14742994	7.0945e+06	7.0202e+06	1	1	21.4	21.4	21.4	6.5195	0	3.1193	8
A0A3Q1LSL4;F1MBV6;Q3ZCA8;A0A3Q1N4K8;E1BE76	A0A3Q1LSL4;F1MBV6;Q3ZCA8;A0A3Q1N4K8;E1BE76	TPD52	tumor protein D52 [Source:NCBI gene (formerly Entrezgene);Acc:540235]	5	0.469575	1.42295	96547936	16732316	160119936	191270080	120709968	165670064	166180080	161359920	86381992	144259936	5	5	34.4	34.4	34.4	19.39	0	26.259	21
E1B805;A0A3Q1M3A4	E1B805;A0A3Q1M3A4	ENSBTAG00000015557	complement C3 [Source:NCBI gene (formerly Entrezgene);Acc:528040]	20	0.470049	-1.20268	179189888	283529984	119810080	87028968	196100000	89180024	165890112	101449976	153770064	132089984	20	20	19.4	19.4	19.4	186.35	0	53.941	44
E1BL29	E1BL29	BLMH	bleomycin hydrolase [Source:VGNC Symbol;Acc:VGNC:26505]	3	0.470213	-1.10164	24167990	27627992	28675996	17522996	16421991	18402008	24648988	19514000	20415008	25062006	3	3	10.2	10.2	10.2	52.93	0	14.535	10
A0A3Q1N7X1;A6QR55	A0A3Q1N7X1;A6QR55	USP4	ubiquitin specific peptidase 4 [Source:VGNC Symbol;Acc:VGNC:36729]	1	0.47046	-1.15304	5326601	6.1689e+06	4.1694e+06	4.9366e+06	5809314	5787298	5670203	5.6685e+06	6.1203e+06	12708000	1	1	2	2	2	103.91	0	4.2614	1
P11024	P11024	NNT	nicotinamide nucleotide transhydrogenase [Source:VGNC Symbol;Acc:VGNC:32143]	16	0.470747	1.70434	29918998	5.87821e+06	48794024	193599968	27341984	93124056	88503016	103369936	61917028	253549840	16	16	20	20	20	113.85	0	85.373	31
A7MBJ1;A0A3Q1M847	A7MBJ1;A0A3Q1M847	nan	nan	4	0.470858	1.28119	22424010	31447016	30627986	98543960	37656988	21975010	42228976	15544000	42016020	44270996	4	4	58.8	58.8	58.8	14.925	0	22.291	9
E1BPX9	E1BPX9	LRPPRC	leucine rich pentatricopeptide repeat containing [Source:VGNC Symbol;Acc:VGNC:30996]	6	0.471135	-1.37446	4324008	13396263	18931006	31496986	9772297	19684992	19372004	32007988	11037005	35445980	6	6	7.2	7.2	7.2	157.72	0	10.882	10
CON__Q2KIF2;F6RMV5	CON__Q2KIF2;F6RMV5	nan	nan	14	0.471241	-1.16556	2930600704	2290500352	1615599232	1475100544	3343000320	1592400256	1305800704	2205198592	2175499776	1542000128	14	14	46.5	46.5	46.5	38.348	0	151.13	93
A0A3Q1N8Q5;P61603;A0A3Q1MBC6	A0A3Q1N8Q5;P61603	HSPE1	heat shock protein family E (Hsp10) member 1 [Source:VGNC Symbol;Acc:VGNC:49071]	7	0.471253	1.17214	444549824	205009904	546409664	578130176	403930240	504039744	467930080	676479680	420170176	376059904	7	7	23.9	23.9	23.9	27.593	0	15.17	35
Q0P5A6;F1N6Z0	Q0P5A6;F1N6Z0	nan	nan	12	0.471297	-1.17494	125969960	243430128	103240056	132430088	116409984	101919960	167449952	174920016	195960048	244110144	12	12	30.6	30.6	30.6	56.042	0	58.71	42
A0A3Q1N3Q6;A0A3Q1N2J5;A0A3Q1MRD9;F1MYS7	A0A3Q1N3Q6;A0A3Q1N2J5;A0A3Q1MRD9;F1MYS7	EIF4B	eukaryotic translation initiation factor 4B [Source:VGNC Symbol;Acc:VGNC:28407]	4	0.47131	1.40422	25002006	38888984	24327990	22490010	3.63532e+06	39147008	21740996	30505982	36001008	30076006	4	4	11.7	11.7	11.7	64.822	0	30.538	11
D5MTL9	D5MTL9	GYPB	glycophorin B [Source:NCBI gene (formerly Entrezgene);Acc:100462649]	2	0.47154	2.24751	205679904	652850304	161890064	65955992	54098992	49382972	358809760	1.67548e+06	262650096	114919976	2	2	18.6	18.6	18.6	9.2318	0	55.029	14
A0A3Q1LMB5;A0A3Q1M481;F1MIF2;A0A3Q1MCX0	A0A3Q1LMB5;A0A3Q1M481;F1MIF2;A0A3Q1MCX0	AP1B1	adaptor related protein complex 1 subunit beta 1 [Source:VGNC Symbol;Acc:VGNC:25976]	22	0.472563	-1.15368	66087968	125409960	91661944	155970064	94025048	115930032	122270040	166430064	92682008	153849984	12	12	34.7	23	23	103.43	0	59.692	33
Q2KI18;G5E5T0	Q2KI18;G5E5T0	nan	nan	11	0.4726	1.80958	79434024	2.52322e+06	143320080	125460048	45092016	149900064	40370976	59700028	42926004	137049952	11	11	33.5	33.5	33.5	53.416	0	28.201	25
F1MY84	F1MY84	CSPG4	chondroitin sulfate proteoglycan 4 [Source:VGNC Symbol;Acc:VGNC:57158]	3	0.473256	1.4891	16467996	18646000	19496000	22843012	1971265	27453004	26240994	20081998	16120001	41459972	3	3	2.7	2.7	2.7	250.53	0	17.238	7
Q3SZJ9;A0A3Q1NHB5	Q3SZJ9;A0A3Q1NHB5	PMM2	phosphomannomutase 2 [Source:VGNC Symbol;Acc:VGNC:33073]	5	0.473557	1.65995	70133968	3.49669e+06	74823008	107180024	56594032	92456944	45802988	68955016	65181972	161250096	5	5	27.2	27.2	27.2	27.997	0	20.831	15
P10948	P10948	RAB3B	RAB3B, member RAS oncogene family [Source:VGNC Symbol;Acc:VGNC:33650]	2	0.474555	1.33978	11511006	11779996	18320010	56256028	27916992	55122968	38842020	41201024	15783010	20422000	2	2	11	11	11	24.766	0	19.306	10
Q9MYM4	Q9MYM4	GAA	alpha glucosidase [Source:VGNC Symbol;Acc:VGNC:29182]	3	0.474591	-1.22962	5759103	5.03533e+06	5.1763e+06	3.35723e+06	7.815e+06	8989299	7.5169e+06	16790996	6106071	6556338	3	3	5.7	5.7	5.7	104.76	0	12.515	5
P00423;A0A3Q1M380	P00423	COX4I1	cytochrome c oxidase subunit 4I1 [Source:VGNC Symbol;Acc:VGNC:27634]	5	0.47465	1.39041	178750032	72201048	358099872	697810304	163189920	491169888	330349824	386790112	224429904	535589856	5	5	30.8	30.8	30.8	19.571	0	16.15	31
F1N7U2	F1N7U2	NPLOC4	NPL4 homolog, ubiquitin recognition factor [Source:VGNC Symbol;Acc:VGNC:32206]	5	0.474821	1.31407	10249005	8570006	13799995	21005010	7404599	15332002	35396996	9765594	9911494	34559012	5	5	17.4	17.4	17.4	68.039	0	30.573	11
A0A3Q1NJ24;A0A3Q1LKB9;A0A3Q1N1A7;Q2KIG3;CON__Q2KIG3	A0A3Q1NJ24;A0A3Q1LKB9;A0A3Q1N1A7;Q2KIG3;CON__Q2KIG3	CPB2	carboxypeptidase B2 [Source:VGNC Symbol;Acc:VGNC:27646]	5	0.474887	1.90641	215250064	2.40396e+06	121919920	74281992	255609984	85907984	123479952	178159968	115650048	58362032	5	5	20.9	20.9	20.9	40.61	0	11.836	14
A0A140T8A5;Q9XSG3	A0A140T8A5;Q9XSG3	IDH1	isocitrate dehydrogenase (NADP(+)) 1 [Source:NCBI gene (formerly Entrezgene);Acc:281235]	28	0.475503	1.22538	5589106688	2847399424	8948093952	12061009920	5701201920	8956709888	8854303744	7039109120	5109901824	9669892096	28	27	79.2	79.2	77.1	46.759	0	323.31	374
Q3ZBU9	Q3ZBU9	UBXN4	UBX domain protein 4 [Source:VGNC Symbol;Acc:VGNC:36627]	2	0.475534	-1.14408	12060007	21294998	18436002	20357008	13173004	21027990	20757988	21251996	17040010	32566004	2	2	6.9	6.9	6.9	56.784	0	11.261	8
A0JN39	A0JN39	COPB1	COPI coat complex subunit beta 1 [Source:VGNC Symbol;Acc:VGNC:27593]	20	0.4756	-1.15863	117660032	182999888	139010000	221109856	125559936	151940000	174480032	248580064	167740000	304230112	20	20	32.2	32.2	32.2	107.13	0	79.191	49
A0A3Q1M5E5;F1MQI1;A0A3Q1N5M2;A0A3Q1MU54	A0A3Q1M5E5;F1MQI1;A0A3Q1N5M2;A0A3Q1MU54	TLN2	talin 2 [Source:VGNC Symbol;Acc:VGNC:35898]	55	0.476562	1.2077	345600160	392499808	499329952	919960448	335870080	434170208	492439744	252199856	498189856	793989504	46	46	35.3	31.2	31.2	267.36	0	323.31	119
P55052	P55052	FABP5	fatty acid binding protein 5 [Source:NCBI gene (formerly Entrezgene);Acc:281760]	12	0.476642	-1.12213	6122892288	3926399232	4219202816	4594095104	5454006784	5481997824	3765200640	6707302400	3165101568	5394999296	12	12	69.6	69.6	69.6	15.074	0	323.31	147
E1BNE7;A1L578	E1BNE7	CAVIN1	caveolae associated protein 1 [Source:VGNC Symbol;Acc:VGNC:26802]	18	0.477846	-1.1187	9946304512	7968592896	11703000064	9150392320	13611008000	14625016832	9783102464	9914192896	7181709312	13020994560	18	18	45.8	45.8	45.8	50.183	0	323.31	410
Q2KHT7;A0A3Q1MP79;E1B7A8;A0A3Q1LX62;A0A3Q1LS99;A0A3Q1N4Y1;A0A452DJI3	Q2KHT7	RPS27	ribosomal protein S27 [Source:NCBI gene (formerly Entrezgene);Acc:615638]	3	0.477909	1.48628	88226960	5.35317e+06	58438004	66060976	60321004	66290020	42110000	76210024	55984992	87330024	3	1	38.1	38.1	13.1	9.461	0	8.3671	13
G3MYQ6;Q2T9Z1;F1MG01	G3MYQ6	ENSBTAG00000039662	protein DDI1 homolog 2 [Source:NCBI gene (formerly Entrezgene);Acc:515551]	5	0.479496	-1.20247	39192012	108320072	33224990	31589984	33220994	30582992	43586976	32792004	48753016	51594032	5	5	6.5	6.5	6.5	110.26	0	11.357	8
E1B9H1	E1B9H1	TINAGL1	tubulointerstitial nephritis antigen like 1 [Source:VGNC Symbol;Acc:VGNC:35875]	17	0.480232	1.14082	819989696	691289856	1155299200	1515900672	799629568	1337500800	1272600448	1152499840	740020416	1100899456	17	17	62.5	62.5	62.5	52.903	0	323.31	135
Q3MHZ4	Q3MHZ4	TGFB1I1	transforming growth factor beta 1 induced transcript 1 [Source:VGNC Symbol;Acc:VGNC:35801]	7	0.480407	1.15184	70974016	65934980	72337008	66521972	76886048	62661972	49777968	43771012	65396988	29592994	7	7	26.3	26.3	26.3	49.452	0	16.606	16
Q95JH2	Q95JH2	AGPAT1	1-acylglycerol-3-phosphate O-acyltransferase 1 [Source:VGNC Symbol;Acc:VGNC:25734]	1	0.480483	-1.10316	10342995	16389002	10523994	12223998	12608993	11807001	12857000	10364007	13911995	19354008	1	1	7.3	7.3	7.3	32.005	0	9.3945	1
Q29RK4;A0A3Q1LND7	Q29RK4;A0A3Q1LND7	RAD23B	RAD23 homolog B, nucleotide excision repair protein [Source:VGNC Symbol;Acc:VGNC:33683]	7	0.480589	1.2556	78433984	66504032	29521990	117189952	108679976	66806028	88623968	149959920	81582984	44460980	7	7	31.4	31.4	31.4	43.117	0	42.675	18
P08814;A6QPM9;F1N7I3;A0A3Q1MEU1	P08814;A6QPM9	nan	nan	3	0.480747	-1.28583	37067024	86279048	30987014	26849012	23688986	14716003	35817992	15187996	18100996	34696996	3	3	22.5	22.5	22.5	11.457	0	7.074	22
A6QLZ3	A6QLZ3	ARSB	arylsulfatase B [Source:VGNC Symbol;Acc:VGNC:26176]	1	0.482205	-1.22952	4396025	5.84497e+06	2.506e+06	5003490	4224601	4931636	5.18857e+06	12154992	2.84053e+06	5972403	1	1	2.6	2.6	2.6	59.355	0.00043011	2.6219	1
Q3SX40;A0A452DI64;A1L5A7;A0A3Q1M2W0	Q3SX40;A0A452DI64;A1L5A7;A0A3Q1M2W0	DBN1	drebrin 1 [Source:VGNC Symbol;Acc:VGNC:27890]	4	0.482234	-1.80708	927450	20433992	32619996	19423012	46019984	24950990	53984032	56089008	70823016	19246992	4	4	10.6	10.6	10.6	46.432	0	4.7102	8
Q2KIJ6;F1MES6	Q2KIJ6;F1MES6	nan	nan	2	0.482279	1.57767	18865994	10004188	5.5122e+06	26838012	2.18782e+06	6.7348e+06	2.37863e+06	4027449	16740990	28591010	2	2	7.7	7.7	7.7	49.732	0	7.4812	5
F1MN25;A0A3Q1LL53;A0A3Q1MT64	F1MN25;A0A3Q1LL53;A0A3Q1MT64	CD34	CD34 molecule [Source:VGNC Symbol;Acc:VGNC:27025]	3	0.482334	1.89693	222289888	106659976	140499936	61665988	205999936	86739960	83075984	41462988	63811996	2.00495e+06	3	3	9.4	9.4	9.4	41.298	0	4.909	14
Q148F8;A0A140T8A1	Q148F8;A0A140T8A1	nan	nan	6	0.482497	-1.17729	153709904	334660032	129989960	155690080	206640128	110070008	142130000	110080048	215340016	184260112	6	6	62.8	62.8	62.8	17.469	0	33.348	24
P49410	P49410	TUFM	Tu translation elongation factor, mitochondrial [Source:VGNC Symbol;Acc:VGNC:36517]	14	0.485192	1.18969	339109824	201690016	434120288	733779456	397489984	474039712	520549984	412029856	382450144	687130304	14	14	41.4	41.4	41.4	49.398	0	92.799	66
P02633	P02633	S100G	S100 calcium binding protein G [Source:VGNC Symbol;Acc:VGNC:34249]	4	0.485292	1.66009	117240000	4770973	78700000	15048007	62757976	143519936	78713008	82648952	107700048	87414000	4	4	69.6	69.6	69.6	8.918	0	42.201	13
Q2TBH2	Q2TBH2	RRAS	RAS related [Source:VGNC Symbol;Acc:VGNC:49146]	12	0.485568	1.17833	463980160	213630128	674309824	606620096	598700416	604000000	574630272	370430144	398659936	536630336	12	10	58.7	58.7	46.3	23.61	0	58.167	67
A0A3Q1LPE3;Q2TBR0;A0A452DIR0;A0A3Q1MAQ6;A0A3Q1MEF0	A0A3Q1LPE3;Q2TBR0;A0A452DIR0;A0A3Q1MAQ6;A0A3Q1MEF0	PCCB	propionyl-CoA carboxylase subunit beta [Source:VGNC Symbol;Acc:VGNC:32614]	10	0.487419	1.66153	47026012	5389967	133819952	231869872	54653036	119760032	121260040	115589968	70855984	194450048	10	10	29.6	29.6	29.6	57.186	0	99.5	32
F1MK36;Q1LZB0;A0A3Q1LZ83	F1MK36;Q1LZB0;A0A3Q1LZ83	DDRGK1	DDRGK domain containing 1 [Source:VGNC Symbol;Acc:VGNC:27954]	2	0.487724	-1.28813	3.61113e+06	12349694	5.0935e+06	3.1652e+06	3304298	2723300	9084063	6.0975e+06	3.20206e+06	2533592	2	2	10.9	10.9	10.9	35.697	0	3.696	3
Q05B62;F1N399;A0A3Q1N1C2;F1MYH6;A0A3Q1N2L3	Q05B62;F1N399;A0A3Q1N1C2;F1MYH6;A0A3Q1N2L3	nan	nan	9	0.488046	1.40865	30052992	71057952	25259996	24903994	4.11718e+06	37476996	36065984	26424986	21871998	20427994	8	8	21.8	19.7	19.7	59.056	0	11.34	11
Q2KIJ5;F1MLE5	Q2KIJ5;F1MLE5	nan	nan	5	0.488317	-1.27622	26301010	22472000	52479004	32434010	28383004	41752000	41896984	26379992	8984357	51401968	5	5	22.7	22.7	22.7	36.02	0	18.062	7
Q861S4;G5E6D6;A0A3Q1M2S3;A0A3Q1MJC6;A0A3Q1LVC3	Q861S4;G5E6D6	RPL21	ribosomal protein L21 [Source:NCBI gene (formerly Entrezgene);Acc:326584]	4	0.488623	-1.6438	4.20334e+06	6845598	52698984	35174988	44718004	57219000	41044992	61215980	34765000	146709936	4	4	27.5	27.5	27.5	18.607	0	9.3042	9
Q58CQ9;A0A140T891	Q58CQ9;A0A140T891	nan	nan	8	0.488719	-1.5426	18164668	128789968	40241008	59869964	59604996	30883010	139750032	253429856	285219936	149370080	8	8	25.3	25.3	25.3	56.946	0	46.67	21
A0JN37	A0JN37	ARL6IP1	ADP ribosylation factor like GTPase 6 interacting protein 1 [Source:NCBI gene (formerly Entrezgene);Acc:777773]	3	0.489074	1.28711	36381004	82120048	39602024	162680032	28026010	36498988	57988012	37027008	72707968	76398968	3	3	31.9	31.9	31.9	16.74	0	8.212	16
Q3T140;Q32P85;A0A3Q1LPL0	Q3T140	DYNLRB1	dynein light chain roadblock-type 1 [Source:VGNC Symbol;Acc:VGNC:28276]	4	0.4893	1.17631	54691996	93392960	30310000	91866976	67634016	58931992	68051992	67137968	101250064	70473040	4	4	60.4	60.4	60.4	10.99	0	14.988	17
F1MMU4	F1MMU4	H1-10	H1.10 linker histone [Source:VGNC Symbol;Acc:VGNC:83614]	7	0.489407	-1.50759	351640128	638810368	293769984	95480024	269990112	86703048	67077020	40200012	285849984	213409936	7	7	35.5	35.5	35.5	22.361	0	44.146	36
F1MV66;F1N009	F1MV66	OAS1Y	2',5'-oligoadenylate synthetase 1, 40/46kDa [Source:NCBI gene (formerly Entrezgene);Acc:654488]	4	0.489935	-1.66218	8.0411e+06	4242074	19450996	13914993	46263016	3515300	19657996	43324992	3.82073e+06	2.26646e+06	4	3	17	17	13.6	45.252	0	8.614	5
P11019;A0A3Q1NNP6	P11019;A0A3Q1NNP6	ATP6V1E1	ATPase H+ transporting V1 subunit E1 [Source:VGNC Symbol;Acc:VGNC:26322]	4	0.49002	-1.57254	20668004	8530645	27055004	60134996	30285006	35792004	4520501	131020008	11722002	24751984	4	4	15.9	15.9	15.9	26.139	0	14.172	13
A1A4L7	A1A4L7	GSTM1	glutathione S-transferase mu 1 [Source:NCBI gene (formerly Entrezgene);Acc:783879]	12	0.490135	1.28372	122109952	81856976	156070096	435829952	158679968	264220144	192469904	124709920	118179952	362909792	9	6	63.3	52.8	36.7	25.669	0	45.385	42
E1BEL8;E1B976;P06642;E1BIF9	E1BEL8;E1B976	HBE1	hemoglobin, epsilon 1 [Source:NCBI gene (formerly Entrezgene);Acc:539994]	3	0.490522	1.28881	1712399616	1942899456	966360512	560049792	786770048	666740224	1846900864	417410144	1459000448	785860416	1	1	18.4	5.4	5.4	16.07	0	3.1978	46
Q2TBX6;G5E589	Q2TBX6;G5E589	nan	nan	7	0.490589	1.07702	156120048	171120032	186090096	201759888	118440072	164469984	161860096	138170096	134389968	149220064	7	7	42.3	42.3	42.3	26.246	0	51.565	27
Q0VFX8	Q0VFX8	nan	nan	10	0.491504	1.08286	1043300480	887349952	840730432	725559552	991589696	811400256	891720064	710079936	833279872	583560128	10	10	63	63	63	22.634	0	208.39	73
A0A3Q1NMJ7;A0A3Q1MKB2;A0A3Q1MWL3;F1MPZ9;A0A3Q1M7W5;A0A3Q1MD87;A0A3Q1M7M0;A0A3Q1NN69	A0A3Q1NMJ7;A0A3Q1MKB2;A0A3Q1MWL3;F1MPZ9;A0A3Q1M7W5;A0A3Q1MD87;A0A3Q1M7M0;A0A3Q1NN69	NCKAP1	NCK associated protein 1 [Source:VGNC Symbol;Acc:VGNC:31915]	5	0.492092	1.13733	27311998	34038996	22158014	33996004	23837996	30099992	31744008	22017990	42988024	50625032	5	5	6.1	6.1	6.1	125.99	0	9.1958	16
E1B9D1;A0A3Q1NH21;A0A3Q1MQ45;F1MYJ4	E1B9D1;A0A3Q1NH21;A0A3Q1MQ45	AKT2	AKT serine/threonine kinase 2 [Source:VGNC Symbol;Acc:VGNC:25799]	8	0.49232	1.26835	64811012	19448992	27573986	78927984	39597000	47665028	43888004	42398984	28985000	104949960	8	7	24.4	24.4	19.6	50.655	0	25.569	19
Q32L99;A0A3Q1LMK8	Q32L99;A0A3Q1LMK8	PTGR2	prostaglandin reductase 2 [Source:NCBI gene (formerly Entrezgene);Acc:506263]	14	0.492505	1.14969	339500064	337089856	418799808	527269984	227319936	479190240	388030112	283890080	342069952	622170304	14	14	60.1	60.1	60.1	38.4	0	64.326	60
P04394	P04394	NDUFV2	NADH:ubiquinone oxidoreductase core subunit V2 [Source:VGNC Symbol;Acc:VGNC:31975]	7	0.49256	1.57114	35419000	4.38367e+06	84006048	114110008	56197008	91609000	95135024	81601968	45649012	99455960	7	7	33.7	33.7	33.7	27.307	0	14.86	14
A0A3Q1MI29	A0A3Q1MI29	ENSBTAG00000050088	nan	2	0.492631	1.72958	3.80807e+06	7935289	4.14747e+06	23498990	3.66177e+06	1.90001e+06	22064994	2.77633e+06	48536028	35160992	1	1	13.6	10	10	23.239	0	32.225	6
A0A3Q1MW28;Q3T0I2	A0A3Q1MW28;Q3T0I2	CTSH	cathepsin H [Source:VGNC Symbol;Acc:VGNC:27816]	3	0.493188	-2.05643	3795443	34087996	33843980	26597992	30810012	1.88578e+06	37619020	171070032	30176016	1.30705e+06	3	3	18.9	18.9	18.9	34.872	0	37.431	12
A0A452DI02;Q3MHR0;A0A3Q1M5Z8;G3MWX2	A0A452DI02;Q3MHR0;A0A3Q1M5Z8	LYPLA1	lysophospholipase 1 [Source:NCBI gene (formerly Entrezgene);Acc:539992]	4	0.493805	1.15416	44723976	47324008	55016020	113210064	47518988	69490024	68484040	52045988	46030024	84103952	4	4	29.2	29.2	29.2	23.575	0	27.759	16
Q3ZC10;G3N0J6;E1BCC9;A0A3Q1MIX9	Q3ZC10;G3N0J6;E1BCC9	SNRPD1	small nuclear ribonucleoprotein D1 polypeptide [Source:NCBI gene (formerly Entrezgene);Acc:508788]	3	0.493815	1.13498	40867984	46501000	40547012	42369004	35078020	32145984	39470984	43222988	45197000	18443000	3	3	37	37	37	13.281	0	10.453	6
G5E5L8;G5E542;A0A3Q1MA43	G5E5L8;G5E542;A0A3Q1MA43	IFITM3	interferon induced transmembrane protein 3 (1-8U) [Source:NCBI gene (formerly Entrezgene);Acc:282255]	3	0.494328	1.78243	81945008	14761210	117030016	95781056	225760144	49554980	113880024	116689960	59986984	3.24512e+06	3	1	42.5	42.5	14.4	15.71	0	32.239	9
F1N7I5	F1N7I5	NUMA1	nuclear mitotic apparatus protein 1 [Source:VGNC Symbol;Acc:VGNC:32348]	13	0.494655	-1.16407	108370064	165450080	89130048	65650980	106140064	71299992	88638968	106329952	86676000	50054016	13	13	9.5	9.5	9.5	234.23	0	44.283	30
A0A3Q1LU84;F6QN80	A0A3Q1LU84;F6QN80	ENSBTAG00000030297	nan	3	0.494799	1.39478	250350160	20100990	93858000	48279968	176670080	77397000	154329936	117679944	126590016	88270016	3	3	26.7	26.7	26.7	14.998	0	6.4895	13
Q3ZBG1	Q3ZBG1	RAB14	RAB14, member RAS oncogene family [Source:VGNC Symbol;Acc:VGNC:33622]	12	0.494923	1.10675	194750032	172990032	231679888	246810096	279729984	288160000	367090112	248539968	201710016	221660112	12	12	71.2	71.2	71.2	23.897	0	54.044	31
P61285;Q3MHR3;G3MX54;A0A452DJJ2;E1B7A3	P61285;Q3MHR3;G3MX54	DYNLL1	dynein light chain LC8-type 1 [Source:NCBI gene (formerly Entrezgene);Acc:404151]	3	0.495767	-1.83428	11714952	2.13515e+06	33193994	29020006	20575008	29894996	16837990	37896016	1.2291e+06	79035952	3	3	49.4	49.4	49.4	10.366	0	13.083	6
A6QLT9	A6QLT9	AARS1	alanyl-tRNA synthetase 1 [Source:VGNC Symbol;Acc:VGNC:25448]	14	0.495901	1.14385	183409952	107299968	169340064	243689984	141170048	229220000	184840080	268729824	188119968	263919904	14	14	21.7	21.7	21.7	106.65	0	72.967	39
F1MK30;Q56JZ1;A0A3Q1M4M0	F1MK30;Q56JZ1	RPL13	ribosomal protein L13 [Source:VGNC Symbol;Acc:VGNC:34109]	6	0.496043	1.93715	181730016	2319122	213710064	196689920	192609920	196910032	148560064	345779776	170029904	197449904	6	6	21.2	21.2	21.2	33.688	0	46.183	38
Q3SZV3;F1MG05	Q3SZV3;F1MG05	nan	nan	17	0.496061	1.16166	338939936	310700000	419260160	606130240	255649872	400600000	534600160	749899712	506429696	421779744	17	17	45.2	45.2	45.2	50.377	0	91.734	84
F1MY62;A0A3Q1MHZ1;E1B7Z4	F1MY62;A0A3Q1MHZ1;E1B7Z4	ENSBTAG00000017670	guanylate-binding protein 1 [Source:NCBI gene (formerly Entrezgene);Acc:511531]	5	0.496645	1.58677	9636941	3677571	18898998	30617014	2388917	3.93369e+06	20848004	4107827	11704008	41278012	5	4	11.8	11.8	9.5	67.62	0	39.348	11
Q0VCN1	Q0VCN1	NMRAL1	NmrA like redox sensor 1 [Source:VGNC Symbol;Acc:VGNC:32134]	9	0.497445	1.57454	31961980	35864000	54653036	118600048	29488988	37960000	25413010	34188008	14164004	2.70836e+06	9	9	38.5	38.5	38.5	33.153	0	9.7693	11
G5E580	G5E580	DOCK11	dedicator of cytokinesis 11 [Source:VGNC Symbol;Acc:VGNC:28156]	3	0.497992	1.66807	1875751	8228905	3678602	27323014	1.05202e+06	3.90855e+06	16525990	6.09891e+06	17772992	23456994	3	3	2.7	2.7	2.7	237.99	0	6.7598	3
P82908	P82908	MRPS36	mitochondrial ribosomal protein S36 [Source:VGNC Symbol;Acc:VGNC:31674]	2	0.498338	1.54153	13805999	7239097	2016114	21195988	6568302	13906000	10082995	3.39395e+06	1.6866e+06	24435006	2	2	27.2	27.2	27.2	11.543	0	4.2692	3
Q3T148;F1N5F7;A0A3Q1MNJ2	Q3T148;F1N5F7;A0A3Q1MNJ2	nan	nan	5	0.49996	-1.63693	35627992	5.45533e+06	28955010	7.47814e+06	37823988	33968012	3400360	87928048	9740850	6706319	5	5	16.4	16.4	16.4	42.415	0	20.357	9
Q2KI29	Q2KI29	TMEM256	transmembrane protein 256 [Source:NCBI gene (formerly Entrezgene);Acc:507083]	1	0.500246	1.34269	23728010	5.64031e+06	30181004	39457992	16943996	26623992	28465000	24215004	29714016	69170952	1	1	24.8	24.8	24.8	11.775	0	19.267	5
A0A3Q1MLP3;Q148J8;P41563	A0A3Q1MLP3;Q148J8;P41563	IDH3A	isocitrate dehydrogenase (NAD(+)) 3 catalytic subunit alpha [Source:VGNC Symbol;Acc:VGNC:53942]	10	0.500787	1.21127	86514000	156459936	108520024	255629920	81415976	149579952	236449920	126119936	146159920	251490000	10	10	40.2	40.2	40.2	37.227	0	43.303	42
Q9MZ08	Q9MZ08	BCAM	basal cell adhesion molecule [Source:VGNC Symbol;Acc:VGNC:49138]	12	0.500817	1.34662	135800032	188730032	212830080	188590112	39676024	201949904	260859936	69729024	132950048	364520160	12	12	30.7	30.7	30.7	68.002	0	28.178	29
F1MWE0	F1MWE0	PSMC3	proteasome 26S subunit, ATPase 3 [Source:VGNC Symbol;Acc:VGNC:33456]	10	0.50083	-1.11503	146919952	308770080	245490160	287110080	205140032	254499920	288769824	253929920	253719840	343339936	10	10	32.3	32.3	32.3	49.316	0	130.84	60
A0A452DJS8;Q3ZCC8	A0A452DJS8;Q3ZCC8	TPPP3	tubulin polymerization promoting protein family member 3 [Source:VGNC Symbol;Acc:VGNC:36260]	6	0.501164	-1.13171	111670032	145859936	89956000	75900024	137009920	81160952	74882976	63987036	97200992	80807952	6	6	38.8	38.8	38.8	18.232	0	16.128	15
F1MNY2	F1MNY2	CEMIP2	cell migration inducing hyaluronidase 2 [Source:VGNC Symbol;Acc:VGNC:36021]	2	0.501228	2.01736	3800002	33896996	2268633	81778008	2.44743e+06	3870239	78965040	9422527	47760972	76550024	2	2	1.7	1.7	1.7	154.61	0.00043309	2.6947	4
Q2KIA2	Q2KIA2	TRMT112	tRNA methyltransferase subunit 11-2 [Source:NCBI gene (formerly Entrezgene);Acc:507833]	2	0.501304	1.47524	39799008	3.38366e+06	38353016	51588028	42386988	56679992	35003992	71341008	26648994	39589984	2	2	26.4	26.4	26.4	14.319	0	11.587	9
Q2HJH2;A0A3Q1MWA3;G3MYN4	Q2HJH2;A0A3Q1MWA3;G3MYN4	nan	nan	12	0.502136	-1.15255	566659776	648530112	893709952	1229300480	793309568	945899712	838719872	1028500096	669099712	1590199680	12	6	70.1	70.1	35.3	22.202	0	67.197	93
A0A3Q1M930;E1B748;A0A3Q1MBP1;A0A3Q1MJM1	A0A3Q1M930;E1B748;A0A3Q1MBP1;A0A3Q1MJM1	HYOU1	hypoxia up-regulated 1 [Source:VGNC Symbol;Acc:VGNC:50032]	14	0.502756	-1.26322	49708984	67873008	49681980	69987992	60485028	70001968	65407020	298229920	88360032	74430040	14	14	23.8	23.8	23.8	108.73	0	30.865	19
Q95122;A6QNL0	Q95122;A6QNL0	nan	nan	7	0.503232	-1.44654	53321036	79612016	56991976	52498988	138569984	40186992	78649968	406389952	84657048	18567012	7	7	24.4	24.4	24.4	39.666	0	19.284	15
Q3ZC07;P68138;A0A3Q1M558	Q3ZC07;P68138;A0A3Q1M558	ACTC1	actin alpha cardiac muscle 1 [Source:VGNC Symbol;Acc:VGNC:25574]	22	0.503912	1.23365	3972099840	7701289984	5072893952	4521905152	5938600960	4476697600	12892010496	5007194624	14712012800	4594496000	9	0	70	42.4	0	42.019	0	323.31	323
A0A3Q1LLW5;A0A3Q1MHH3;A0A3Q1LRD5;A0A3Q1MMC9;F6RJF0	A0A3Q1LLW5;A0A3Q1MHH3;A0A3Q1LRD5;A0A3Q1MMC9	SORBS1	sorbin and SH3 domain containing 1 [Source:VGNC Symbol;Acc:VGNC:55972]	19	0.50455	1.14841	552110016	459390112	918579840	1093900544	665690368	1075999872	777119744	580969728	643009728	996100480	19	18	34.1	34.1	32.7	89.635	0	210.25	104
A0A3Q1MBD7;P00428;G3N0G3	A0A3Q1MBD7;P00428	COX5B	cytochrome c oxidase subunit Vb [Source:NCBI gene (formerly Entrezgene);Acc:287012]	6	0.504739	1.30005	76559032	66669976	156120048	329599936	81941976	168869904	211209920	127810064	159340064	354260224	6	6	46.5	46.5	46.5	13.882	0	17.72	25
A0A3Q1M4Y9;Q2HJE4;A0A452DK49	A0A3Q1M4Y9;Q2HJE4;A0A452DK49	USP15	ubiquitin specific peptidase 15 [Source:VGNC Symbol;Acc:VGNC:36713]	4	0.504791	1.23317	34304004	46238008	17601008	25291006	27038984	21689004	22365002	31336992	46602980	9972997	4	4	5.4	5.4	5.4	112.54	0	9.1404	6
Q0VCX1;F1MJ12;A0A3Q1M7Q5	Q0VCX1;F1MJ12;A0A3Q1M7Q5	nan	nan	6	0.504798	-1.20917	209909904	308440000	128549936	97999968	190320112	75576000	164799968	115829992	215869904	163559920	6	6	13.8	13.8	13.8	76.608	0	17.112	27
Q5EAC7	Q5EAC7	CIAPIN1	cytokine induced apoptosis inhibitor 1 [Source:VGNC Symbol;Acc:VGNC:27357]	2	0.505794	1.90445	1132734	8.38334e+06	4625507	31750010	3.73942e+06	50863996	41482012	1.97655e+06	4887654	51654024	2	2	8.7	8.7	8.7	33.204	0	5.0986	1
P02081;G3N1Y3;CON__Q3SX09	P02081;G3N1Y3;CON__Q3SX09	HBG	hemoglobin, gamma [Source:NCBI gene (formerly Entrezgene);Acc:511735]	10	0.506155	-1.478	237830016	681490432	43430000	56284000	73253008	90435960	86444032	78851016	56504988	243950128	6	5	73.8	49.7	43.4	15.859	0	28.527	29
A0A3Q1MKJ7;Q28034;A0A3Q1MTB8	A0A3Q1MKJ7;Q28034;A0A3Q1MTB8	PRKCSH	protein kinase C substrate 80K-H [Source:VGNC Symbol;Acc:VGNC:33335]	12	0.506488	-1.17043	155290048	149720032	226899888	279289888	190260000	283959872	130790000	351940096	216480096	336700128	12	12	34.4	34.4	34.4	66.32	0	65.092	36
P52898;M0QW25;M0QW21;E1BP71;G3X704;F1MK69;M0QW16;M0QVY9;G3X7D7;F1MNC0;M0QW14;F1MT58;E1BG58	P52898	AKR1C4	aldo-keto reductase family 1, member C4 (chlordecone reductase; 3-alpha hydroxysteroid dehydrogenase, type I; dihydrodiol dehydrogenase 4) [Source:NCBI gene (formerly Entrezgene);Acc:282138]	12	0.507759	-1.58268	329700160	184590016	240309856	129960064	326190048	79771952	30052000	51426028	23618998	32378014	12	10	46.7	46.7	41.2	36.784	0	59.93	27
Q58DK4;A0JN77;A0A3Q1MGZ4	Q58DK4;A0JN77;A0A3Q1MGZ4	nan	nan	6	0.508098	-1.18051	22351996	32643984	23476012	30450980	25038988	23840990	39699004	27978992	28087992	77268992	6	6	20.1	20.1	20.1	59.012	0	44.39	20
F6Q8A8	F6Q8A8	NUCB2	nucleobindin 2 [Source:VGNC Symbol;Acc:VGNC:32319]	3	0.508152	-1.48776	17395994	29332020	20089990	13454997	23267014	13462007	14310670	34262988	3.36185e+06	2.35209e+06	3	3	10.5	10.5	10.5	50.928	0	7.9601	6
Q2NL00	Q2NL00	GSTT1	glutathione S-transferase theta 1 [Source:NCBI gene (formerly Entrezgene);Acc:517724]	4	0.508413	-1.66649	78545952	92215968	83972960	87063032	84246952	86742024	49506980	30607018	2.26572e+06	42829976	4	4	25.8	25.8	25.8	27.149	0	31.408	13
Q27994	Q27994	SLC2A4	solute carrier family 2 member 4 [Source:VGNC Symbol;Acc:VGNC:34801]	2	0.508862	1.22147	7082302	8439601	14122998	14024996	6.94506e+06	6.4841e+06	14704004	7.90211e+06	6.66721e+06	3550001	2	2	5.7	5.7	5.7	55.083	0	6.9488	5
E1B9I1	E1B9I1	MICOS13	mitochondrial contact site and cristae organizing system subunit 13 [Source:VGNC Symbol;Acc:VGNC:52730]	2	0.50946	-1.46053	22537008	16854004	37051980	64797988	24124000	35849020	4879964	42554988	42050976	111369992	2	2	27.1	27.1	27.1	13.317	0	20.482	6
P56602	P56602	PPOX	protoporphyrinogen oxidase [Source:VGNC Symbol;Acc:VGNC:33219]	1	0.50948	-1.24135	3.9434e+06	3.89753e+06	7.6596e+06	5133324	5148297	6986393	5.65116e+06	4.2149e+06	5500402	20002002	1	1	5	5	5	50.611	0.00043668	2.8228	2
G3MZE0	G3MZE0	ENSBTAG00000048030	nan	3	0.509481	-1.33341	207830032	311750048	102229944	59266012	79874952	44523976	170549968	195739952	225570096	178480112	1	1	33.1	21.6	21.6	14.451	0	121.85	18
P21752;CON__P21752	P21752;CON__P21752	TMSB10	thymosin beta 10 [Source:NCBI gene (formerly Entrezgene);Acc:282385]	2	0.509575	1.30279	150729952	182329984	30634020	74670032	48619968	51875004	158960064	110540024	121730032	100279968	2	1	50	50	33.3	4.8054	0	48.275	18
F1MYX2;A0A3Q1MB70	F1MYX2;A0A3Q1MB70	APOM	apolipoprotein M [Source:VGNC Symbol;Acc:VGNC:26034]	3	0.509841	1.37482	35787980	15470992	12790000	4720198	29436014	32124996	25252016	17517992	64836980	17728990	3	3	21.3	21.3	21.3	21.158	0	5.1364	8
F1N301;A0A3Q1LR67	F1N301;A0A3Q1LR67	RPL22	ribosomal protein L22 [Source:VGNC Symbol;Acc:VGNC:101450]	3	0.509951	1.75879	96031984	123270032	142319920	213420096	157569904	95187992	91770952	197859904	145229952	2824723	3	3	39.1	39.1	39.1	14.759	0	53.153	19
A0A3Q1LTN6;Q2KJ33;A0A3Q1M9W6;A0A3Q1LH93	A0A3Q1LTN6;Q2KJ33;A0A3Q1M9W6;A0A3Q1LH93	LIMS2	LIM zinc finger domain containing 2 [Source:VGNC Symbol;Acc:VGNC:30891]	7	0.510009	-1.60909	2.29279e+06	10102450	14558002	3.38314e+06	17464990	19109012	1.63678e+06	12657998	18522586	1.49091e+06	2	2	30.1	14.6	14.6	38.404	0	11.067	2
E1BEF1;Q2TBX1	E1BEF1;Q2TBX1	ENSBTAG00000032446	nan	3	0.51002	-1.34937	18237990	15239003	4.57122e+06	7.9937e+06	6645596	12691999	7518803	38027004	6.52741e+06	23076984	3	3	14.4	14.4	14.4	22.875	0	3.3473	5
Q2KII4;A0A3Q1LXT1	Q2KII4	ELOC	elongin C [Source:NCBI gene (formerly Entrezgene);Acc:540859]	3	0.510247	1.07882	49911020	45972976	51008984	58615972	36391012	45423976	50625968	60978016	64480004	57046028	3	3	37.5	37.5	37.5	12.473	0	33.398	15
P61283;A0A3Q1ME94	P61283;A0A3Q1ME94	BANF1	BAF nuclear assembly factor 1 [Source:VGNC Symbol;Acc:VGNC:54634]	6	0.510701	-1.1471	593929984	743250176	338890208	513980224	751120128	365949952	402729952	374580224	549099968	692360000	6	6	64	64	64	10.058	0	55.209	52
P62326;A0A0A0MPA1	P62326;A0A0A0MPA1	nan	nan	2	0.511729	1.49397	953120256	2410499584	93707976	566689728	427050176	351980128	1411500800	507430304	1146199936	844310400	1	1	40.9	25	25	5.0526	0	11.001	17
P46196;F1MVV5;G5E577	P46196	MAPK1	mitogen-activated protein kinase 1 [Source:VGNC Symbol;Acc:VGNC:31212]	13	0.511894	-1.14049	128709960	104979936	153120080	170959920	181410032	80092040	156839984	142649952	174170048	223309952	13	10	47.2	47.2	36.9	41.375	0	33.618	42
A2VDZ0	A2VDZ0	PPP2R5A	protein phosphatase 2 regulatory subunit B'alpha [Source:VGNC Symbol;Acc:VGNC:33260]	7	0.511976	1.18847	37024020	47993016	91684976	138750000	41163024	75918992	63442036	59676984	62964996	60787976	7	7	18.8	18.8	18.8	56.525	0	19.648	16
P41541	P41541	USO1	USO1 vesicle transport factor [Source:VGNC Symbol;Acc:VGNC:36708]	11	0.512885	1.42379	24632016	60178024	38065988	39283000	35751992	74093968	37823988	59905040	47096008	4449091	11	11	18	18	18	107.51	0	28.548	15
P48034	P48034	nan	nan	38	0.512971	-1.8004	25883994	4229183	33441014	71309984	25202988	31251020	3179769	19415002	2.92321e+06	146560080	2	1	39.1	1.5	0.5	147.61	0	10.585	8
F1N2P7;E1BFR4	F1N2P7;E1BFR4	PLXNA4	plexin A4 [Source:VGNC Symbol;Acc:VGNC:33060]	2	0.513596	-1.61056	29559014	5798426	14429008	24898002	47488968	16761010	2.93876e+06	45391980	2.74584e+06	5980826	2	2	2.5	2.5	2.5	160.6	0.0027516	1.7939	6
Q0VCA5	Q0VCA5	SAMHD1	SAM and HD domain containing deoxynucleoside triphosphate triphosphohydrolase 1 [Source:VGNC Symbol;Acc:VGNC:34277]	16	0.513694	-1.48645	42673020	38635008	42240980	55490028	47571980	30699986	96877952	666809920	45658972	45074972	16	16	38.7	38.7	38.7	68.238	0	60.619	31
P13214;A0A3Q1MHG7	P13214;A0A3Q1MHG7	ANXA4	annexin A4 [Source:VGNC Symbol;Acc:VGNC:25966]	17	0.513708	1.09009	1019799360	1335200512	1331000576	1188700416	1063099904	1139599872	1081599360	715820160	1393999744	1000599936	17	17	56.7	56.7	56.7	35.888	0	297.63	134
E1B726;A7E350	E1B726;A7E350	PLG	plasminogen [Source:NCBI gene (formerly Entrezgene);Acc:280897]	43	0.514301	-1.17004	5191493120	4799497728	3300198144	1955800832	4075698944	2154698496	2553900800	2379001344	4502005760	3591500544	43	3	66.3	66.3	6.9	91.242	0	323.31	355
P07107;A0A3Q1M8I0	P07107;A0A3Q1M8I0	DBI	diazepam binding inhibitor, acyl-CoA binding protein [Source:VGNC Symbol;Acc:VGNC:27889]	9	0.514429	1.40988	1380899200	579610304	2278000896	3247699968	969080512	2131400832	3550699776	1360100736	2661501440	9317811200	9	9	63.2	63.2	63.2	10.044	0	111.88	100
G3MWT1;A0A3Q1LLT0	G3MWT1;A0A3Q1LLT0	ENSBTAG00000048423	nan	3	0.514968	-1.34381	140209904	148340048	38427016	38063020	47816000	91593984	68957024	288680128	49995024	93856016	3	2	26.1	26.1	15.6	22.957	0	103.87	16
F6QEU6	F6QEU6	PGM2	phosphoglucomutase 2 [Source:VGNC Symbol;Acc:VGNC:32794]	25	0.515166	-1.07126	1272600448	1569999232	1077699712	1297799424	1514600576	949579712	1143599488	1172800000	1292100224	1087800192	25	25	58.5	58.5	58.5	67.392	0	323.31	145
A6QPK7;A0A3Q1LPM0	A6QPK7;A0A3Q1LPM0	PTI	pancreatic trypsin inhibitor [Source:NCBI gene (formerly Entrezgene);Acc:404172]	2	0.515623	-1.71491	77518040	30724998	89051016	47685008	91704976	5457643	5085116	55318992	46023028	5.04519e+06	1	1	30	13	13	10.933	0.00042463	2.4993	5
P23727;A0A3Q1M401;A0A3Q1LW04	P23727;A0A3Q1M401;A0A3Q1LW04	PIK3R1	phosphoinositide-3-kinase regulatory subunit 1 [Source:VGNC Symbol;Acc:VGNC:32894]	2	0.517236	-1.25968	3.23864e+06	2.91928e+06	7384597	7156253	7327500	9261097	8289956	8571297	2750630	11465547	2	2	3.3	3.3	3.3	83.496	0.00042662	2.55	2
P00442;F1MNQ4	P00442;F1MNQ4	SOD1	superoxide dismutase 1 [Source:NCBI gene (formerly Entrezgene);Acc:281495]	6	0.517466	1.12553	3255898368	3308699648	2314000896	2887801344	2243100416	1801600000	2910199296	1496100096	2906600448	3087398656	6	6	77	77	77	15.682	0	227.68	117
Q95M17;F1MH27;CON__Q95M17	Q95M17;F1MH27;CON__Q95M17	nan	nan	1	0.517745	-1.35706	12981994	7320093	6.6265e+06	3962177	8554701	19416004	3.18231e+06	10750999	1.88447e+06	6178742	1	1	3.2	3.2	3.2	52.129	0.0046154	1.6378	2
A0A3Q1MI34;F1N579	A0A3Q1MI34;F1N579	EPN1	epsin 1 [Source:VGNC Symbol;Acc:VGNC:28546]	4	0.517872	-1.19717	18134002	21476996	17871010	36928012	23586016	19096006	22610006	22276002	7506100	26465016	4	4	13.6	13.6	13.6	57.377	0	15.137	4
P98140;F1MTT3;A0A3Q1M6N6	P98140;F1MTT3;A0A3Q1M6N6	nan	nan	2	0.518952	-1.48083	12929991	35184012	13468007	21980006	20962012	4.92367e+06	3531403	27205002	22831992	2973005	2	2	5.7	5.7	5.7	67.16	0	5.1457	8
Q28852;E1BAB3;A0A0N4STN0;E1BCK5	Q28852;E1BAB3;A0A0N4STN0;E1BCK5	nan	nan	2	0.519041	-1.20026	51277008	78378008	120489944	171980048	72964016	71127040	118789928	110709968	77021968	187400096	2	2	27.2	27.2	27.2	11.417	0	7.4526	17
A0A3Q1LWV8;A0A3Q1LUE9;G3X7I5;A0A3Q1MWF5	A0A3Q1LWV8;A0A3Q1LUE9;G3X7I5	ENSBTAG00000050515	nan	4	0.519477	-1.50949	5583700480	8495202304	2399501568	1896600064	2080100608	314060064	3656699136	4514199552	6971703296	3471598848	4	2	29.5	29.5	19.2	16.433	0	91.806	47
CON__ENSEMBL:ENSBTAP00000038329	CON__ENSEMBL:ENSBTAP00000038329	nan	nan	3	0.519531	-1.58733	938759872	1072000000	93634040	90768000	796029632	607339904	200589904	176689936	73078992	541480064	1	1	38.8	15	15	8.5787	0	20.383	18
P68002;A0A3Q1MAH7	P68002;A0A3Q1MAH7	VDAC2	voltage dependent anion channel 2 [Source:VGNC Symbol;Acc:VGNC:36783]	12	0.519771	1.13045	718980416	621930112	961370304	1389300736	699189952	1005699328	1165699968	1137399296	1020199872	1361000064	12	12	49.7	49.7	49.7	31.619	0	256.74	82
A0A452DI87;Q3T189;A0A3Q1LZ07	A0A452DI87;Q3T189;A0A3Q1LZ07	SDHB	succinate dehydrogenase complex iron sulfur subunit B [Source:VGNC Symbol;Acc:VGNC:34391]	9	0.520007	1.16009	233359872	167969904	340980000	492409792	232469952	336729952	309060032	262970112	310670016	504990240	9	9	42	42	42	29.626	0	51.859	46
A0A3Q1MIN7	A0A3Q1MIN7	ENSBTAG00000050586	nan	4	0.520106	-1.87066	29139996	24984990	1.20334e+06	25783990	48042024	20835992	3.48271e+06	20771000	1396287	58126016	1	1	23.6	15.2	15.2	20.034	0	12.817	7
A0A3Q1MU63;A0A3Q1MHI4;Q3B7N0;F1MKP6	A0A3Q1MU63;A0A3Q1MHI4;Q3B7N0;F1MKP6	CDH13	cadherin 13 [Source:VGNC Symbol;Acc:VGNC:27093]	19	0.520523	-1.12165	2660298240	1810300416	3211598848	2637301504	3337899520	3964901376	2473699840	3332498176	1966698752	3715199232	19	19	34	34	34	76.186	0	224.58	160
Q5E9A3;A0A452DKH0	Q5E9A3;A0A452DKH0	nan	nan	13	0.520765	-1.1687	593910336	310459808	529990048	580869888	776570304	551570112	348149920	975729536	382099904	442670144	13	11	68.5	68.5	59.8	37.497	0	164.24	80
Q1RMI2	Q1RMI2	RHOG	ras homolog family member G [Source:VGNC Symbol;Acc:VGNC:33949]	9	0.520851	-1.14978	125570064	91854952	80605008	107839960	96241064	63113012	68614000	192769904	113620008	97466976	8	8	61.3	55.5	55.5	21.28	0	64.06	25
P19660	P19660	CATHL2	cathelicidin 2 [Source:NCBI gene (formerly Entrezgene);Acc:282165]	4	0.521186	-1.88872	89813040	86040976	73087016	4.00898e+06	31990008	62187016	2.3845e+06	4.40816e+06	54814984	79322048	2	2	25.6	16.5	16.5	20.03	0	11.546	9
Q3ZBF9;F1MW60	Q3ZBF9;F1MW60	nan	nan	2	0.521563	-1.16037	5.22492e+06	7703898	7501903	9183504	10845004	3.55454e+06	8821495	7444500	6887803	4.6722e+06	2	2	12.5	12.5	12.5	31.749	0	5.8905	4
A0A3Q1MQM3;A7E3S8;A0A3Q1M4L0	A0A3Q1MQM3;A7E3S8;A0A3Q1M4L0	ST13	ST13 Hsp70 interacting protein [Source:VGNC Symbol;Acc:VGNC:58446]	8	0.521759	-1.13804	342619872	160130096	275469856	164380000	320029920	311700192	216779952	329160096	198250064	309940192	8	8	24.3	24.3	24.3	42.371	0	41.506	41
P61585;Q3ZBW5	P61585	RHOA	ras homolog family member A [Source:VGNC Symbol;Acc:VGNC:33943]	11	0.521802	-1.04063	943630208	898169536	943100096	1044200128	1036100544	1094299776	842969728	1087699456	917690112	1066299392	11	4	71.5	71.5	24.9	21.768	0	96.836	71
A0A3Q1MIR0;A0A3Q1LIX8;E1BHK8;A4FUI2;A0A3Q1LW50	A0A3Q1MIR0;A0A3Q1LIX8;E1BHK8;A4FUI2;A0A3Q1LW50	ENSBTAG00000051395	nan	1	0.522456	1.20288	33804000	55649008	31883986	88704032	27210002	31686984	52965032	40167020	73465992	75707008	1	1	15.1	15.1	15.1	8.55	0	5.6108	10
A0A452DJK3;F2Z4E8;F2Z4F9;P62808;Q2KII5;Q2M2T1;Q32L48;Q32S29;A0A3Q1M4L6;G3MWH4;E1BDE9;E1B7N8;G3N011;G3MYB1;E1BL10;F1MJU1;E1B975	A0A452DJK3;F2Z4E8;F2Z4F9;P62808;Q2KII5;Q2M2T1;Q32L48;Q32S29;A0A3Q1M4L6;G3MWH4;E1BDE9;E1B7N8;G3N011	H2BC18	H2B clustered histone 18 [Source:VGNC Symbol;Acc:VGNC:83596]	8	0.522631	-1.41683	1681100800	1365500544	760489792	760839744	1379100288	617140224	115670080	473330176	1489199104	1145200256	2	0	53.2	7.9	0	13.92	0	7.0191	29
F1MLV1;A0A3Q1M8B0;A0A3Q1LQF0;Q2KIW6	F1MLV1;A0A3Q1M8B0;A0A3Q1LQF0;Q2KIW6	PSMC6	proteasome 26S subunit, ATPase 6 [Source:VGNC Symbol;Acc:VGNC:33460]	14	0.522633	-1.13034	166659936	311649920	199040032	266060096	165529936	178480112	275969984	221809920	216539920	383160192	14	14	52.2	52.2	52.2	44.172	0	56.534	53
Q3ZC13;A0A452DIL3;A0A3Q1MCG7	Q3ZC13;A0A452DIL3	AP2M1	adaptor related protein complex 2 subunit mu 1 [Source:VGNC Symbol;Acc:VGNC:25985]	8	0.523	-1.16857	64378980	62237020	95749024	138129904	94820984	81225040	46664016	123070064	117119944	123700048	8	8	22.5	22.5	22.5	49.654	0	16.866	18
A0A3Q1LUD3;A0A3Q1MC58;F1N549;A0A3Q1LP81;A0A3Q1MSH7;A0A3Q1MHR8	A0A3Q1LUD3;A0A3Q1MC58;F1N549;A0A3Q1LP81;A0A3Q1MSH7;A0A3Q1MHR8	DPYD	dihydropyrimidine dehydrogenase [Source:VGNC Symbol;Acc:VGNC:28193]	8	0.523102	-1.47157	29266014	6.62066e+06	35386000	52459024	35362012	32460992	20385988	75678984	5134159	57412984	8	1	9.9	9.9	1.6	109.11	0	22.97	10
Q3T165	Q3T165	PHB	prohibitin [Source:VGNC Symbol;Acc:VGNC:32808]	13	0.523243	1.15996	243440112	167159968	264400112	537869824	228030000	310559968	336680096	339150176	215549936	411140160	13	13	59.6	59.6	59.6	29.804	0	83.024	65
F1N3J0;P00257	F1N3J0;P00257	FDX1	ferredoxin 1 [Source:VGNC Symbol;Acc:VGNC:54432]	1	0.523288	-1.21795	8847998	13465995	8815899	11399994	5304703	5904601	11412993	16139001	13336005	23903986	1	1	11.4	11.4	11.4	20.614	0	11.238	8
CON__P07477	CON__P07477	nan	nan	1	0.524096	-1.21083	311530048	129230008	238940016	100559968	234229968	150340064	99822040	186909920	101349968	91736992	1	1	8.1	8.1	8.1	26.558	0	7.586	10
Q3T168	Q3T168	CACYBP	calcyclin binding protein [Source:VGNC Symbol;Acc:VGNC:26693]	11	0.524877	1.16863	89776000	53710024	94413064	183950016	84218000	104799936	89924960	149529920	67834968	75847968	11	11	64.8	64.8	64.8	26.332	0	41.269	27
A0A3Q1MQR5;A5D7C4	A0A3Q1MQR5;A5D7C4	TNPO3	transportin 3 [Source:VGNC Symbol;Acc:VGNC:36201]	1	0.524981	1.1877	3624174	4.0936e+06	2418701	6181504	4.45877e+06	5.65824e+06	4696556	6.0225e+06	2333639	2.211e+06	1	1	2.2	2.2	2.2	96.578	0.0031238	1.7534	2
F1MHR4;F1MHT2	F1MHR4	PIP4K2A	phosphatidylinositol-5-phosphate 4-kinase type 2 alpha [Source:VGNC Symbol;Acc:VGNC:32906]	5	0.525076	1.26787	26372006	33233996	22614998	31159020	5.18684e+06	23520002	17694990	21850986	27416986	33597980	5	5	16	16	16	46.11	0	38.021	15
P28782	P28782	S100A8	S100 calcium binding protein A8 [Source:VGNC Symbol;Acc:VGNC:34246]	5	0.525087	1.30404	235310096	175559920	117010056	58430976	55160004	58293016	173039904	121639936	147180064	39272976	5	5	52.8	52.8	52.8	10.46	0	12.409	18
Q3T0E7	Q3T0E7	PPP1CA	protein phosphatase 1 catalytic subunit alpha [Source:NCBI gene (formerly Entrezgene);Acc:516175]	9	0.525719	-1.12797	130070072	134459984	168620032	251539872	158179984	148740080	180830080	225749984	149749920	297199872	9	2	36.4	36.4	6.4	37.512	0	76.346	58
G3N016	G3N016	CRKL	CRK like proto-oncogene, adaptor protein [Source:VGNC Symbol;Acc:VGNC:53897]	4	0.52623	1.18202	51405976	28009008	45270976	55940008	80749960	47752004	52907016	75649976	58168992	23644992	3	3	20.2	17.9	17.9	33.244	0	12.796	9
Q29RZ0	Q29RZ0	ACAT1	acetyl-CoA acetyltransferase 1 [Source:VGNC Symbol;Acc:VGNC:25529]	17	0.526248	1.27233	1125300480	489320096	1658600576	3383999488	1147799808	1707699328	2178999808	1829899648	1202299264	2997398784	17	17	56.4	56.4	56.4	44.889	0	323.31	146
A0A3Q1MD78;F1MYW7;A0A3Q1M7Q7	A0A3Q1MD78;F1MYW7;A0A3Q1M7Q7	HM13	histocompatibility minor 13 [Source:VGNC Symbol;Acc:VGNC:29868]	2	0.526342	-1.33276	3.95971e+06	7.90803e+06	4110076	14263996	11812997	11362001	11106005	31583010	9992503	24695992	2	2	4.2	4.2	4.2	50.561	0.00082338	2.2382	4
E1BH78	E1BH78	SNRNP200	small nuclear ribonucleoprotein U5 subunit 200 [Source:VGNC Symbol;Acc:VGNC:35068]	12	0.526689	-1.33592	14568996	8492677	22781004	20993988	24897016	27088002	26204002	116290008	22704002	37443024	12	12	9.1	9.1	9.1	244.27	0	14.002	9
F1MYC9;A0A3Q1MXU7;A0A3Q1LUF1;A0A3Q1LWU2;E1BMN5	F1MYC9;A0A3Q1MXU7;A0A3Q1LUF1	SPTBN1	spectrin beta, non-erythrocytic 1 [Source:VGNC Symbol;Acc:VGNC:35253]	117	0.526757	1.06733	5399095296	5055700480	6506005504	6420200960	5520296960	7402894848	6078194176	5109996544	6487607296	7873402368	117	112	64.4	64.4	62.1	274.39	0	323.31	794
E1BB08;A0A3Q1LJU5	E1BB08;A0A3Q1LJU5	EML2	EMAP like 2 [Source:VGNC Symbol;Acc:VGNC:28476]	7	0.527338	1.30295	36676996	47656016	45140988	49513984	46304992	69206992	31073988	7.5077e+06	40665976	56549980	7	7	14.9	14.9	14.9	70.989	0	12.453	11
P49951;F1MPU0	P49951;F1MPU0	CLTC	clathrin heavy chain [Source:VGNC Symbol;Acc:VGNC:27471]	70	0.527409	-1.09476	1890499328	2104100224	2681201408	3226801408	2240501248	2606899712	2166699264	3807398656	2438501376	2745499648	70	70	55.3	55.3	55.3	191.59	0	323.31	380
Q7YS82;Q0VBX9	Q7YS82;Q0VBX9	nan	nan	1	0.528299	1.21379	1054800704	1057699712	636939904	2471800576	1143599488	2028299392	1730099200	2197399040	1141000448	2340500992	1	1	2.8	2.8	2.8	34.207	0.0084934	1.2575	20
Q3T094	Q3T094	ETHE1	ETHE1 persulfide dioxygenase [Source:VGNC Symbol;Acc:VGNC:28623]	1	0.528523	-1.53645	1318977	3.11459e+06	20955998	8692721	17258000	26114014	8958737	24917992	5.13763e+06	4203947	1	1	5.5	5.5	5.5	27.9	0.000429	2.5882	3
P23934;A8YXY4	P23934;A8YXY4	NDUFS6	NADH:ubiquinone oxidoreductase subunit S6 [Source:VGNC Symbol;Acc:VGNC:31971]	3	0.528695	-1.83177	1788446	1.42834e+06	39105988	18160994	2.2944e+06	20214010	4982340	30731984	4.00677e+06	68629968	3	3	39.5	39.5	39.5	13.413	0	7.3576	6
Q2KIX7	Q2KIX7	ENSBTAG00000030683	protein HP-25 homolog 1 [Source:NCBI gene (formerly Entrezgene);Acc:511240]	6	0.529527	-1.16732	1346599296	1177400064	749359552	464560192	1462300672	802040384	848150016	1191000320	1382199680	829679744	6	6	38.7	38.7	38.7	22.555	0	280.03	46
G3MWT9;A0A3Q1MSB2	G3MWT9;A0A3Q1MSB2	AKAP12	A-kinase anchoring protein 12 [Source:VGNC Symbol;Acc:VGNC:25782]	39	0.529766	1.11339	680519872	455249760	771649664	566549632	872700032	907070528	599219840	469669824	573290176	487650016	39	39	36.6	36.6	36.6	177.73	0	323.31	133
Q862I1	Q862I1	RPL24	ribosomal protein L24 [Source:VGNC Symbol;Acc:VGNC:34113]	4	0.529868	-1.16438	106339936	129460008	98379024	45336024	53305036	115339928	67748032	109789952	99221008	107330048	4	4	25.5	25.5	25.5	17.779	0	9.9753	17
E1BIB4	E1BIB4	HNRNPL	heterogeneous nuclear ribonucleoprotein L [Source:VGNC Symbol;Acc:VGNC:54437]	10	0.529962	-1.12301	87047952	140140048	84642056	93799944	80106024	53035032	80028960	102269960	127609984	81287024	10	10	31	31	31	64.075	0	37.383	24
CON__Q3SX28;A0A3Q1MYN2;F6Q5N6;E1BI15	CON__Q3SX28	nan	nan	12	0.532189	1.27881	507349792	1243899776	558599680	496639840	539509952	380349984	1514500480	376429984	1824199040	548620352	7	2	42.6	27.5	6.7	33.012	0	78.052	52
P10575;G8JKV3;E1B773	P10575;G8JKV3;E1B773	GLRX	glutaredoxin [Source:NCBI gene (formerly Entrezgene);Acc:515416]	4	0.532271	-1.29265	59902980	238040144	49620996	61730020	75942984	36706004	86802944	124869952	209550000	79552040	4	4	37.7	37.7	37.7	11.783	0	17.48	19
Q3T035;A0A3Q1MQH2	Q3T035;A0A3Q1MQH2	ARPC3	actin related protein 2/3 complex subunit 3 [Source:VGNC Symbol;Acc:VGNC:53890]	5	0.532508	-1.10671	178200016	241959952	146550000	167040016	202030016	186050000	180359968	326619840	212899872	150890048	5	5	38.2	38.2	38.2	20.546	0	30.812	57
P41976;E1BHL1	P41976;E1BHL1	nan	nan	6	0.532992	1.27701	196579952	59083024	319400128	206370128	299379872	167449952	431079936	211600080	145720000	105110064	6	6	38.7	38.7	38.7	24.638	0	84.736	36
A5D7P3;F6QJE8;P43033	A5D7P3;F6QJE8;P43033	PAFAH1B1	platelet activating factor acetylhydrolase 1b regulatory subunit 1 [Source:VGNC Symbol;Acc:VGNC:50241]	7	0.533586	1.23508	75721024	62455040	119779984	75229984	110909944	85240040	79676032	53314972	65834028	20035006	7	7	20.5	20.5	20.5	46.67	0	11.56	18
Q32LN7;A0A3Q1MGS1	Q32LN7;A0A3Q1MGS1	WDR61	WD repeat domain 61 [Source:VGNC Symbol;Acc:VGNC:50151]	2	0.533616	-1.22817	13060926	13053141	12036003	7.17536e+06	12359004	4.37093e+06	10952914	3721010	5093102	8838002	2	2	15.1	15.1	15.1	33.568	0	5.5223	4
Q3T0M0;G3X6P5	Q3T0M0;G3X6P5	VPS29	VPS29 retromer complex component [Source:VGNC Symbol;Acc:VGNC:36816]	6	0.535958	-1.91001	3.94505e+06	4.11075e+06	86439000	103799952	122180032	84771960	88326048	75285008	3.6556e+06	87173024	6	6	34.9	34.9	34.9	20.917	0	21.246	15
A1A4K3;A0A452DJ09	A1A4K3;A0A452DJ09	nan	nan	9	0.536322	1.12805	38044004	47365008	32728986	57127992	24865994	42762984	39593020	66164024	54926988	43385008	9	9	8.9	8.9	8.9	126.93	0	17.271	9
Q2KHU8;G3MWU5;A0A3Q1M1J7	Q2KHU8;G3MWU5;A0A3Q1M1J7	EIF2S3	eukaryotic translation initiation factor 2 subunit gamma [Source:NCBI gene (formerly Entrezgene);Acc:512350]	5	0.536807	1.65533	37537992	13691160	35570008	40533024	4.31976e+06	50223976	34527000	76939024	3.01634e+06	3956163	5	5	15.5	15.5	15.5	51.065	0	8.7291	7
A0A3Q1MF01;A0A3Q1MEZ2	A0A3Q1MF01;A0A3Q1MEZ2	GSTZ1	glutathione S-transferase zeta 1 [Source:VGNC Symbol;Acc:VGNC:29688]	1	0.536877	-1.40478	11480002	2.56339e+06	10457006	3.12036e+06	12312003	16287007	2.22057e+06	12410006	2.44301e+06	4.22764e+06	1	1	3.7	3.7	3.7	29.753	0.0020048	1.971	4
A6H713;A0A3Q1M1X5	A6H713;A0A3Q1M1X5	LIPA	lipase A, lysosomal acid type [Source:VGNC Symbol;Acc:VGNC:30904]	6	0.537075	-1.96263	7.011e+06	27713998	2.0654e+06	5786196	2.5864e+06	2.6644e+06	11527819	252019872	1.54195e+06	1.4995e+06	6	6	22.3	22.3	22.3	45.7	0	23.957	7
A0A452DI45;A0A3Q1LR88;P79136;A0A3Q1LPZ4	A0A452DI45;A0A3Q1LR88;P79136;A0A3Q1LPZ4	CAPZB	capping actin protein of muscle Z-line subunit beta [Source:VGNC Symbol;Acc:VGNC:26759]	14	0.537119	-1.08989	422649984	334660032	364109792	374760032	395899840	450070240	293070144	618309696	433059808	466469920	14	2	57.4	57.4	3.2	31.26	0	95.182	66
A0A3Q1N2S6;A5D7S6	A0A3Q1N2S6;A5D7S6	PEF1	penta-EF-hand domain containing 1 [Source:VGNC Symbol;Acc:VGNC:32739]	2	0.537312	1.25851	26007998	28128014	27058008	13045999	17281996	26078996	14763005	4713407	18501000	12347996	2	2	8.6	8.6	8.6	29.395	0	3.8837	8
A0A3Q1MJK0;Q2HJD0	A0A3Q1MJK0;Q2HJD0	FAF2	Fas associated factor family member 2 [Source:VGNC Symbol;Acc:VGNC:28706]	1	0.53887	-1.13445	10408001	19520012	12914001	20086990	20465002	9996494	12174001	8970399	14337998	14811998	1	1	4.3	4.3	4.3	49.459	0	3.1275	3
Q2KHX3	Q2KHX3	PRAF2	PRA1 domain family member 2 [Source:VGNC Symbol;Acc:VGNC:33283]	1	0.540359	1.20715	13516007	18940994	7.6009e+06	8.2623e+06	3.40442e+06	10780005	7740703	7.98627e+06	10972001	10190003	1	1	10.1	10.1	10.1	19.174	0	3.2573	3
Q32KY0;F1MS32	Q32KY0;F1MS32	nan	nan	4	0.542331	1.25721	156670032	189480064	109619968	83218992	101240024	65983028	196150032	129390024	170799984	33726016	4	4	26.5	26.5	26.5	21.401	0	16.651	22
G3N0S9;CON__ENSEMBL:ENSBTAP00000034412	G3N0S9;CON__ENSEMBL:ENSBTAP00000034412	ENSBTAG00000047621	nan	9	0.542637	-1.14177	1776300800	1697798784	1047899584	852989952	1355700608	667850048	1186999680	943269696	1461999104	1497699072	9	9	47.4	47.4	47.4	21.488	0	74.324	74
F1N468	F1N468	ADK	adenosine kinase [Source:NCBI gene (formerly Entrezgene);Acc:783572]	9	0.542789	1.48162	3.0931e+06	30533016	2.8853e+06	18511006	1.5294e+06	2917500	6423802	2.9331e+06	8887495	3.38003e+06	1	1	33.3	7	7	38.532	0	7.411	3
F1N0R5;A0A3Q1LLU1;P80012	F1N0R5;A0A3Q1LLU1	VWF	von Willebrand factor [Source:VGNC Symbol;Acc:VGNC:36860]	39	0.542962	1.26284	627019968	1234600320	493789888	373460224	296460128	353170144	803180032	208980064	1016799872	556760128	39	39	19	19	19	308.14	0	154.05	145
A0A3Q1M849;A0A3Q1LTK9;A0A3Q1M6A2;A0A3Q1N1N6;A0A3Q1LI93;A0A3Q1M299;F1MPE1	A0A3Q1M849;A0A3Q1LTK9;A0A3Q1M6A2;A0A3Q1N1N6;A0A3Q1LI93;A0A3Q1M299;F1MPE1	CD109	CD109 molecule [Source:VGNC Symbol;Acc:VGNC:27002]	14	0.543441	-1.09881	84846968	156649952	91551008	115159976	126809952	117590048	137649920	119610032	149729920	174379936	14	14	14	14	14	157.78	0	80.17	47
A0A3Q1LW23;A0A3Q1LY56;A0A3Q1LRD6;E1BGC1;A0A3Q1MLC6	A0A3Q1LW23;A0A3Q1LY56;A0A3Q1LRD6;E1BGC1;A0A3Q1MLC6	MCCC1	methylcrotonoyl-CoA carboxylase 1 [Source:VGNC Symbol;Acc:VGNC:31298]	9	0.544316	1.19168	78246008	34312988	117799960	121699936	78926000	92674048	118469976	73528960	88696056	164490000	9	9	22.3	22.3	22.3	77.873	0	30.968	23
F1MIZ9;A0A3Q1NKI3;A0A3Q1LJF4;A0A3Q1MUS6	F1MIZ9;A0A3Q1NKI3;A0A3Q1LJF4;A0A3Q1MUS6	KPNA3	karyopherin subunit alpha 3 [Source:VGNC Symbol;Acc:VGNC:30702]	2	0.54494	-1.26505	2887416	3.9554e+06	6.5628e+06	4.84612e+06	1.49563e+06	3153111	5442303	8355701	4.55385e+06	10921002	1	1	10.5	4.7	4.7	53.62	0.0012235	2.1524	2
P11151	P11151	LPL	lipoprotein lipase [Source:VGNC Symbol;Acc:VGNC:30969]	9	0.545469	1.59118	117919936	7.88598e+06	223480064	240630000	130740040	259220064	321820000	383719840	96204040	252520144	9	9	28.2	28.2	28.2	53.377	0	76.424	40
A0A3Q1MFE4;F1MXX0;A0A3Q1LYI6	A0A3Q1MFE4;F1MXX0;A0A3Q1LYI6	IMMT	inner membrane mitochondrial protein [Source:VGNC Symbol;Acc:VGNC:30181]	21	0.545734	1.42013	85498048	39135988	246529952	629000128	110250024	268820064	309349888	284279936	213239872	545980032	21	21	37.8	37.8	37.8	83.529	0	121.88	57
A7MBA2	A7MBA2	PSMD1	proteasome 26S subunit, non-ATPase 1 [Source:VGNC Symbol;Acc:VGNC:33461]	15	0.546005	-1.18239	112380048	266370160	148929952	236249936	131830040	175980064	195849968	174570016	205179904	475260224	15	15	24.2	24.2	24.2	105.89	0	84.801	43
E1BJ08;E1BKU3	E1BJ08;E1BKU3	ENSBTAG00000038540	glutathione S-transferase omega-1 [Source:NCBI gene (formerly Entrezgene);Acc:785216]	8	0.546028	-1.55599	22334008	35285980	40985992	13096996	44435004	41602016	2.90033e+06	44452984	25936988	2.92274e+06	3	3	31.1	16	16	38.033	0	3.217	7
A0A3Q1LPX6;P34942;G5E543;A0A3Q1LW79	A0A3Q1LPX6;P34942;G5E543;A0A3Q1LW79	NDUFA10	NADH:ubiquinone oxidoreductase subunit A10 [Source:VGNC Symbol;Acc:VGNC:59187]	6	0.546184	1.25758	47937976	31292984	115280016	178660016	54044020	135170064	101449976	114540016	87328984	146020080	6	6	23.8	23.8	23.8	39.052	0	34.297	22
Q2KJA9	Q2KJA9	ESAM	endothelial cell adhesion molecule [Source:VGNC Symbol;Acc:VGNC:50042]	9	0.546269	-1.16565	228319904	215620048	222289888	204359888	185930000	202799920	146269904	112439936	73767024	219270080	9	9	37.1	37.1	37.1	41.798	0	95.764	40
Q9XT56;A0A3Q1MSB5	Q9XT56;A0A3Q1MSB5	F11R	F11 receptor [Source:VGNC Symbol;Acc:VGNC:50010]	4	0.546912	1.32572	29716020	36415988	56816012	22546008	34732980	42793980	34439012	23021006	31383012	4.57409e+06	4	4	22.1	22.1	22.1	32.455	0	24.244	7
P40673;F1MF42	P40673;F1MF42	HMGB2	high mobility group box 2 [Source:NCBI gene (formerly Entrezgene);Acc:540444]	6	0.547603	1.16605	477049920	450600128	198749984	255370160	267850176	191890112	293639904	336889824	414400224	163290064	5	5	27.8	22	22	24.033	0	28.374	26
F1MNS5	F1MNS5	ENPP1	ectonucleotide pyrophosphatase/phosphodiesterase 1 [Source:VGNC Symbol;Acc:VGNC:28504]	8	0.548005	-1.24218	85418960	65556008	48106028	67258976	69842040	67551000	28361998	109539992	21944002	29607982	8	8	10.5	10.5	10.5	104.39	0	17.393	17
Q1JQD3	Q1JQD3	PON3	paraoxonase 3 [Source:VGNC Symbol;Acc:VGNC:33162]	5	0.548028	-1.80417	9766576	4296547	6.62721e+06	135249968	40438016	6748049	2824738	80854976	24089994	124540048	5	5	24.3	24.3	24.3	39.914	0	59.195	10
Q3SZB4;A0A3Q1MKZ2	Q3SZB4;A0A3Q1MKZ2	ACADM	acyl-CoA dehydrogenase medium chain [Source:VGNC Symbol;Acc:VGNC:25524]	9	0.548524	1.13447	130910056	91962000	156260048	233449984	159670080	230549968	205300112	207919888	144860048	233739968	9	9	31.1	31.1	31.1	46.573	0	70.521	29
Q3SZ27;A0A3Q1M5I9	Q3SZ27;A0A3Q1M5I9	APOOL	apolipoprotein O like [Source:VGNC Symbol;Acc:VGNC:26036]	4	0.549056	-1.31427	20227002	24427998	40179024	75716016	29467008	6.56276e+06	50776988	42478992	27226016	44348028	4	4	26.5	26.5	26.5	29.114	0	11.201	7
G3N3N1	G3N3N1	ARF6	ADP ribosylation factor 6 [Source:VGNC Symbol;Acc:VGNC:26061]	4	0.549567	-1.70164	44271992	6017349	37055016	3.5041e+06	36272992	39314016	4358392	63795968	3.54211e+06	2.60346e+06	4	4	33.1	33.1	33.1	20.082	0	9.6211	8
A2VE13	A2VE13	MAL2	mal, T cell differentiation protein 2 [Source:VGNC Symbol;Acc:VGNC:54901]	2	0.550389	1.14644	364970080	200580096	310000032	393789856	442319712	636220352	432670080	359179968	265620064	537139968	2	2	18.2	18.2	18.2	19.146	0	15.097	35
A0A3Q1LP28;F1MWY9;Q3ZC57	A0A3Q1LP28;F1MWY9	ECI2	enoyl-CoA delta isomerase 2 [Source:VGNC Symbol;Acc:VGNC:28310]	3	0.550893	-1.37208	4202380	8787587	53208996	34783988	21527000	39707980	19842996	27200004	20764986	42478992	3	3	10.8	10.8	10.8	49.06	0	37.536	6
P56560;A0A140T837	P56560;A0A140T837	nan	nan	8	0.551103	1.1847	99904024	55339036	89582032	175569888	100669976	160950000	121110080	98041056	72851048	218140096	6	6	25.8	20.6	20.6	58.42	0	112.7	19
Q3SX08	Q3SX08	EMD	emerin [Source:VGNC Symbol;Acc:VGNC:28469]	5	0.551381	-1.20523	92410016	83472984	64715972	27123014	105479936	64603988	36934992	53171024	63098996	31676010	5	5	23.4	23.4	23.4	29.471	0	17.181	18
Q5E9A6	Q5E9A6	VPS25	vacuolar protein sorting 25 homolog [Source:VGNC Symbol;Acc:VGNC:36813]	2	0.553406	-1.41729	3.18631e+06	14437003	6129397	12764003	25653016	3.92234e+06	13325008	19909004	6.7672e+06	1.82014e+06	2	2	14.2	14.2	14.2	20.746	0	4.0502	10
P79134;A0A3Q1M318;A0A3Q1N703	P79134;A0A3Q1M318;A0A3Q1N703	ANXA6	annexin A6 [Source:VGNC Symbol;Acc:VGNC:25968]	37	0.553474	1.12021	1441499264	1718600320	2690501120	3462797824	2014800000	3233399296	2983000832	2533099264	2393899520	2768700672	37	37	63.6	63.6	63.6	75.907	0	323.31	242
A4IFU2;Q08DI5	A4IFU2;Q08DI5	RAP2B	RAP2B, member of RAS oncogene family [Source:NCBI gene (formerly Entrezgene);Acc:784133]	2	0.553506	-1.25042	18961992	9759064	20461998	18775994	21902006	31249986	8954131	29426988	5630529	13323000	2	1	12	12	6.6	20.488	0	4.5594	8
A6QR61;A0A3Q1LVA8;A0A3Q1MDW5	A6QR61;A0A3Q1LVA8;A0A3Q1MDW5	SNX12	sorting nexin 12 [Source:VGNC Symbol;Acc:VGNC:35093]	5	0.5541	1.26378	29984018	4.46182e+06	24133986	23047014	29933992	25452012	17196006	30344002	27546004	26422994	3	3	44.4	34.6	34.6	18.884	0	12.52	12
Q29RN1;A0A3Q1M0U3;A6QLW6;A0A3Q1LGV7;A0A3Q1LIZ0	Q29RN1;A0A3Q1M0U3;A6QLW6;A0A3Q1LGV7;A0A3Q1LIZ0	SORBS3	sorbin and SH3 domain containing 3 [Source:VGNC Symbol;Acc:VGNC:35129]	8	0.554206	-1.30599	51959980	63746984	36387980	36680004	44378000	34569980	25327010	52958032	9192590	10690746	8	8	17.2	17.2	17.2	74.299	0	13.917	12
Q95M18	Q95M18	HSP90B1	heat shock protein 90 beta family member 1 [Source:VGNC Symbol;Acc:VGNC:49984]	37	0.555081	-1.09468	1285100032	1179400448	1319100544	1461299584	1419099392	1366699776	1517099648	2656899328	1313399808	1370499456	37	36	47.3	47.3	45.8	92.426	0	246.7	198
Q6QRN6;A0A3Q1MF13	Q6QRN6;A0A3Q1MF13	nan	nan	6	0.555365	-1.09238	118490032	139060000	120970056	172089904	139310064	107050024	152450080	128640048	134789968	231439888	6	6	33.7	33.7	33.7	31.363	0	42.703	32
P00432;A0A3Q1LKF1;A0A3Q1MQP3	P00432;A0A3Q1LKF1;A0A3Q1MQP3	CAT	catalase [Source:VGNC Symbol;Acc:VGNC:26792]	30	0.556781	1.08068	7581698048	6993803776	6593096192	7579392512	7103690752	6447505408	7700597760	4194597376	5726205440	8067003392	30	30	69.6	69.6	69.6	59.915	0	323.31	402
A7MB57;F1N261;F1MWN2;A0JNB0;A0A3Q1MYA3;E1BIM8	A7MB57;F1N261;F1MWN2;A0JNB0;A0A3Q1MYA3;E1BIM8	YES1	YES proto-oncogene 1, Src family tyrosine kinase [Source:VGNC Symbol;Acc:VGNC:37022]	2	0.557334	1.39064	17557988	2266181	12011999	16857992	15965004	19072996	23452002	12324999	2.55267e+06	12132002	2	2	5.2	5.2	5.2	60.596	0.0049866	1.6007	7
E1BBY7;A0A3Q1M008;A0A3Q1M0Q8;E1BBT9;A0A3Q1LV64;A0A3Q1MKH6;A0A3Q1M7L5	E1BBY7	HSPA4	heat shock protein family A (Hsp70) member 4 [Source:VGNC Symbol;Acc:VGNC:52242]	12	0.557434	-1.1887	64774008	37345976	97843976	103539952	95985016	69199032	97398064	149289920	84033040	172170016	12	11	20.1	20.1	18.5	94.508	0	39.929	41
F1MNK0	F1MNK0	BCL2L13	BCL2 like 13 [Source:VGNC Symbol;Acc:VGNC:56193]	5	0.558551	1.29297	21289002	14236998	56206964	58487008	54852968	79014952	55669980	60284012	25792992	14773998	5	5	27.2	27.2	27.2	30.347	0	32.306	15
Q3T0P6;G3X7N4;A0A3Q1MPQ0	Q3T0P6;G3X7N4	PGK1	phosphoglycerate kinase 1 [Source:VGNC Symbol;Acc:VGNC:32789]	25	0.558562	1.0984	4541700608	3593499904	5062696448	7724089856	4759701504	6032307200	5912997888	5894795776	4960400384	7605390336	25	25	69.3	69.3	69.3	44.537	0	323.31	270
F1MQG2;A0A3Q1LLC3	F1MQG2;A0A3Q1LLC3	RFNG	RFNG O-fucosylpeptide 3-beta-N-acetylglucosaminyltransferase [Source:VGNC Symbol;Acc:VGNC:55866]	1	0.558741	-1.72818	101000056	10698820	48329016	5094166	76926008	4.48488e+06	2.9072e+06	32742012	48847016	3.8786e+06	1	1	3.3	3.3	3.3	36.224	0.0098684	1.188	5
P00435	P00435	GPX1	glutathione peroxidase 1 [Source:NCBI gene (formerly Entrezgene);Acc:281209]	13	0.558796	1.24423	735580288	1303000064	436640288	525270336	435389984	328839968	1216299648	302840032	1165599744	805250112	13	13	76.1	76.1	76.1	22.659	0	81.006	86
Q0VCM0	Q0VCM0	S100A16	S100 calcium binding protein A16 [Source:VGNC Symbol;Acc:VGNC:34241]	1	0.559693	-1.07356	104170032	94098040	77530032	119029984	125289984	82625032	99296984	110410032	74561024	107180024	1	1	11.7	11.7	11.7	11.776	0	3.754	11
Q3T0A3	Q3T0A3	CFD	complement factor D [Source:VGNC Symbol;Acc:VGNC:97253]	4	0.560847	1.70747	77489968	5.84835e+06	3.6248e+06	34987984	113639984	52832996	3.81461e+06	77350048	40527988	8188534	4	4	23.9	23.9	23.9	27.878	0	19.539	8
A6H7B5;A0A3Q1MRF3	A6H7B5;A0A3Q1MRF3	COPS3	COP9 signalosome subunit 3 [Source:VGNC Symbol;Acc:VGNC:27600]	4	0.561521	-1.16001	58877012	99407976	60738008	85067008	59606964	51249968	83744016	41342020	43713992	132650000	4	4	17	17	17	47.799	0	25.31	15
A5PKI0;A0A3Q1ND22;A0A3Q1M1L4	A5PKI0;A0A3Q1ND22;A0A3Q1M1L4	APPL1	adaptor protein, phosphotyrosine interacting with PH domain and leucine zipper 1 [Source:VGNC Symbol;Acc:VGNC:26040]	6	0.563276	1.10289	67541984	73577968	56980000	61492012	38864980	44276028	53296016	40587020	76205992	69210016	6	6	16.7	16.7	16.7	79.537	0	14.899	15
Q3ZBH5	Q3ZBH5	PA2G4	proliferation-associated 2G4 [Source:VGNC Symbol;Acc:VGNC:82306]	6	0.563351	1.45996	142369968	5556256	113539968	93061040	106799952	88177056	85105024	156109936	77914952	111039936	6	6	20.6	20.6	20.6	43.802	0	14.036	18
P06623	P06623	CNP	2',3'-cyclic nucleotide 3' phosphodiesterase [Source:VGNC Symbol;Acc:VGNC:27525]	3	0.56373	1.3669	78917968	64666964	68717032	44861008	79440008	53256996	54088980	57224976	50113012	5301870	3	3	14.8	14.8	14.8	44.875	0	37.285	12
A0A452DJF6;Q3T025;G3N288;F1MQJ8;E1B871;F1N0W3;E1BG46;A0A452DJL1;A0A3Q1MGH0;G3N3W9;A0A3Q1M7E8	A0A452DJF6;Q3T025;G3N288;F1MQJ8;E1B871;F1N0W3;E1BG46	RPL17	ribosomal protein L17 [Source:NCBI gene (formerly Entrezgene);Acc:514046]	3	0.565601	1.32448	116480032	16223996	152700000	144879968	173319904	121759968	131620016	212720080	143890032	104529968	3	3	23.4	23.4	23.4	19.799	0	16.307	22
Q9NZ50;A0A3Q1MCS6	Q9NZ50;A0A3Q1MCS6	SNCG	synuclein gamma [Source:VGNC Symbol;Acc:VGNC:35062]	4	0.566531	1.61143	25273994	36068988	1397275	42317000	21712014	31059982	75241024	103709968	8.36554e+06	16956994	4	4	38.6	38.6	38.6	13.253	0	13.368	10
F1MXA4	F1MXA4	ADD2	adducin 2 [Source:VGNC Symbol;Acc:VGNC:25654]	6	0.568328	1.45848	36619000	86634984	18876000	7.1928e+06	3.29713e+06	15011009	40774996	18574010	43459980	10600993	5	5	12	10.9	10.9	80.61	0	9.6824	9
P14568;A0A3Q1MM52	P14568;A0A3Q1MM52	ASS1	argininosuccinate synthase 1 [Source:VGNC Symbol;Acc:VGNC:26224]	3	0.568858	1.40188	18609994	18584006	17456010	34129976	26012984	39909976	17012998	77194968	21837990	2670193	3	3	15.8	15.8	15.8	46.417	0	19.863	5
A3KN22;A0A3Q1MF04	A3KN22;A0A3Q1MF04	UBE2M	ubiquitin conjugating enzyme E2 M [Source:VGNC Symbol;Acc:VGNC:36589]	3	0.569117	-1.50903	2.42344e+06	7219160	13574996	2.20521e+06	1.93636e+06	44946020	5296959	16752990	6.78849e+06	21260004	3	3	20.8	20.8	20.8	20.9	0	2.9794	4
Q3ZBA8;F1MTZ1	Q3ZBA8;F1MTZ1	NDRG2	NDRG family member 2 [Source:VGNC Symbol;Acc:VGNC:50007]	9	0.569154	1.13061	175810064	142120048	198279936	312620096	142080032	212010032	289089920	219630128	162890096	337770176	9	9	46.5	46.5	46.5	39.208	0	112.57	37
A6QPJ6	A6QPJ6	FKBP7	FKBP prolyl isomerase 7 [Source:VGNC Symbol;Acc:VGNC:29026]	2	0.569322	-1.48236	5.74227e+06	2.3679e+06	28060006	9580094	29842004	26648008	6730870	25145010	2.71e+06	3.83877e+06	2	2	11.5	11.5	11.5	25.153	0	3.373	4
P42899;F1MH76	P42899	RPLP2	ribosomal protein lateral stalk subunit P2 [Source:VGNC Symbol;Acc:VGNC:34119]	5	0.569807	-1.14535	432940160	254729840	434399872	352150016	444380000	405479744	323430144	931379648	352919968	303680000	5	5	73.9	73.9	73.9	11.702	0	144.39	58
Q3T108	Q3T108	PSMB4	proteasome 20S subunit beta 4 [Source:VGNC Symbol;Acc:VGNC:33448]	4	0.570182	-1.43321	4687326	101029968	44694008	123580064	44095988	67377968	63234032	47559024	67245992	105979936	4	4	24.6	24.6	24.6	29.031	0	48.02	16
F1MZE4	F1MZE4	SPAG7	sperm associated antigen 7 [Source:VGNC Symbol;Acc:VGNC:35168]	1	0.570235	-1.14741	6.0806e+06	6.1265e+06	4.0004e+06	6.55357e+06	4.8728e+06	6113599	5.2622e+06	5.436e+06	2.57196e+06	10100994	1	1	10.1	10.1	10.1	26.066	0.00043516	2.7809	1
P12234;A6QQ54	P12234	SLC25A3	solute carrier family 25 member 3 [Source:VGNC Symbol;Acc:VGNC:49965]	11	0.570283	1.18033	433800160	375129856	737050176	1303499776	416760032	810060480	801420352	768020288	676299904	1224499200	11	11	30.4	30.4	30.4	40.139	0	36.809	78
A7MB45	A7MB45	ACSS3	acyl-CoA synthetase short chain family member 3 [Source:VGNC Symbol;Acc:VGNC:25572]	16	0.570695	1.29332	101319960	56286976	279490080	276590176	159899920	594929600	270489952	320710144	145919920	225420144	16	16	34.4	34.4	34.4	74.804	0	79.778	51
F6QJJ8	F6QJJ8	PGRMC2	progesterone receptor membrane component 2 [Source:VGNC Symbol;Acc:VGNC:32802]	10	0.570955	1.09841	632709952	371409952	777419840	865680000	663129856	711050304	760370176	753649664	671789888	862209984	10	9	45.7	45.7	42.1	26.062	0	247.62	69
A0A3Q1MDG9;A0A3Q1LRV6	A0A3Q1MDG9;A0A3Q1LRV6	LZIC	leucine zipper and CTNNBIP1 domain containing [Source:NCBI gene (formerly Entrezgene);Acc:104974441]	4	0.57121	1.08039	19144996	30322986	17366994	22788988	18778004	24603994	30437980	23460994	27616014	26422016	4	4	32.6	32.6	32.6	21.465	0	45.384	5
Q3SWZ6	Q3SWZ6	SBDS	SBDS ribosome maturation factor [Source:VGNC Symbol;Acc:VGNC:34304]	12	0.571526	1.10209	292580032	244269952	379640128	538059712	372199872	526920160	398250080	451340032	312380064	407420128	12	12	55.6	55.6	55.6	28.718	0	286.4	69
A0A3Q1LSM9;E1BNY9	A0A3Q1LSM9;E1BNY9	HUWE1	HECT, UBA and WWE domain containing E3 ubiquitin protein ligase 1 [Source:VGNC Symbol;Acc:VGNC:30009]	6	0.571547	1.16298	36837996	52462980	37736976	17519010	28104002	38744008	59732000	28208006	50755980	22703012	6	6	2	2	2	480.4	0	3.7175	3
A0A3Q1M4B1;A0A3Q1MTZ2	A0A3Q1M4B1;A0A3Q1MTZ2	PEX14	peroxisomal biogenesis factor 14 [Source:VGNC Symbol;Acc:VGNC:32756]	1	0.571773	-1.26805	5.9564e+06	5.04663e+06	6.0082e+06	2464684	4.1416e+06	5.1698e+06	12141629	5684697	1.18856e+06	5.03017e+06	1	1	3.2	3.2	3.2	41.047	0.00043346	2.7151	3
Q2HJ94;A0A3Q1LGH8	Q2HJ94;A0A3Q1LGH8	DNAJA2	DnaJ heat shock protein family (Hsp40) member A2 [Source:NCBI gene (formerly Entrezgene);Acc:360006]	5	0.572248	1.11356	30846000	27913006	30392018	54355004	29178006	32483016	48323008	30500014	23115000	47061028	5	5	23.3	23.3	23.3	45.761	0	20.576	8
A7MBI7;F1MMK0	A7MBI7;F1MMK0	COMT	catechol-O-methyltransferase [Source:NCBI gene (formerly Entrezgene);Acc:618278]	7	0.572262	1.13532	118519952	110099992	155010048	164209920	143129968	116270016	123540048	149620096	127130064	51552984	7	7	41.9	41.9	41.9	30.484	0	18.583	32
F1MIE2;A0A3Q1LVE4	F1MIE2;A0A3Q1LVE4	SQSTM1	sequestosome 1 [Source:VGNC Symbol;Acc:VGNC:35265]	3	0.572459	1.33608	3.2669e+06	3.50264e+06	3.7005e+06	13288995	1793857	3.5535e+06	6729500	21371996	9429481	4627036	3	3	10.5	10.5	10.5	47.897	0	4.8573	4
F1N690	F1N690	DLAT	dihydrolipoamide S-acetyltransferase [Source:NCBI gene (formerly Entrezgene);Acc:512723]	8	0.572639	1.37646	75772992	11517003	143100080	140939936	66283972	173779952	98904976	146630032	91436944	212059936	8	8	19.5	19.5	19.5	69.066	0	41.279	37
P17248	P17248	WARS1	tryptophanyl-tRNA synthetase 1 [Source:VGNC Symbol;Acc:VGNC:36863]	14	0.572728	1.12541	432129856	451209984	449649760	834399872	313159936	400780096	620830144	415479840	381920096	718969920	14	14	45.4	45.4	45.4	53.811	0	175.79	63
A0A3Q1NE05;A0A3Q1MB99;A0A3Q1N6L6;F1MHR6	A0A3Q1NE05;A0A3Q1MB99;A0A3Q1N6L6;F1MHR6	KHSRP	KH-type splicing regulatory protein [Source:VGNC Symbol;Acc:VGNC:30545]	6	0.573597	-1.62699	1.42998e+06	33422008	38357024	34286004	75192992	61654984	83768048	80998016	137470048	50827968	6	5	12.9	12.9	10.9	73.361	0	25.109	12
A0A3Q1LL34;Q3MHM0	A0A3Q1LL34;Q3MHM0	APBB1IP	amyloid beta precursor protein binding family B member 1 interacting protein [Source:VGNC Symbol;Acc:VGNC:26004]	1	0.573955	-1.2455	3.958e+06	2.27431e+06	3286301	6600109	4189898	4.23645e+06	2.69767e+06	15542993	2.27022e+06	4.17364e+06	1	1	2.7	2.7	2.7	70.06	0.00043029	2.6255	1
A0A3Q1M315;A0A3Q1LSC6	A0A3Q1M315	ENSBTAG00000040409	uncharacterized LOC790886 [Source:NCBI gene (formerly Entrezgene);Acc:790886]	6	0.574731	-1.34813	77242032	57671032	33024986	26798052	53574004	36868984	4.93979e+06	33074010	69402984	34523988	5	1	16.5	14.7	2.5	45.377	0	53.373	12
A0A3Q1LN72;F1N458;A0A3Q1M1P3;A0A3Q1LP77;A0A3Q1LLI7	A0A3Q1LN72;F1N458;A0A3Q1M1P3;A0A3Q1LP77;A0A3Q1LLI7	ARHGAP17	Rho GTPase activating protein 17 [Source:VGNC Symbol;Acc:VGNC:26077]	3	0.574827	1.30338	4646499	26727996	6.3571e+06	11831002	3598402	12836008	20956996	3997102	7655296	12314999	3	3	8.6	8.6	8.6	85.915	0	12.413	8
A2VDN8	A2VDN8	CORO1C	coronin 1C [Source:VGNC Symbol;Acc:VGNC:27622]	8	0.576144	-1.09718	105940008	160480000	84110960	85942976	105780040	77808000	129489968	102780016	137770080	136930048	8	8	24.1	24.1	24.1	53.125	0	46.665	31
Q148N0;A0A3Q1NKS6;A0A3Q1MVL5;F1MWG1	Q148N0;A0A3Q1NKS6;A0A3Q1MVL5	OGDH	oxoglutarate dehydrogenase [Source:VGNC Symbol;Acc:VGNC:32406]	31	0.576757	1.17746	388530080	503919808	888580224	1401400320	442089952	896309568	937570432	658509952	798829696	1238900608	31	31	41.9	41.9	41.9	115.81	0	148.03	118
CON__Q32PI4;A0A3Q1MF14;A0A3Q1M2A8;A0A3Q1LGM4;F1N4M7;A0A3Q1MIF4;A0A3Q1N461	CON__Q32PI4;A0A3Q1MF14;A0A3Q1M2A8;A0A3Q1LGM4;F1N4M7;A0A3Q1MIF4;A0A3Q1N461	nan	nan	21	0.57901	-1.13155	757549632	734229760	526929888	300519968	564510016	363689792	451569824	481859744	841439872	554559936	21	21	41.9	41.9	41.9	68.932	0	97.233	120
P52556;A0A3Q1NNJ3	P52556;A0A3Q1NNJ3	BLVRB	biliverdin reductase B [Source:VGNC Symbol;Acc:VGNC:26511]	9	0.579141	1.20917	3212800768	6903902208	2055301248	1738100352	1869998848	2386000128	4326494720	1364500736	4381698048	2698901760	9	9	67.5	67.5	67.5	22.132	0	265.21	169
P11966;A0A3Q1MTX8	P11966;A0A3Q1MTX8	PDHB	pyruvate dehydrogenase E1 subunit beta [Source:VGNC Symbol;Acc:VGNC:49151]	8	0.580062	1.22531	74360992	113850064	140830032	256920128	48169988	106799952	157109984	83520008	150129920	270120064	8	8	34	34	34	39.126	0	62.867	32
A0A452DJ03;A6QLN9;A0A3Q1LXG9	A0A452DJ03;A6QLN9;A0A3Q1LXG9	VWA1	von Willebrand factor A domain containing 1 [Source:VGNC Symbol;Acc:VGNC:36850]	7	0.580131	-1.09312	29881996	39285024	41040976	35005980	54074036	64974964	50854988	54826000	45611008	51476976	7	7	29.7	29.7	29.7	51.696	0	23.68	10
P45879;A0A3Q1MS21;A0A3Q1MJQ7	P45879;A0A3Q1MS21;A0A3Q1MJQ7	VDAC1	voltage dependent anion channel 1 [Source:VGNC Symbol;Acc:VGNC:36782]	13	0.581197	1.37447	673129664	79417008	1114599936	1194399872	810190080	1383600128	757850112	1461199232	601769856	986880192	13	13	64.3	64.3	64.3	30.74	0	229.63	98
A0A3Q1MSF6;A0A3Q1MNY1	A0A3Q1MSF6;A0A3Q1MNY1	ENSBTAG00000050136	nan	5	0.582918	-1.1938	501840192	282109888	353919872	152680016	412420064	185889936	284820128	489020032	736769600	359890112	2	1	60.2	44.7	28.2	10.566	0	63.197	25
F1MJ84;A6QQ47	F1MJ84;A6QQ47	VPS51	VPS51 subunit of GARP complex [Source:VGNC Symbol;Acc:VGNC:36827]	1	0.583231	1.08604	5.5237e+06	5.3656e+06	4646499	4144600	6180597	9518296	5.4934e+06	5900902	5772298	5029601	1	1	2.7	2.7	2.7	86.006	0	6.38	1
Q3ZCD0	Q3ZCD0	CD81	CD81 molecule [Source:VGNC Symbol;Acc:VGNC:50034]	4	0.583606	-1.25487	1010800640	207889936	957900416	505459776	1306600320	998419584	339870144	955640000	382590208	830080192	4	4	28.4	28.4	28.4	25.853	0	215.4	51
F1MF97	F1MF97	NID2	nidogen 2 [Source:VGNC Symbol;Acc:VGNC:32074]	43	0.584398	1.11597	3922798336	2589299456	4933702656	6773996544	4671796224	6529702400	4889999360	4911497216	3479000832	5818006016	43	43	50.8	50.8	50.8	142.77	0	323.31	401
A0A3Q1MTL6;Q3ZCI9;G3X861	A0A3Q1MTL6;Q3ZCI9;G3X861	CCT8	chaperonin containing TCP1 subunit 8 [Source:NCBI gene (formerly Entrezgene);Acc:281047]	14	0.58487	1.60711	142210080	4707590	248689856	252910048	160820032	230019920	223060032	433299744	141489936	298539968	14	14	36.9	36.9	36.9	54.688	0	58.861	44
Q29RI6;A0A3Q1M1I0	Q29RI6;A0A3Q1M1I0	CAB39	calcium binding protein 39 [Source:VGNC Symbol;Acc:VGNC:26661]	5	0.585658	-1.26079	36995984	8831099	27599006	17758008	29122010	30024994	18069004	89766984	14384001	25633996	5	5	15.2	15.2	15.2	39.869	0	5.7905	10
Q6B856;A0A452DIL8;A0A452DI48;E1B953;G3N1W7	Q6B856;A0A452DIL8;A0A452DI48;E1B953;G3N1W7	nan	nan	22	0.58594	1.11493	228469984	176160000	153329952	366469920	304890080	298410144	282869888	315479968	219040016	345859776	6	1	77.3	24	2.7	49.953	0	103.3	44
F1MNT1;A0A3Q1M9F3	F1MNT1;A0A3Q1M9F3	NUP155	nucleoporin 155 [Source:VGNC Symbol;Acc:VGNC:32352]	1	0.58668	1.14854	5.8346e+06	15792006	6405399	9939799	6905099	7835398	11803006	7.7626e+06	8542800	4.2282e+06	1	1	1.6	1.6	1.6	152.49	0	6.5288	2
A0A3Q1M9G8;Q17QV3;P61955;A0A3Q1M927	A0A3Q1M9G8;Q17QV3;P61955;A0A3Q1M927	ENSBTAG00000004771	nan	2	0.586808	-1.62932	35327992	6855352	24464000	6.20517e+06	70191016	70168008	10315997	108699944	2.84793e+06	4055200	2	2	22.8	22.8	22.8	10.628	0	4.5162	3
Q58DU5	Q58DU5	PSMA3	proteasome 20S subunit alpha 3 [Source:VGNC Symbol;Acc:VGNC:33438]	7	0.587112	1.11282	54364992	67266000	93948008	122930056	58142004	66339028	107769984	101580024	106610072	79971000	7	7	27.8	27.8	27.8	28.405	0	12.674	13
P28800;CON__P28800	P28800;CON__P28800	SERPINF2	serpin family F member 2 [Source:VGNC Symbol;Acc:VGNC:34479]	14	0.587474	-1.13881	3035398912	3215299328	1882898944	1183500544	2738300416	1509600768	1644999936	1449200000	2757901568	1961500288	14	14	32.7	32.7	32.7	54.71	0	154.94	128
P60712	P60712	ACTB	actin beta [Source:NCBI gene (formerly Entrezgene);Acc:280979]	22	0.587794	-1.10271	1153600512	745760064	1177499648	738070144	1272699776	1161500160	1158999936	1772898816	1362200832	1284799360	1	1	70.7	4.5	4.5	41.736	0	75.086	38
A7MBJ5	A7MBJ5	CAND1	cullin associated and neddylation dissociated 1 [Source:VGNC Symbol;Acc:VGNC:26734]	21	0.58794	1.07145	314500064	293210080	343270048	481559776	345670080	466310208	417760160	407449760	321849760	474370112	21	21	23.7	23.7	23.7	136.37	0	71.01	85
Q27971;A0A3Q1LRZ7	Q27971;A0A3Q1LRZ7	CAPN2	calpain 2 [Source:VGNC Symbol;Acc:VGNC:55037]	25	0.588206	-1.04993	552269888	776840384	579610304	731530368	785459520	617190016	744110464	610939712	695790080	762319872	25	25	50.1	50.1	50.1	79.934	0	230.83	132
P80311;Q08E11	P80311	PPIB	peptidylprolyl isomerase B [Source:VGNC Symbol;Acc:VGNC:33195]	9	0.588939	1.06639	1526600192	1264199168	1322899072	2016198912	1546099200	1491599104	1654999552	1790399872	1822299648	2168800000	9	9	44.4	44.4	44.4	23.743	0	103.29	82
CON__Q3MHN2;Q3MHN2;A0A3Q1MU98	CON__Q3MHN2;Q3MHN2;A0A3Q1MU98	nan	nan	16	0.589144	-1.12957	2514700288	1939698944	1343800064	908590016	2360500992	1273900032	1131699584	1347899520	1657899008	1210900608	16	16	39.2	39.2	39.2	61.998	0	225.11	119
Q08DQ6	Q08DQ6	ZYX	zyxin [Source:VGNC Symbol;Acc:VGNC:37395]	12	0.589932	-1.12716	132240080	263130080	141359984	120380080	136370000	92854944	172359952	124739936	245110064	179570048	12	12	33.8	33.8	33.8	60.101	0	75.18	46
Q3ZBM5;A0A3Q1MR47;F1ML34	Q3ZBM5;A0A3Q1MR47;F1ML34	SNX5	sorting nexin 5 [Source:NCBI gene (formerly Entrezgene);Acc:514423]	13	0.590622	-1.04823	82461008	104699952	97733952	122430016	107820000	114749936	102619936	107579936	82415016	104470008	13	13	35.1	35.1	35.1	46.819	0	25.199	31
A0A452DHZ3;Q9N2I2;CON__Q9N2I2;A0A3Q1LP66;A0A3Q1MRW0	A0A452DHZ3;Q9N2I2;CON__Q9N2I2;A0A3Q1LP66	SERPINA5	serpin family A member 5 [Source:VGNC Symbol;Acc:VGNC:53954]	10	0.590953	-1.11941	282259872	202739872	171299968	116250040	334170144	176890000	156560096	169289920	182819968	148630000	10	10	33.7	33.7	33.7	43.567	0	84.442	45
P04896;F1N461;A0A3Q1M3D6	P04896	GNAS	GNAS complex locus [Source:NCBI gene (formerly Entrezgene);Acc:281793]	11	0.591179	-1.06273	374480224	400129952	425560000	514029824	442350112	488579936	374380224	377430144	344269920	577990336	10	10	41.6	38.8	38.8	45.708	0	108.67	64
Q32PA1	Q32PA1	CD59	CD59 molecule [Source:VGNC Symbol;Acc:VGNC:54861]	3	0.591528	-1.15425	383770080	215940128	236479920	105720064	130359984	212989952	146550000	221729872	176760032	310709856	3	3	22.3	22.3	22.3	13.663	0	18.912	27
Q32KP9	Q32KP9	NUTF2	nuclear transport factor 2 [Source:VGNC Symbol;Acc:VGNC:32371]	5	0.59175	1.13388	441519872	751680448	301510112	436310208	372789856	272830176	531309664	266780048	607710208	401689824	5	5	69.3	69.3	69.3	14.478	0	120.62	50
Q1RMR8	Q1RMR8	RTN4	reticulon 4 [Source:NCBI gene (formerly Entrezgene);Acc:359718]	13	0.592051	-1.26311	22887994	13672619	20294986	19109998	12381999	31243996	4.0663e+06	34774008	8662789	12954066	1	1	66.5	3.7	3.7	40.957	0	4.9339	5
Q3SZB7;A0A3Q1MK34;Q2KJJ9	Q3SZB7	FBP1	fructose-bisphosphatase 1 [Source:VGNC Symbol;Acc:VGNC:28887]	15	0.592105	-1.14088	828469632	1094399616	508709888	700229760	1597198976	599990400	643749760	510249664	929159680	886930048	15	15	53.3	53.3	53.3	36.728	0	267.1	81
P28783;F1MHS5	P28783;F1MHS5	nan	nan	5	0.592633	-1.28366	92629944	80877960	52921988	9027004	22451004	27492994	59797980	44382988	32782988	36828988	5	5	48.7	48.7	48.7	17.114	0	53.816	13
F1MP10;A0A3Q1MLK2;A0A3Q1ME43	F1MP10;A0A3Q1MLK2;A0A3Q1ME43	GPS1	G protein pathway suppressor 1 [Source:VGNC Symbol;Acc:VGNC:29612]	4	0.592675	1.20787	3.44953e+06	7100753	7.00878e+06	11928993	2.58105e+06	9565995	7.511e+06	8894948	3.76883e+06	3793316	4	4	12.8	12.8	12.8	56.025	0	4.7514	2
A2VE06;F1MJH2;G3N267;A0A3Q1LQD0	A2VE06;F1MJH2	RPS4Y1	ribosomal protein S4, Y-linked 1 [Source:NCBI gene (formerly Entrezgene);Acc:286873]	10	0.592703	-1.12941	195480048	111359984	196159888	172480080	232119840	171290016	232600000	418880096	185069936	215099856	10	1	40.7	40.7	6.5	29.595	0	48.719	39
Q2LGB8	Q2LGB8	CASP8	caspase 8 [Source:VGNC Symbol;Acc:VGNC:26784]	4	0.593131	-1.17272	17342994	15859000	15009004	18769988	16064006	19474000	29824018	42016020	19869010	51864032	4	4	13	13	13	56.749	0	7.9523	5
F1MRT9;A0A3Q1N2K8;A0A3Q1MAG0;A8WFL6;A0A3Q1LQZ4;A0A3Q1MS46;A0A3Q1N4B7;A0A3Q1MDU8;A0A3Q1M1N1	F1MRT9	UTRN	utrophin [Source:VGNC Symbol;Acc:VGNC:36749]	24	0.593546	-1.05903	137949968	158029904	161230048	205740016	196749984	175059984	152559952	171299968	196100000	230580144	24	24	11.4	11.4	11.4	394.08	0	86.684	51
A0A3Q1MUH7;F1MQD1	A0A3Q1MUH7;F1MQD1	CAPN5	calpain 5 [Source:VGNC Symbol;Acc:VGNC:26748]	1	0.593622	-1.40586	22550986	37242976	16182993	1.91507e+06	18728988	21147006	5.43475e+06	13842992	34608988	6.03717e+06	1	1	3.2	3.2	3.2	68.143	0	5.1474	4
F6RMA0;A0A3Q1NCG7	F6RMA0;A0A3Q1NCG7	NCLN	nicalin [Source:VGNC Symbol;Acc:VGNC:31919]	2	0.594472	1.37212	16109008	1.72796e+06	15626005	27271010	24745016	27399014	18428010	40022996	15356001	26189006	2	2	4.9	4.9	4.9	62.294	0	3.489	5
E1BFE8;A0A3Q1NEL1;A0A3Q1MDI4;A0A3Q1M305;A0A3Q1MGZ2;A0A3Q1LY64;A0A3Q1MHF4;A0A3Q1LJV3;A0A3Q1LWU4	E1BFE8;A0A3Q1NEL1;A0A3Q1MDI4;A0A3Q1M305;A0A3Q1MGZ2;A0A3Q1LY64;A0A3Q1MHF4;A0A3Q1LJV3;A0A3Q1LWU4	TNS3	tensin 3 [Source:VGNC Symbol;Acc:VGNC:36209]	4	0.594522	-1.28072	8471505	3.19777e+06	6.5213e+06	8268098	8813894	2.29478e+06	6.02686e+06	28762982	10056369	6.34941e+06	3	3	4.9	4	4	151.7	0	9.5958	3
F1N405	F1N405	RTN4	reticulon 4 [Source:NCBI gene (formerly Entrezgene);Acc:359718]	14	0.594807	1.12838	881550208	565590208	1334199936	1770900608	910599488	1276400128	1252000640	1375500288	789009600	1138500608	14	2	23.3	23.3	4	133.67	0	218.42	133
A0A140T855;Q5EA43;A0A3Q1LHP8	A0A140T855;Q5EA43;A0A3Q1LHP8	SFXN2	sideroflexin 2 [Source:VGNC Symbol;Acc:VGNC:34531]	3	0.594897	1.45015	3.16071e+06	13809796	5.8793e+06	49776984	1.48752e+06	8005309	14152998	10605998	13587996	29485012	3	3	16.3	16.3	16.3	36.646	0	8.0382	6
F1MEM9	F1MEM9	TTC19	tetratricopeptide repeat domain 19 [Source:VGNC Symbol;Acc:VGNC:36458]	1	0.594966	1.53687	49519024	38875980	2.2962e+06	90532976	132499960	87418968	40509024	81910992	69695016	133200048	1	1	3.7	3.7	3.7	30.417	0.0067416	1.355	9
CON__ENSEMBL:ENSBTAP00000033053;G3MXG6	CON__ENSEMBL:ENSBTAP00000033053;G3MXG6	nan	nan	4	0.595017	1.79297	460639904	998030272	1085099776	709319936	534810112	587150144	353850176	6056641	1432899456	1496499584	3	3	34.5	34.5	34.5	14.759	0	122.19	25
Q2HJB6	Q2HJB6	PCOLCE	procollagen C-endopeptidase enhancer [Source:VGNC Symbol;Acc:VGNC:32642]	14	0.596181	-1.15751	512999936	648759936	235099888	245470032	684850304	364809920	278669856	467219808	572700032	312150112	14	14	39.5	39.5	39.5	48.21	0	88.263	69
CON__ENSEMBL:ENSBTAP00000024462	CON__ENSEMBL:ENSBTAP00000024462	nan	nan	23	0.596384	-1.12273	60370059264	55005028352	34354014208	28832004096	56592003072	25799024640	35264991232	34218029056	59553079296	45976010752	23	0	83.1	83.1	0	46.543	0	323.31	1222
Q2KJ46	Q2KJ46	PSMD3	proteasome 26S subunit, non-ATPase 3 [Source:VGNC Symbol;Acc:VGNC:33467]	11	0.596781	1.12951	80266944	125210000	99192016	174849952	85380008	107239984	127689976	84987976	56418028	65441964	11	11	26	26	26	60.956	0	49.931	34
A6QLJ2;A0A3Q1MFK9	A6QLJ2;A0A3Q1MFK9	HSPA12B	heat shock protein family A (Hsp70) member 12B [Source:NCBI gene (formerly Entrezgene);Acc:515590]	11	0.597823	-1.10879	106939968	121919920	115779928	89558944	79104952	137030016	54024016	74344968	83093008	118929944	10	10	24	22.2	22.2	72.159	0	32.697	33
Q3Y5Z3;CON__Q3Y5Z3;A0A3Q1M564	Q3Y5Z3;CON__Q3Y5Z3;A0A3Q1M564	nan	nan	6	0.597964	-1.1496	2678200576	1385500160	2334999808	2012300288	4571798016	3175601152	3055001344	5093902848	2118999040	2952600832	6	6	31.7	31.7	31.7	26.133	0	134.32	121
Q5E973;A0A452DIR2;A0A3Q1M9B3;A0A3Q1MH44	Q5E973;A0A452DIR2;A0A3Q1M9B3;A0A3Q1MH44	RPL18	ribosomal protein L18 [Source:VGNC Symbol;Acc:VGNC:34111]	4	0.598111	-1.0683	216869968	258979936	253319984	246970032	208470112	233180080	279880192	344859840	328799968	339060064	4	4	21.8	21.8	21.8	21.535	0	19.487	26
F1MVL2;Q3ZBF6;A0A3Q1LHA3	F1MVL2;Q3ZBF6;A0A3Q1LHA3	ACADS	acyl-CoA dehydrogenase short chain [Source:VGNC Symbol;Acc:VGNC:53886]	14	0.599453	1.26797	192630032	310559968	337380096	947059648	180080000	385530112	726809600	246350112	374140256	1255400064	14	14	49.5	49.5	49.5	44.444	0	184.85	69
F1MBV2	F1MBV2	PRPS1L1	phosphoribosyl pyrophosphate synthetase 1 like 1 [Source:NCBI gene (formerly Entrezgene);Acc:504248]	7	0.60026	1.52394	47900024	5821608	39889984	2046346	35184012	43481016	41288980	25478004	41265024	4243970	1	1	28.9	5.2	5.2	35.658	0	5.4928	1
A0A3Q1MDT7;A0A3Q1M1Z1	A0A3Q1MDT7;A0A3Q1M1Z1	ENSBTAG00000050667	nan	8	0.600792	-1.18706	10607005696	12348010496	8326498816	2556701440	6114899968	5437893120	7186496512	4337995264	10041993216	9197597696	1	1	39.7	5.9	5.9	14.987	0.0016103	2.0321	18
Q3T0D5;A0A3Q1N7Q5;A0A452DIP9;E1B8L7;A0A3Q1MVB3	Q3T0D5;A0A3Q1N7Q5;A0A452DIP9	RPL30	ribosomal protein L30 [Source:NCBI gene (formerly Entrezgene);Acc:513031]	5	0.601034	-1.09652	175359952	158690032	193229952	208229920	155540096	208160000	133830040	330300064	151279952	154850080	5	5	58.3	58.3	58.3	12.784	0	53.595	20
F1MZN7;Q2TBW7	F1MZN7;Q2TBW7	SNX2	sorting nexin 2 [Source:VGNC Symbol;Acc:VGNC:35100]	9	0.601198	1.71089	55271984	24138006	109369960	165670064	149660064	187729888	24439012	201060112	41901028	1.51165e+06	9	8	23.3	23.3	21.2	58.434	0	56.194	28
Q3MHJ8;A0A3Q1MNK3	Q3MHJ8;A0A3Q1MNK3	STMN2	stathmin 2 [Source:VGNC Symbol;Acc:VGNC:35404]	1	0.601207	-1.22088	56236992	53086032	37805992	27264016	69941000	40776988	34733988	86558960	25997994	12603843	1	1	5.6	5.6	5.6	20.828	0.00043122	2.6399	8
E1BB91	E1BB91	COL6A3	collagen type VI alpha 3 chain [Source:VGNC Symbol;Acc:VGNC:27572]	133	0.601372	1.12938	116980031488	91011072000	66547032064	62938939392	121449988096	62679027712	66929963008	48402989056	102840074240	48556945408	133	133	54.5	54.5	54.5	339.58	0	323.31	2127
Q27965	Q27965	nan	nan	34	0.601483	-1.08488	3528900864	6053206016	7161192448	5017996800	6376299008	7647596544	7548592128	5863999488	5872502272	5566305792	34	1	67.7	67.7	3.4	70.228	0	323.31	359
A0A3Q1MY30;F1MNT4;REV__Q32KU2	A0A3Q1MY30;F1MNT4	LAMB1	laminin subunit beta 1 [Source:VGNC Symbol;Acc:VGNC:30772]	53	0.603561	1.08934	2948898560	1924500480	3358998016	2758999296	2681701120	4759701504	2967000832	3184000512	2253798912	3058400000	53	53	33.5	33.5	33.5	218.8	0	323.31	304
G3MZH4;F1MF68;A0A3Q1M952	G3MZH4;F1MF68;A0A3Q1M952	AP1G1	adaptor related protein complex 1 subunit gamma 1 [Source:VGNC Symbol;Acc:VGNC:25977]	6	0.603682	1.25446	11616109	3020923	8524500	17729998	10818998	13023992	7.1403e+06	35294984	13242992	8302800	6	5	9.9	9.9	8.8	87.855	0	11.973	8
A0A3Q1LU94;Q2T9N1;F1N189;A0A3Q1N814	A0A3Q1LU94;Q2T9N1;F1N189;A0A3Q1N814	FAM114A2	family with sequence similarity 114 member A2 [Source:VGNC Symbol;Acc:VGNC:55220]	2	0.603851	-1.26648	5.60514e+06	2.96847e+06	15741000	17632008	17325004	16660003	7915988	15762991	7626909	25381984	2	2	7.9	7.9	7.9	52.901	0	4.6124	2
H7BWW0	H7BWW0	CORO1B	coronin 1B [Source:VGNC Symbol;Acc:VGNC:27621]	11	0.604146	-1.20344	39285024	42116016	66125984	86734000	57469028	58680016	72517024	254660128	89241000	80135040	11	11	26	26	26	54.252	0	32.107	24
A0A3S5ZPW7;A0A3Q1MM92;P80457;F1MUT3;A0A3Q1LW91;A0A3Q1MR86	A0A3S5ZPW7;A0A3Q1MM92;P80457;F1MUT3;A0A3Q1LW91	XDH	xanthine dehydrogenase [Source:VGNC Symbol;Acc:VGNC:36984]	19	0.604168	-1.10106	118490032	222490112	163679968	261549920	128540080	174840016	179970048	183249984	130769944	240580064	19	19	21.8	21.8	21.8	142.33	0	72.529	38
Q5E9R3;F1N6N3;A5D7E1	Q5E9R3	EHD1	EH domain containing 1 [Source:NCBI gene (formerly Entrezgene);Acc:511908]	25	0.604538	1.09416	468219712	470709824	622079808	747670336	452870176	772239552	795540352	626569984	569559680	940070144	24	22	70.4	68.7	65	60.681	0	163.9	105
F1MSC3	F1MSC3	ACACB	acetyl-CoA carboxylase beta [Source:VGNC Symbol;Acc:VGNC:25520]	12	0.60572	1.44669	6668902	5.20435e+06	35764000	56314964	12791995	52523980	5.85175e+06	22555012	8511223	2886981	1	1	6.4	0.4	0.4	273.13	0.00043048	2.6259	4
A0A3Q1LMU9;Q56JZ5	A0A3Q1LMU9;Q56JZ5	EIF3H	eukaryotic translation initiation factor 3 subunit H [Source:VGNC Symbol;Acc:VGNC:28398]	4	0.606097	-1.221	5832501	10179998	7.7933e+06	7.0443e+06	4283400	2.9068e+06	9221500	18520994	6.4114e+06	3.04449e+06	4	4	17.4	17.4	17.4	37.138	0	5.3021	6
Q3T0K2	Q3T0K2	CCT3	chaperonin containing TCP1 subunit 3 [Source:VGNC Symbol;Acc:VGNC:26996]	21	0.606524	-1.10667	198590032	265529824	284560064	370360128	219379968	245730128	396120256	391370208	255340128	467750112	21	21	50.3	50.3	50.3	60.585	0	83.621	66
F1MKB7;G3MZB0	F1MKB7;G3MZB0	GSTO1	glutathione S-transferase omega 1 [Source:NCBI gene (formerly Entrezgene);Acc:505642]	11	0.606843	1.14564	293010112	74364040	223350096	146290016	209179920	157030032	188229920	186309920	123030048	122020064	11	6	58.1	58.1	36.5	27.198	0	51.691	32
E1BI98	E1BI98	COL6A1	collagen type VI alpha 1 chain [Source:VGNC Symbol;Acc:VGNC:27570]	41	0.607509	1.12651	38742007808	25420027904	22689026048	20663001088	42431950848	20973012992	20897009664	16469997568	37796040704	18134982656	41	41	54.5	54.5	54.5	108.67	0	323.31	919
A0A3Q1MK64;E1B717	A0A3Q1MK64;E1B717	ARMC10	armadillo repeat containing 10 [Source:VGNC Symbol;Acc:VGNC:50079]	8	0.608794	-1.0729	118740000	229370048	124200016	144549936	121340064	126039928	133250072	113730016	141079936	147069968	8	8	44	44	44	33.815	0	56.325	39
CON__ENSEMBL:ENSBTAP00000031900	CON__ENSEMBL:ENSBTAP00000031900	nan	nan	43	0.608812	1.74039	368350240	668380032	195389872	103189976	371910144	119259960	246519856	124600000	185880112	2.14961e+06	3	3	50.8	5.3	5.3	121.45	0	71.716	25
[truncated: 751 more rows]

## Sheet: Sheet8
Protein IDs	Majority protein IDs	name	description	Peptides	Student's T-test p-value 2_1	Fold Change 2/1
[truncated: 101 more rows]

## Sheet: Sheet7
name	Student's T-test p-value 2_1	Fold Change 2/1
GMPR2	4.52994e-05	-3.55621
COPS7A	9.80119e-05	4.84047
[truncated: 87 more rows]
